# Supplementary material for: Robust gene selection methods using weighting schemes for microarray data analysis
Source: BMC Bioinformatics. 2017 Sep 2;18:389. doi: 10.1186/s12859-017-1810-x (PMC5581932; doi:10.1186/s12859-017-1810-x)
Supplement: Supplementary file 4 — R code for some examples of our method for detecting genes that are differentially expressed. (R 2 kb) [file 12859_2017_1810_MOESM4_ESM.r]

### [SAM Examples] ###

# We will briefly describe some examples.
# mysamr function (modified samr) is focused on two class unpaired comparison.
# Hence response (grouping) y must take values 1,2.
# Read an additional file to use three gene selection methods (SAM, MSAM1, and MSAM2).
source("Additional file 1.R")
# All gene expression data must be normalized (e.g. RMA) before applying these methods.


## Example 1: leukemia data
leukemia<-read.csv("Additional file 4.csv",header=T,sep=",",row.names="gene")

# you can get the same dataset by using "golubEsets" package:
#source("http://bioconductor.org/biocLite.R")
#biocLite("golubEsets")
#library(golubEsets)
#data(Golub_Train)
#leukemia<-exprs(Golub_Train)

dim(leukemia)	#7129 genes, 38 samples
head(leukemia)

# before applying the methods, we randomly pick 5 samples for each group.
ind.g1<-sample(1:27,5)
ind.g2<-sample(28:38,5)
x<-data.matrix(leukemia[,c(ind.g1,ind.g2)])	#data
y<-c(rep(1,5),rep(2,5))					#response (grouping)
# the first 5 samples are in group 1 and the next 5 samples are in group 2.

# fit a SAM object
geneid<-as.character(1:nrow(x))
genenames<-paste("g",as.character(1:nrow(x)),sep="")
fit.SAM<-mySAM(x,y,testStatistic="standard",
	geneid=geneid,genenames=genenames,fdr.output=0.2)	#SAM
fit.MSAM1<-mySAM(x,y,testStatistic="MSAM1",w.perc=0.001,
	geneid=geneid,genenames=genenames,fdr.output=0.2)	#MSAM1
fit.MSAM2<-mySAM(x,y,testStatistic="MSAM2",pow=1,
	geneid=geneid,genenames=genenames,fdr.output=0.2)	#MSAM2

# examine significant gene list
print(fit.SAM)	#SAM
print(fit.MSAM1)	#MSAM1
print(fit.MSAM2)	#MSAM2

# plot results
plot(fit.SAM)	#SAM
plot(fit.MSAM1)	#MSAM1
plot(fit.MSAM2)	#MSAM2


## Example 2: simulated data (scenario 3)
sc3<-read.csv("Additional file 5.csv",header=T,sep=",",row.names="gene")

dim(sc3)	#10000 genes, 10 samples
head(sc3)

x<-data.matrix(sc3)	#data
y<-c(rep(1,5),rep(2,5))	#response (grouping)
# the first 5 samples are in group 1 and the next 5 samples are in group 2.

# fit a SAM object
geneid<-as.character(1:nrow(x))
genenames<-rownames(x)
fit.SAM<-mySAM(x,y,testStatistic="standard",
	geneid=geneid,genenames=genenames,fdr.output=0.2)	#SAM
fit.MSAM1<-mySAM(x,y,testStatistic="MSAM1",w.perc=0.001,
	geneid=geneid,genenames=genenames,fdr.output=0.2)	#MSAM1
fit.MSAM2<-mySAM(x,y,testStatistic="MSAM2",pow=1,
	geneid=geneid,genenames=genenames,fdr.output=0.2)	#MSAM2

# examine significant gene list
print(fit.SAM)	#SAM
print(fit.MSAM1)	#MSAM1
print(fit.MSAM2)	#MSAM2

# plot results
plot(fit.SAM)	#SAM
plot(fit.MSAM1)	#MSAM1
plot(fit.MSAM2)	#MSAM2
