# Supplementary material for: Robust gene selection methods using weighting schemes for microarray data analysis
Source: BMC Bioinformatics. 2017 Sep 2;18:389. doi: 10.1186/s12859-017-1810-x (PMC5581932; doi:10.1186/s12859-017-1810-x)
Supplement: Supplementary file 5 — Fusarium data (CSV 2107 kb) [file 12859_2017_1810_MOESM5_ESM.csv]

gene	control_1	control_2	control_3	dtri6_1	dtri6_2	dtri6_3	dtri10_1	dtri10_2	dtri10_3
1415670_at	2.153011656	2.425791968	2.700138478	2.80645208	2.265509919	2.793602492	2.617763552	2.024363417	2.678917507
1415671_at	3.058043	2.737065967	3.011048968	3.011048968	3.011048968	3.840237746	2.786739502	2.611488288	3.325922397
1415672_at	2.253465858	2.138392687	2.359785644	2.665130596	2.1545736	2.895898751	2.253465858	2.225155928	2.423637038
1415673_at	2.228835423	2.34670949	2.310020908	2.395562525	2.434142988	2.305373048	2.070386	2.231021642	2.310020908
1415674_a_at	3.786288267	3.915296169	3.915296169	4.016202644	3.765923362	3.965039208	3.670172582	3.80271904	3.948855857
1415675_at	3.782101897	3.658190989	4.019414187	4.244993775	4.159862919	4.71287717	4.000636967	3.855538163	4.492478984
1415676_a_at	3.835196765	3.826011269	3.858961067	4.128284106	4.27205769	4.818945363	3.981493681	3.641801064	4.080907857
1415677_at	2.359785644	2.359785644	2.420233744	2.493240013	2.484606109	2.578626744	2.359785644	2.070386	2.359785644
1415678_at	4.339599105	4.253920834	4.702550939	5.356076522	4.726421645	5.030233857	4.39153765	4.242821014	4.84490139
1415679_at	2.854733078	2.478477817	3.398668047	3.294821417	2.914338598	3.133372464	2.738197363	2.557753679	2.948050771
1415680_at	3.799703932	3.88289553	3.819849213	4.266190662	3.893034133	5.10575151	3.999884124	3.885386891	4.280317857
1415681_at	3.406740056	2.859827632	3.339722665	3.538166658	3.551757579	4.061634703	3.218418973	3.330929168	3.860576393
1415682_at	2.865365466	2.491472157	2.608131348	2.865365466	2.865365466	3.504916218	2.7480458	2.865365466	3.706202951
1415683_at	2.6162898	2.717376566	2.850701394	3.135533187	2.643257084	3.387177352	3.092007698	2.71594867	2.896041526
1415684_at	2.05196028	2.253465858	2.334809609	2.334809609	2.334809609	2.913680016	2.4490448	2.334809609	2.524831042
1415685_at	2.132774387	2.215781842	2.283476019	2.430579962	2.389219109	2.172983205	2.23867543	2.172983205	2.256432868
1415686_at	2.989894857	2.88122314	3.108155388	2.82716218	2.781314722	2.88122314	2.712431239	3.10292467	2.88122314
1415687_a_at	4.077845429	4.015153799	4.225778703	4.707572191	4.402377003	4.295626503	4.062366869	4.020421418	4.803705598
1415688_at	2.021303528	2.222540477	2.502948368	2.88360848	2.162907609	2.479779393	2.222540477	2.043108494	2.325795539
1415689_s_at	2.570924257	2.209430908	2.710623105	2.479779393	3.08037643	2.808918328	2.688924579	2.583835089	2.660261122
1415690_at	2.918670205	2.61467068	2.850701394	3.291973177	3.024020974	2.910413059	2.915060919	2.73172482	3.065882065
1415691_at	3.324811018	3.319081849	3.680632713	3.442041607	3.442041607	4.012049566	3.37720599	3.237228899	3.534628226
1415692_s_at	2.226782638	2.12001149	2.464896814	2.237885557	2.237885557	2.693796205	2.203466179	2.274681235	2.580585746
1415693_at	3.126389213	3.398377608	3.398377608	3.797938288	3.398377608	3.43033559	3.130225407	3.179104155	3.831260833
1415694_at	2.994546151	3.003766113	2.963865077	3.06660448	3.252768364	3.376159632	2.862627016	2.935088794	2.994546151
1415695_at	2.132774387	2.310020908	2.200263203	2.323141423	2.20033567	2.381235965	2.30469426	2.451211435	2.325795539
1415696_at	4.049864396	3.999884124	4.083151285	4.414338544	4.461932544	4.155352	3.648176469	3.862459258	4.355182043
1415697_at	3.200345181	3.540732127	3.975246527	3.663571661	3.55943623	4.449760502	3.324212318	3.194474961	3.725876067
1415698_at	3.522074265	3.671261255	3.81657747	4.151909067	3.72209197	3.768253494	3.099292011	3.387434076	3.495788924
1415699_a_at	3.326112604	2.82716218	3.566425515	3.54166415	3.326112604	3.564423865	3.218418973	3.105020892	3.326112604
1415700_a_at	2.715978527	2.393023832	2.601943405	2.568365779	2.757559337	2.83995867	2.519011138	2.601943405	2.601943405
1415701_x_at	2.612758641	2.78864797	3.058644494	2.916954862	2.917228487	2.98788583	2.693477104	2.73172482	3.04625602
1415702_a_at	2.974148782	3.072215827	3.111454988	3.580915928	2.915307143	3.55943623	2.948050771	3.08037643	3.218418973
1415703_at	3.293867089	2.973806386	3.274500958	3.205801446	3.212726078	3.535574695	3.029660211	3.304685896	3.223500411
1415704_a_at	2.027423617	2.315407858	2.362305194	2.362305194	2.357652207	2.759282447	2.346739049	2.373105751	2.362305194
1415705_at	2.396968182	2.535428304	2.535428304	2.568365779	2.535428304	2.748142018	2.479779393	2.504349746	2.872954594
1415706_at	3.042310847	2.945866852	3.08037643	3.624236998	3.237345526	3.686273256	2.942333888	2.661508418	3.297821144
1415707_at	3.698801379	3.405006592	3.876655141	3.998561858	3.81949285	4.733818552	3.898132467	3.556671518	3.98966403
1415709_s_at	3.304685896	3.30926326	3.266046755	3.592464602	3.08037643	4.091999154	3.289119751	3.304685896	3.361804296
1415710_at	3.592376928	3.204732243	3.377902178	3.736354817	3.571707599	4.173878282	3.571707599	3.427764421	3.948855857
1415711_at	2.494432763	2.544899219	2.923516631	2.923606176	2.830752344	3.712959146	2.626855896	2.684562103	3.287120838
1415712_at	2.521737347	2.515896119	2.829605738	2.923606176	3.115601454	2.733527753	2.491371734	2.483965312	2.573772316
1415713_a_at	4.16883738	3.9578559	4.084299499	4.084299499	3.9578559	4.462032829	3.977727439	4.084299499	4.084299499
1415714_a_at	3.326112604	3.003157909	3.586896676	3.513901897	3.519363705	3.783028734	3.138767046	2.994546151	3.398442285
1415715_at	2.639159843	2.79248872	2.705400588	3.069032915	2.7480458	3.482610478	2.72165513	2.772683397	2.625086042
1415716_a_at	4.115213073	4.314779968	4.026428229	4.800424501	4.127975971	4.310992366	4.115213073	3.795745695	3.850306515
1415717_at	4.294722261	4.105989507	4.777910698	4.926003138	4.447421188	4.867320494	4.118942555	4.222297723	4.745280503
1415718_at	2.916018331	2.664033657	2.916018331	3.293277441	2.946848866	3.157439192	2.7480458	2.30975249	2.916018331
1415719_s_at	2.92394706	2.980861554	3.272157517	3.294716098	3.714950749	3.157943355	3.115371132	2.956048878	3.576441118
1415720_s_at	3.138497082	3.209548419	3.522101468	3.669707947	3.657109912	4.251250754	3.451829585	3.163308698	3.411949392
1415721_a_at	3.080684159	3.149885929	3.653703779	3.405067586	3.304685896	3.791625897	3.145305446	2.807859804	3.541889109
1415722_a_at	4.711978373	4.351741112	4.605852822	5.172770162	5.126292321	5.009975101	4.90443743	4.320878707	4.960335221
1415723_at	2.560007498	2.24719837	2.850701394	2.739541533	3.028460913	2.853095195	2.588942102	2.604508248	2.845493156
1415724_a_at	2.027423617	1.961009003	1.935190628	2.027423617	2.083978668	2.081484577	2.02084653	1.961009003	2.152236193
1415725_at	2.253465858	2.15308541	2.145297924	2.261344749	2.532645423	2.711009567	2.338891357	2.162983236	2.436847128
1415726_at	2.168384415	2.169156145	2.340304288	2.340304288	2.371419368	2.83512318	2.364329188	2.112993262	2.639281977
1415727_at	2.85507928	2.92763533	2.650569286	3.218418973	2.965074457	3.195833937	2.872543946	2.743478161	3.048351567
1415728_at	4.125910788	4.133874675	4.512554939	4.880023057	4.338135171	4.535384894	4.011559433	4.13448001	4.632001836
1415729_at	2.758958958	2.577687445	2.758958958	3.231084329	2.803367827	2.735783066	2.695912641	2.603198406	2.948050771
1415730_at	3.993806239	4.045335062	4.075178734	4.932161657	4.915946192	4.113029238	3.832621348	3.957463564	4.461316795
1415731_at	2.889612326	2.693041837	3.076206722	3.2535439	2.994546151	3.363795855	2.876639828	2.441154184	3.3310717
1415732_at	5.086048829	5.037087129	5.432330484	5.54075873	5.673115966	5.841625119	5.432330484	5.093885146	5.817834366
1415733_a_at	4.401758393	4.295626503	4.529074927	5.214432142	4.525880473	5.012668769	4.080714071	4.333203819	4.847960658
1415734_at	3.202467499	3.218418973	3.244569251	3.621161238	3.613678958	3.621717149	3.244569251	3.169856846	3.832834378
1415735_at	3.69136566	3.522155697	3.543359725	4.442258162	4.239041809	3.756880149	3.920143944	3.562966852	4.337793559
1415736_at	2.276169668	2.239002035	2.359785644	2.297823604	2.426908069	2.0610558	2.175955718	2.239002035	2.239002035
1415737_at	2.681978529	2.681978529	2.74330777	2.681978529	2.681978529	2.804844738	2.518050771	2.681978529	2.740400504
1415738_at	3.650051774	3.736186413	3.84618159	4.047871977	3.855538163	4.384616451	3.766660235	3.669771799	4.059799042
1415739_at	2.563065875	2.478863867	2.187705667	2.956311734	2.692470671	2.963078505	2.284817585	2.556410475	2.564594814
1415740_at	3.133149571	3.15250687	3.158339467	3.122694658	3.364287866	3.57985958	3.122450573	2.905125216	3.382613807
1415741_at	2.84182408	2.887296969	3.401764025	3.113103211	3.119267658	3.157943355	3.2389086	2.850702892	3.291049446
1415742_at	4.276558543	4.373413903	4.172826511	4.611758165	4.626574039	4.784881631	4.244827957	3.782002687	4.835351077
1415743_at	3.706693943	3.657142041	3.950966319	3.706693943	3.706693943	4.053464589	3.706693943	3.271102551	4.180941518
1415744_at	3.424372385	3.290918016	3.547709207	3.841903382	3.810974836	3.845903924	3.408155053	3.237352325	3.662857132
1415745_a_at	2.286597925	2.085473573	2.13525562	2.463974107	2.286597925	2.330519738	2.286597925	2.187705667	2.325795539
1415746_at	4.241646339	3.986629477	4.535222829	4.890342872	4.900460926	5.115716895	4.535222829	4.035382449	4.747354543
1415747_s_at	2.872639237	2.948050771	2.75168013	3.304685896	2.948050771	3.400406547	2.773416321	2.75168013	3.326112604
1415748_a_at	2.519904876	2.187705667	2.489223802	3.311825811	2.753836109	2.785794091	2.532417526	2.359887728	3.060834962
1415749_a_at	2.235925857	2.094525862	2.310020908	2.82716218	2.435543119	3.157943355	2.134246156	2.26487941	2.490236166
1415750_at	2.607678083	2.69340175	2.810839472	3.079233924	3.084994874	2.964915556	2.960060547	2.638759495	3.068073591
1415751_at	3.151754071	3.122944379	2.892375625	3.812487511	2.994546151	3.474360418	3.23717957	3.016816709	3.071602324
1415752_at	2.70302486	2.871605318	3.270355226	3.025615648	3.188786835	3.170585431	2.7480458	2.723061829	3.377509254
1415753_at	3.277837602	3.433730242	2.978542995	3.304685896	3.515165949	4.039250574	3.183747687	2.996486748	3.35758634
1415754_at	2.923606176	2.832021384	2.76816999	2.760991642	2.711329913	2.888163739	2.832021384	2.576702961	3.309058903
1415755_a_at	3.388094314	3.212508513	3.664920821	3.842297003	3.621917822	4.295626503	3.440611355	3.26911774	4.038517494
1415756_a_at	2.506591397	2.506591397	2.417345672	2.544239241	2.659817152	2.627393394	2.38739971	2.478042052	2.595291908
1415757_at	4.461198777	4.59951425	4.7285937	4.797125254	4.610617169	5.428613852	4.214773564	4.096217036	5.230056588
1415758_at	2.39248383	2.342719094	2.239425819	2.739488836	2.410374399	2.876807592	2.498711478	2.39248383	2.325795539
1415759_a_at	3.195970084	2.761498863	3.015093387	3.41096133	3.135426399	3.241608356	2.996484769	2.919000101	3.445104393
1415760_s_at	3.861035825	3.712315187	3.975246527	4.520656551	4.007266998	4.423573937	3.871836382	3.521454694	4.180941518
1415761_at	2.190265428	2.284913119	2.43882139	2.479779393	2.468953705	2.710374567	2.287665438	2.124744512	2.303638158
1415762_x_at	2.73172482	2.73172482	2.685957558	2.73172482	2.674489628	3.157943355	2.600952313	2.73172482	2.73172482
1415763_a_at	3.379277981	3.488727056	3.520760533	4.198788931	3.711736644	3.55943623	3.721711829	3.502568351	3.435376071
1415764_at	2.644735829	2.305504526	2.7480458	2.612782042	2.612782042	3.022175434	2.30469426	2.612782042	2.901602245
1415765_at	2.9831572	3.08037643	3.08037643	3.011048968	3.103589818	3.334573238	3.360784321	2.913606379	2.936187139
1415766_at	2.348078071	2.459694062	2.459694062	2.954845217	2.308445796	2.428439545	2.283552827	2.25868106	2.428439545
1415767_at	2.540870107	2.493696883	2.867952386	2.452349755	2.73172482	3.456325809	2.73172482	2.704039833	2.73172482
1415768_a_at	2.468676475	2.222954572	2.48786113	2.479779393	2.392728293	2.793602492	2.479779393	2.414998851	2.479779393
1415769_at	2.429836017	2.553906126	2.627478172	2.893557278	2.976129782	2.861020143	2.487846971	2.341978891	2.906161447
AF254799_s_at	3.223567613	3.083193229	3.209639665	3.237540855	3.173474426	3.455591443	3.571707599	3.151151902	3.209639665
AF336365-1_at	2.604544088	2.577848855	2.946276736	2.981634702	2.838475321	3.322897393	2.660841428	2.689660007	3.063477017
AF336365-2_at	2.387662191	2.515185376	3.053034471	2.879779965	2.507213342	2.905084708	2.32836826	2.354605479	2.362789835
AF439974_s_at	9.347661632	9.401812502	10.40125999	10.77565234	10.87973698	10.97359084	9.933397874	9.751382294	10.90828644
AFFX-18SRNAMur/X00686_3_at	4.970700989	4.80357427	5.399932553	5.129894888	5.003797297	5.668425153	6.337096188	4.342596931	5.276486482
AFFX-18SRNAMur/X00686_5_at	5.020521593	4.936541469	5.762177672	4.424843308	4.702153862	5.741964256	6.094788042	3.952920154	5.103905892
AFFX-18SRNAMur/X00686_M_at	5.348150521	5.254085581	5.937781455	5.298935004	5.406855757	5.920871669	6.096779721	4.755473315	5.273523469
AFFX-BioB-3_at	7.647623422	8.293506076	8.284957283	8.484048974	8.539955752	8.761174862	7.755512968	6.956981904	8.28576271
AFFX-BioB-5_at	7.832414942	8.305561423	8.602126797	8.701724248	8.384304498	9.146911273	7.750367367	7.03660618	8.53936837
AFFX-BioB-M_at	7.561480995	8.28624809	8.45119577	8.245949916	8.438142068	8.890321189	7.965580511	6.868053593	8.403847901
AFFX-BioC-3_at	8.294521762	8.740503872	8.949807705	9.250307407	9.092570945	9.393381109	8.405596221	7.622604337	9.098658447
AFFX-BioC-5_at	8.123140236	8.785096232	8.874690306	9.048142036	8.987959803	9.312712244	8.315069166	7.484574649	8.938404985
AFFX-BioDn-3_at	10.70002811	11.18359691	11.35600444	11.65663604	11.47817379	11.84324687	10.84535474	10.07636865	11.52057726
AFFX-BioDn-5_at	8.555452463	9.414021653	9.588679676	9.496858305	9.632839534	9.851062676	8.982629467	8.171766925	9.637466224
AFFX-CreX-3_at	12.2409479	12.71593913	12.7333115	12.77820267	12.83250941	12.9282238	12.43930687	11.87933461	12.83789765
AFFX-CreX-5_at	11.4375549	12.09196005	12.15530094	12.24700851	12.20208359	12.26600654	11.77510151	11.00433198	12.22824255
AFFX-DapX-3_at	10.3688839	10.25405958	11.20956219	11.11965345	11.1777875	11.60005249	10.14501962	10.30654224	11.28886867
AFFX-DapX-5_at	8.078228931	7.840484527	9.040286079	8.643776159	8.569616773	9.497277574	7.688934477	7.477602186	8.89342328
AFFX-DapX-M_at	9.11957657	8.922455684	10.16425794	9.975743915	9.843984023	10.74496282	8.843711156	8.859897448	10.14773474
AFFX-GapdhMur/M32599_3_at	3.278719167	3.140347636	3.609779855	3.626451741	3.630029742	3.437887255	3.397429876	3.437887255	3.589897196
AFFX-GapdhMur/M32599_5_at	2.781788917	2.80905187	2.958290753	3.059847	3.030038052	2.781178752	2.950179308	2.712663804	3.416665599
AFFX-GapdhMur/M32599_M_at	6.73156344	6.591030421	6.710604252	6.947714749	6.718888176	6.900743131	6.7529018	6.626538301	6.801467566
AFFX-HXB2_3_at	2.002535505	1.936789929	2.168220641	2.155999696	2.112127277	2.080657855	2.162322129	2.062755001	2.04316379
AFFX-HXB2_5_at	2.207887989	2.185504548	2.105485434	2.185504548	2.180891242	2.251371169	2.126860468	2.094985945	2.196554259
AFFX-HXB2_M_at	2.050881584	2.027110886	2.110265603	2.086907909	2.072145465	2.047822713	1.992965512	1.923463005	2.07545795
AFFX-LysX-3_at	7.804197928	7.738633944	9.123296252	8.545823629	8.772132803	9.511573259	7.558306546	7.774917228	9.049170351
AFFX-LysX-5_at	5.760714105	5.621821454	6.929353793	6.157285382	6.423358056	7.145275509	5.328676605	5.724502339	6.408538528
AFFX-LysX-M_at	6.719014002	6.557580284	7.490233173	7.014460421	7.350500149	8.118504545	6.360285468	6.494553083	7.248787667
AFFX-MURINE_B2_at	3.163742559	3.162961088	3.08037643	3.862009506	3.350167528	3.577417056	3.274608768	3.154809653	3.299053363
AFFX-MURINE_b1_at	2.750102405	2.705878211	2.565717988	2.84005882	2.838475321	2.76566855	2.625461561	2.750102405	2.750102405
AFFX-MUR_b2_at	2.896203321	2.966870312	3.277717304	3.290127111	3.305454919	3.746723988	2.777769394	2.723131076	3.242870695
AFFX-Os_18SrRNA_at	4.736613922	4.508765948	6.150400926	3.470777141	3.460072506	6.160505732	8.445331656	3.474317262	4.658451726
AFFX-Os_28SrRNA_at	4.22609777	4.480041002	6.273084345	3.479033116	3.588460415	5.832705117	8.087067026	3.869099977	4.809712986
AFFX-Os_Actin_3_at	3.553802116	3.647207888	3.828026182	4.489168938	4.485326831	4.370026641	3.706282527	3.609739549	4.373183429
AFFX-Os_Actin_5_f_at	6.416684793	6.489433963	6.04858233	7.651846324	7.687299278	7.345199723	6.293930306	6.206802573	7.491155807
AFFX-Os_Actin_M_s_at	5.942403224	6.109106774	5.984696605	7.180011922	7.250635013	6.700031994	6.198765882	6.069776523	7.163082544
AFFX-Os_Cyph_3_at	3.868802301	3.670226028	4.525529102	4.880376287	4.398238266	4.97120815	4.341493512	4.088314478	5.022534833
AFFX-Os_Cyph_5_at	5.512543337	5.38808262	5.543592966	5.811263974	5.596642445	5.852105533	5.283847342	5.1800428	5.751370029
AFFX-Os_Cyph_M_at	7.066822997	7.191067324	7.521210564	7.993842311	7.422643463	7.80549501	7.351422448	7.280028289	7.779539903
AFFX-Os_Gapdh_3_at	2.599367907	2.771451637	2.877900776	3.326217722	3.207640721	3.177601324	2.867547445	2.825343169	3.100828008
AFFX-Os_Gapdh_5_at	5.39764862	5.407502194	5.620885519	6.579606013	6.438085896	6.621946418	5.615234413	5.557315107	6.817431628
AFFX-Os_Gapdh_M_at	4.970382618	4.943356494	4.992361885	5.814661952	5.802799419	5.977132174	5.080212423	5.119838962	5.749837033
AFFX-Os_Ubiquitin_3_s_at	3.215342926	3.09404404	3.436985644	3.738387889	3.638038692	3.931148378	3.15987279	3.107338834	3.905082387
AFFX-Os_Ubiquitin_5_f_at	12.97935485	12.95693045	12.82769454	13.18768843	13.24360674	13.11320336	12.77291748	12.90156225	13.13756495
AFFX-Os_Ubiquitin_M_f_at	12.50426578	12.3765278	12.4287716	12.70483272	12.6877444	12.64032548	12.15627017	12.30472372	12.73431349
AFFX-PheX-3_at	7.349481892	7.1748129	8.49862611	7.99258072	8.214543411	9.158714211	6.894587218	7.240572425	8.467289362
AFFX-PheX-5_at	6.325265207	6.028491555	7.632173342	6.799350381	7.060305491	8.15633612	5.733020263	5.918487551	7.382090797
AFFX-PheX-M_at	6.992366865	6.912458525	8.157391329	7.434644323	7.598156229	8.608531036	6.487285734	6.701587194	7.926350376
AFFX-PyruCarbMur/L09192_3_at	4.316092984	4.327822053	4.353861376	4.995696924	4.708590656	4.805241936	4.422211306	4.389509851	4.682268811
AFFX-PyruCarbMur/L09192_5_at	4.204138761	4.153423247	4.232751464	4.542689793	4.37916124	4.736628483	4.065812515	3.933384125	4.435134193
AFFX-PyruCarbMur/L09192_MA_at	4.861486996	4.64188129	5.018583436	5.456994346	5.024838868	5.50815884	5.032238189	4.597974611	5.396760493
AFFX-PyruCarbMur/L09192_MB_at	3.671487684	3.646190091	3.760232178	3.818774791	3.768085457	4.048329104	3.710391426	3.527792534	3.717782811
AFFX-Ta_18SrRNA_at	4.981928866	4.907698764	6.113044839	4.005025771	3.687643793	6.358437179	8.393534844	3.722146316	5.078490603
AFFX-Ta_CYP86-TA_3_at	4.949827475	5.270209838	6.61513448	7.893781907	8.115309466	6.90736165	4.922675676	5.211043895	7.316786289
AFFX-Ta_CYP86-TA_5_at	6.37995262	6.324128975	6.110044479	7.330563839	7.577725659	6.839298521	6.271068384	6.054255369	6.546013496
AFFX-Ta_CYP86-TA_M_at	6.301400741	6.375824882	6.608867135	7.540993293	7.282854515	6.974776948	6.172997652	6.112016781	6.743185156
AFFX-Ta_G-6-PDH_3_s_at	9.834375005	9.927728437	10.59987391	11.10344652	11.19409747	10.98625677	10.39194164	10.49700856	10.79657258
AFFX-Ta_G-6-PDH_5_s_at	8.145339433	8.20732271	7.425327243	8.823257288	8.987320895	8.573172338	8.039775467	8.065950111	8.584392964
AFFX-Ta_G-6-PDH_M_s_at	8.999144093	9.20469824	9.410146823	10.08472069	10.20819907	9.844866282	9.295312571	9.509333922	9.890642809
AFFX-Ta_Sucsyn_3_at	10.35311322	10.46222278	10.83702595	11.99138699	11.99673078	11.55797529	11.09556262	11.06410715	11.57030332
AFFX-Ta_Sucsyn_5_at	6.006510737	5.906551439	3.8709992	7.044124053	6.937053505	4.867464665	5.7570479	5.685082552	6.081748348
AFFX-Ta_Sucsyn_M_at	9.554296192	9.525260912	8.732112189	10.86399975	10.74602609	10.00869332	9.556242528	9.614731533	10.29101613
AFFX-Ta_Ubiquitin_3_at	11.11930191	11.27791735	11.89525757	12.33087625	12.23788906	12.20983585	11.41821626	11.29621537	12.21241092
AFFX-Ta_Ubiquitin_5_at	12.33833841	12.45832713	12.33056227	12.83425223	12.72161379	12.64972904	12.18798329	12.28992266	12.68114546
AFFX-Ta_Ubiquitin_M_at	11.74565071	11.75200096	12.11087394	12.45703762	12.42216763	12.46949801	11.76662473	11.77819199	12.3231781
AFFX-ThrX-3_at	8.30650254	8.167602886	9.286211751	8.971375014	9.103864061	9.937083116	7.896892651	8.045590282	9.228507927
AFFX-ThrX-5_at	6.406717202	6.075842931	7.380972984	7.243793534	7.094611594	8.106603136	5.894343841	6.063018946	7.051897108
AFFX-ThrX-M_at	7.082903177	6.980546909	8.229216089	7.775193667	7.971438819	8.929735772	6.742298462	6.832951836	8.093530853
AFFX-TransRecMur/X57349_3_at	2.347697422	2.360314733	2.384128711	2.527042111	2.457101614	2.832411234	2.274404377	2.387291137	2.554474306
AFFX-TransRecMur/X57349_5_at	2.070245142	2.01183016	2.281745182	2.446357501	2.215506876	2.481815382	2.156182508	2.164341648	2.216616072
AFFX-TransRecMur/X57349_M_at	2.156182508	2.113339199	2.199431432	2.163278469	2.206352124	2.222392952	2.156182508	2.053143841	2.258055309
AFFX-TrpnX-3_at	2.105656019	2.10905474	2.300886903	2.162729394	2.159891786	2.23830354	2.112244279	2.051738133	2.236298154
AFFX-TrpnX-5_at	2.729014609	2.57768588	2.749094383	2.886631972	2.869880476	2.829286834	2.732208991	2.495380616	2.739751776
AFFX-TrpnX-M_at	2.430349165	2.362134907	2.40553125	2.341461343	2.362134907	2.651230233	2.344724867	2.144910094	2.464901951
AFFX-b-ActinMur/M12481_3_at	6.20336096	6.285052369	6.411766476	6.7426659	6.411766476	6.623851695	6.357464972	6.390159208	6.481610543
AFFX-b-ActinMur/M12481_5_at	7.704223124	7.942336209	7.894011889	8.536992531	8.277981287	8.24116387	7.874490228	7.779258801	8.303043535
AFFX-b-ActinMur/M12481_M_at	4.910682397	5.000086584	5.165287678	5.65121843	5.327340621	5.626712948	5.067609586	4.85004534	5.476106553
AFFX-r2-Bs-dap-3_at	10.27374666	10.30913457	11.3698201	11.16085859	11.26300777	11.78330129	10.15810673	10.27427857	11.42415402
AFFX-r2-Bs-dap-5_at	8.077634818	8.10389842	9.332574588	8.740161012	8.936197749	9.540913256	7.920748766	7.729177838	9.149703231
AFFX-r2-Bs-dap-M_at	9.235862234	9.117331568	10.19667983	10.12404088	9.962046226	10.81080943	9.020454111	9.06299462	10.34954492
AFFX-r2-Bs-lys-3_at	6.173739004	6.391213785	7.643900492	7.326964246	7.365023345	8.164719049	6.364598871	6.412187596	7.672161016
AFFX-r2-Bs-lys-5_at	6.235389819	6.228203065	7.329585724	6.717028603	7.239098801	7.505178159	5.727143703	6.098422734	7.133314137
AFFX-r2-Bs-lys-M_at	6.331281501	6.543855842	7.295325913	6.942445813	7.197771491	7.729864879	6.27316898	6.387874868	6.889916125
AFFX-r2-Bs-phe-3_at	7.689963346	7.706506232	8.952256503	8.23418283	8.740943814	9.441483398	7.459306698	7.854497665	8.997983604
AFFX-r2-Bs-phe-5_at	6.681382695	6.681079756	8.34564981	7.434396199	7.628854109	8.443034292	6.392579782	6.602206758	8.118224377
AFFX-r2-Bs-phe-M_at	6.489583791	6.533400777	7.89615301	7.293574989	7.466177203	8.307985382	6.33523795	6.492527087	7.829838037
AFFX-r2-Bs-thr-3_s_at	8.850002198	8.633263137	9.706318058	9.460733293	9.690060432	10.50051444	8.466994448	8.521812169	9.832698521
AFFX-r2-Bs-thr-5_s_at	7.22427586	6.959823661	8.10634478	7.768672233	7.997972916	8.924371661	6.707872249	6.879465702	7.990582214
AFFX-r2-Bs-thr-M_s_at	7.852442501	7.727446017	8.719070714	8.606978433	8.609747444	9.543038408	7.375216168	7.58485481	8.764379054
AFFX-r2-Ec-bioB-3_at	7.74894768	8.169465188	8.356106227	8.472647674	8.276853837	8.758098689	7.716827474	7.048678668	8.234981008
AFFX-r2-Ec-bioB-5_at	7.814253922	8.41424265	8.810094458	8.716463109	8.59012494	9.042485339	7.877121741	7.333192491	8.753012725
AFFX-r2-Ec-bioB-M_at	8.050854543	8.557414835	8.878236726	8.591198181	8.567956371	9.235642526	7.964518693	7.323511602	8.773751212
AFFX-r2-Ec-bioC-3_at	8.968160798	9.263051011	9.544835563	9.778115569	9.638338498	10.17249406	8.877425131	8.267170655	9.670387401
AFFX-r2-Ec-bioC-5_at	8.397098085	8.935531122	9.239805165	9.292977595	9.127754681	9.613413708	8.396920601	7.783859292	9.111344345
AFFX-r2-Ec-bioD-3_at	10.81520688	11.19657915	11.49377243	11.64133364	11.47980059	11.72521831	10.85337209	10.24130922	11.58036402
AFFX-r2-Ec-bioD-5_at	10.54523891	11.12860646	11.27677012	11.48992485	11.27208954	11.60346605	10.62476131	9.921279381	11.3775518
AFFX-r2-P1-cre-3_at	12.41157189	12.87804375	12.94164532	12.99579234	12.95471808	13.07542211	12.64567208	12.18022028	13.06792598
AFFX-r2-P1-cre-5_at	12.65245024	12.94696035	13.09509688	13.1336714	13.0469827	13.22926449	12.7673574	12.29181889	13.15591255
AFFX-yel005_3_at	1.843745801	1.975914982	2.10654444	1.997651604	1.966970632	1.985884685	1.949945835	1.84496044	1.959180306
AFFX-yel005_5_at	2.050847847	1.880059018	2.121965526	2.277814606	2.055968972	2.295612389	1.93219137	1.96891067	2.050847847
AFFX-yel005_M_at	1.898805218	2.015984096	2.040953047	2.044279258	2.085908793	2.148696347	1.900111205	1.988469213	2.081136532
AFFX-yel006_3_at	2.305594081	2.156083898	2.322368843	2.406290768	2.252208506	2.381283807	2.101933145	2.277202599	2.515393834
AFFX-yel006_M_at	1.984960501	2.245177723	2.069845447	2.187516845	2.277758015	2.283957772	2.211963592	2.169649525	2.169649525
AX351143_at	8.037888171	8.009152835	8.591309468	8.754316485	8.905679966	8.573903678	7.613930706	7.835344007	8.640397069
AX351145_at	4.018494382	3.817724192	4.141204716	4.45732477	4.584023873	4.043331591	4.066700405	3.926661276	4.066700405
AY103544_at	2.654556641	2.673619593	2.918648683	3.231443845	2.862999772	3.346581356	2.752596906	2.685753251	3.501776284
AY103546_at	3.89389795	3.522155697	3.89389795	4.625513953	4.02511978	4.385997934	3.844896391	3.727468151	4.040863268
AY103811_at	2.853299566	2.741092288	2.850701394	3.436866219	3.265880874	3.742125446	2.936105865	2.901167501	3.445104393
AY104854_at	2.408003458	2.556948034	2.691457613	2.75915179	2.994546151	3.008830099	2.27397286	2.337601417	2.927388985
AY105371_at	2.085354292	1.992839392	2.386863672	2.258470757	2.233963006	2.341978891	2.166539778	1.999087368	2.405453655
AY108616_at	3.021630292	2.905125216	3.39191214	3.637471667	3.284722201	3.79138272	3.056464872	3.034083117	3.514949897
AY188924_at	8.627149329	8.45739009	10.29722841	8.64972069	8.154961943	10.2263445	10.14886732	8.03686376	9.354891487
CA621806_at	2.315067676	2.187705667	2.474044994	2.539583209	2.424126572	2.340487027	2.30469426	2.424126572	2.48460219
Contig1036_5_s_at	2.468156875	2.801408965	3.580777617	3.942490033	3.317493619	3.7033217	2.776097341	2.905125216	4.26836309
Contig1390_3_s_at	8.057821063	8.125802745	8.695390959	10.28918033	10.31347056	10.08560183	9.00670975	8.900586323	10.3666697
Contig1390_5_at	6.530358231	6.412576364	6.310993736	7.820649602	7.924527253	7.379942811	6.540602278	6.451490447	7.596368784
Contig1390_M_at	8.36017643	8.260351722	8.318724541	10.36919059	10.26668183	10.03243306	8.579821644	8.709146493	10.29350861
Contig2580_3_s_at	6.707610452	6.646466512	8.399026868	8.782693824	8.863179558	9.256755055	7.548332403	7.635937986	9.271612267
Contig2580_5_at	2.076089676	2.457208898	2.440126387	2.966036323	2.722286965	2.290057283	2.230135814	2.283039056	2.772457017
Contig2580_5_s_at	7.882790288	7.812883206	7.834573728	9.550945664	9.579873975	9.093471917	8.15124979	8.009709121	9.162856666
Contig333_3_x_at	6.20368478	6.385382623	6.808964087	8.522979727	8.522979727	7.836661603	6.73946436	7.026742165	8.263713465
Contig333_5_at	4.780034241	4.890011205	4.983802812	6.898061082	6.727323331	6.025201435	4.947324578	5.048295227	6.552823819
Contig333_5_x_at	4.842277079	4.940393305	5.295524059	6.963073113	6.978037923	6.478424053	5.126956121	5.176642305	6.926929422
Contig333_M_at	6.446918557	6.672208333	7.321283949	9.238653708	8.83697485	8.769503634	7.148317532	7.117162422	8.954733874
Contig865_3_s_at	10.8310703	10.83076208	11.36628945	12.46605917	12.26781614	12.0554114	11.09481829	11.24981557	12.16463077
Contig865_5_s_at	10.09432166	10.14926266	10.24129067	11.62032156	11.50198593	11.34869506	10.09468638	10.01648388	11.52705984
Fg02-02b06-R_s_at	6.443389396	6.322585269	4.882875333	5.862495482	5.794716463	5.772311477	6.381091566	6.014672928	5.611424561
Fg02-05a07-R_at	7.775924288	7.672143895	7.175470809	7.379858668	7.478848238	6.816590607	7.503778476	7.629810402	7.156315314
Fg02-05d02-R-r_at	2.514652961	2.502875586	2.237124323	2.441783171	2.469921483	2.393712574	2.428496459	2.229702548	2.451162608
Fg02-05d02-R_at	3.96400404	3.96400404	3.372823094	4.793324969	5.408762202	3.09840315	3.919888931	4.0589686	3.579432697
Fg02-05f11-R_at	6.413336669	6.260150282	5.347630407	6.186963347	6.040271615	5.834523242	6.205632888	6.041701394	6.064782334
Fg02-05f11-R_s_at	7.25737625	7.383591559	6.628405284	7.232500199	7.22319221	6.567295186	7.300200261	7.244171731	6.997935878
Fg02-07d06-R_at	3.070221749	3.180798047	3.299808576	3.683103955	3.472072945	3.602693488	3.140992471	3.183601233	3.857655258
Fg02-08f02-R_s_at	5.340171112	5.298059077	4.525272076	4.44601746	5.169442036	5.084905192	5.192905858	5.335857681	5.169442036
Fg02-09e09-R-r_at	4.657043503	4.517807601	6.508077496	4.826221982	4.838237516	6.655718294	4.466813534	4.160153766	6.021866016
Fg02-09e09-R_at	12.09022057	12.19117082	12.42555224	12.25685969	12.37554083	12.22141649	12.14997552	12.17605454	12.2789529
Fg03-04b08-R_at	5.535058158	5.225849015	6.912577063	5.530648229	5.342486254	6.796532854	5.365700123	5.092478244	5.896598381
Fg03-04d07-R_s_at	9.368088449	9.553027494	9.451592035	9.457896628	9.424666038	8.924371661	9.554812763	9.490887335	8.855428081
Fg03-05h11-A_at	3.01072814	3.201745645	3.371846275	3.565607159	3.293539283	4.137798436	3.43562518	3.104889508	3.830269755
Fg05-01c11-R_at	5.38270918	4.902888757	4.596659405	5.300215423	4.957613209	4.874434601	4.970107876	4.993798459	4.81894838
Fg05-01i19-R_s_at	5.36971858	5.583300539	4.209574296	4.417215784	4.705542626	4.296771077	5.46117304	5.483543271	4.513279131
Fg05-03a21-R-r_at	3.186804825	3.22110712	3.431753319	3.538787585	3.230912606	3.815145279	3.299961593	3.165303628	3.461468009
Fg05-03a21-R_at	3.631066397	3.859812108	3.976840674	4.202837898	3.963926848	4.252228515	3.880830875	3.664098133	3.974497163
Fg06-01c15-R_at	2.322719381	2.526577888	2.519290771	2.654692775	2.771591494	2.430944819	2.462590945	2.434991113	2.822763316
Fg06-03p14-R_at	2.730805784	3.118419139	3.108998609	3.217369568	3.203924565	3.182400857	2.90269184	3.048433515	3.257252136
Fg06-05n02-R_at	6.294235653	6.350163537	6.527664081	5.060353312	5.604928032	5.689946208	6.421400565	6.444744288	6.030867441
Fg06-05n02-R_s_at	5.976098951	6.137864776	5.941209151	5.444975275	5.737874699	5.832881742	6.078494974	5.920430269	5.971180298
Fg06-07d06-R_at	9.872626688	9.894151402	9.731534495	9.818870289	9.984958715	9.699770295	9.731169597	9.807314511	9.662444313
Fg06-07o05-R_at	2.203099196	2.224710504	2.227034434	2.241009396	2.301317923	2.165690388	2.21951453	2.151442885	2.231743852
Fg06-07o05-R_s_at	4.170933468	4.079392391	3.562896929	3.742338435	3.784247643	4.149702403	3.667532407	3.794543285	3.535894896
Fg06-08m13-R_at	3.544297099	3.189886272	3.853742342	4.110978013	3.447997121	4.133874675	3.544297099	3.405112237	3.735158159
Fg08-02c09-A_s_at	5.286181557	5.037957688	5.105486329	5.079496572	5.119215997	5.277232881	5.233066468	5.000717486	4.675869071
Fg08-02e10-A_at	5.391164586	5.285898785	6.702162539	4.899655559	5.37836854	5.494960409	5.16733552	5.572252456	6.067443549
Fg08-05a10-A_at	5.486309371	5.569018359	5.297367247	4.856988216	5.481933546	5.180477798	5.445194103	5.652897966	5.123908345
Fg08-07c01-A_at	7.536873474	7.443218138	7.037600171	6.748770099	7.074602374	6.587634087	7.222976672	7.364550832	6.596491319
Fg08-08b08-A_at	4.923059739	4.958711288	4.503209728	4.439955471	5.060973925	4.395113929	5.151137042	5.39795534	4.784854623
Fg08-08e11-A-r_at	3.511208342	3.374968342	3.450934856	3.947149236	3.58237403	3.653080109	3.520789018	3.529032082	3.736102715
Fg08-08e11-A_at	3.478703964	3.535036733	3.083840076	3.279925129	3.199957345	3.448287031	3.148597645	3.401110945	2.969600255
Fg08-09c07-A_at	6.745709189	6.553626881	6.673824941	6.113398838	6.708290175	6.250842211	6.620740556	6.739624214	6.576604395
Fg08-09c07-A_s_at	6.647486862	6.542392933	6.418554897	6.312395372	6.491749981	6.046445013	6.627343737	6.800089793	6.542542386
Fg08-10c08-A_at	1.876672457	2.037908712	2.085033976	2.167925546	2.261841987	2.474791313	2.099079211	1.936320965	1.997563112
Fg08-10f05-R_at	2.957419989	3.044820857	2.239669599	2.702455487	2.728381067	2.636964585	2.843442586	2.702455487	2.644868191
Fg08-10f05-R_s_at	4.089992386	3.676699757	2.828423955	3.076708426	2.691153054	2.605625744	3.523199596	3.343073674	2.989683382
Fg08-11b02-A_at	7.714607804	7.739877423	7.328845085	7.743921984	7.938507056	7.290459839	7.777108545	7.884363023	7.031749941
Fg08-12b09-A_at	6.051872548	6.213999638	6.903693121	6.028296417	6.431291608	6.54463417	6.013613433	6.346768999	6.955340501
Fg08-12h05-A_s_at	4.591072845	4.152233219	4.529194146	4.617923737	4.568676023	4.91547164	4.539470646	4.047045834	4.460414227
Fg09-01j22-A_s_at	5.554547304	5.309270413	5.465270757	5.763757183	5.967675705	5.14680289	5.608938524	5.581251172	5.589583638
Fg09-03k12-A_at	2.850701394	2.580593768	3.205779592	3.397519789	3.226117997	3.886771387	2.820712375	2.841821294	3.398779179
Fg09-03m05-A_at	4.06707252	3.959879445	4.074561228	4.009413813	4.017628845	4.066321372	3.915020439	3.951466016	4.074213607
Fg09-04j21-A-b_at	3.356145547	4.074925341	4.074925341	4.074925341	4.408229508	4.403083496	3.710544596	3.877646399	4.379211718
Fg09-04j21-A-b_s_at	5.509788992	5.47711683	4.774563288	5.201575095	5.458734541	5.933704499	5.670912035	5.536940905	5.487341647
Fg09-04j21-A_at	4.836217311	5.054633424	5.128011336	5.347838363	5.628455313	5.761593241	5.636379847	5.487458845	5.459658191
Fg09-05f15-A_at	5.814981077	5.84639203	6.424927775	5.498409428	5.991591207	6.341418272	6.10689642	6.009337115	5.999912324
Fg09-06p04-A_at	3.122694658	2.915155227	3.151657197	3.122694658	3.122694658	3.419264947	3.122694658	3.047982253	3.260784531
Fg09-07c02-A_at	4.350788176	4.364914111	4.974459081	3.500389445	3.898301931	3.542497914	4.513919701	4.523108242	3.937899238
Fg09-07c06-A_s_at	3.534333593	3.575526059	2.933763464	3.518406672	3.188181164	3.350698071	3.46834891	3.461060811	3.461060811
Fg1.151(scaffold2)57_x_at	2.869224278	2.98818487	3.107161444	2.824825829	2.769193051	2.561491014	3.157943355	2.356286145	2.722565433
Fg1.159(scaffold2)40_x_at	1.95615081	2.009501795	1.95615081	1.864383386	1.936162766	1.89113447	1.95615081	1.928515524	1.95615081
Fg1.160(scaffold2)15_x_at	1.819644954	1.922863922	2.117730196	1.886068243	1.878942108	1.954102277	2.041854467	1.905214599	2.042802787
Fg1.160(scaffold2)19_s_at	3.900542049	3.596277333	4.657211752	3.723362067	3.485411284	3.805999812	5.271271534	3.615532072	3.793194492
Fg1.168(scaffold2)22_at	2.016516251	2.053196088	2.107645426	2.107645426	2.107645426	2.28435348	2.107645426	2.120492801	2.107645426
Fg1.179(scaffold2)20_at	2.132774387	1.954002821	2.045408602	2.132774387	2.28829714	2.382336827	2.123761305	2.091565597	2.202451073
Fg1.192(scaffold2)15_x_at	4.172783053	4.140033629	4.398020252	4.393954618	4.377361976	4.675902029	4.359477897	3.999884124	4.295626503
Fg1.216(scaffold3)40_x_at	4.221941336	4.10791244	4.54614244	4.681464961	4.694739068	4.979688904	4.229840937	4.290511237	4.869041641
Fg1.296(scaffold4)14_x_at	2.459694062	2.357038468	2.459694062	2.495122772	2.552241171	2.455787536	2.519564256	2.342399435	2.459694062
Fg1.321(scaffold4)80_x_at	2.187705667	2.145991031	2.187705667	2.179590629	2.229241315	2.225444221	2.187705667	2.145991031	2.478947179
Fg1.411(scaffold7)20_s_at	4.115213073	3.93206095	3.798730362	4.651163923	4.389182902	4.545743106	3.960661199	3.932605349	4.566523181
Fg1.444(scaffold7)53_x_at	3.999884124	3.770090621	4.005741673	4.266166997	4.449143407	4.434489506	4.000084444	3.93573632	4.009804068
Fg1.449(scaffold8)28_x_at	2.267715542	2.123681785	2.236776703	2.026788818	2.027423617	2.212337093	2.308364556	2.123681785	2.123681785
Fg1.464(scaffold9)14_x_at	4.273010453	4.229406939	4.445155326	4.370403882	4.947992315	4.425219079	4.318722678	4.377984477	4.724320561
Fg1.464(scaffold9)52_x_at	2.850701394	2.825912693	3.422670639	2.850701394	2.485294043	2.926692264	3.41554545	2.415272725	3.343053965
Fg1.52(scaffold1)983_x_at	2.027423617	1.925391256	2.111853862	2.461393162	2.03704017	2.16348377	2.010839232	1.891352676	2.140376078
Fg13-01b22-T3_at	2.422817714	2.654577207	2.880872596	2.180592685	2.417652911	2.857447596	2.314557534	2.502958738	2.838928358
Fg13-01m18-T3-r_at	3.659973668	3.650370585	3.990495945	4.367362116	4.095675214	4.462737544	4.060803679	3.716168029	4.376866736
Fg13-01m18-T3_at	6.708811271	6.627501798	6.527643144	6.594655794	6.605494426	6.395341653	6.470998621	6.631721828	6.68589331
Fg13-01p11-T3_at	4.806409607	4.823041352	3.882427828	4.344892273	3.942037826	4.497227248	4.645376506	4.657745583	4.331644443
Fg14-02a05-r_s_at	2.887797441	3.029387027	2.988647047	3.471469645	3.391562947	3.218784051	3.018069615	2.99553279	3.159727683
Fg14-02a05_at	2.69797366	2.744609635	3.504185176	3.188446002	2.646023282	2.944121811	2.732891752	2.473560011	2.853697888
Fg14-02a16_at	3.33250137	3.726157129	3.784268975	3.834851785	3.66521408	4.293172169	3.556248948	3.443241352	3.705312955
Fg1A1087_at	5.661953259	5.643517798	4.79937738	6.854603392	7.072736183	4.419068119	5.65236005	5.681341863	4.58507912
Fg1A1638_at	3.733513034	3.341478489	3.805943147	4.297341625	3.901042968	3.74539679	3.415470697	3.277720448	3.892402915
Fg1A183-r_at	2.760327359	2.621546174	2.739993251	2.917469363	2.67784967	3.518712786	2.568114927	2.584263756	2.947849596
Fg1A183_at	3.168187325	3.213997387	3.840941495	3.528460927	3.246104247	4.055205976	3.08633405	3.329991364	3.367761317
Fg1A2324_s_at	6.894253809	6.642551084	5.450212734	6.088775936	6.218731567	5.83929395	6.555278409	6.556889071	5.667571639
Fg1A2326-r_at	2.967940739	3.027364855	2.993014813	3.19675377	2.856895659	3.351771718	2.948324748	2.795606986	3.045901004
Fg1A2326_at	2.867924168	2.666836306	2.99529454	2.864327743	3.270316839	3.095379547	2.800943454	2.661621835	2.982611578
Fg1A233_at	8.217415963	8.240676284	8.390281311	8.089940646	8.135849778	7.89462214	8.255484104	8.221663693	7.842637165
Fg1A235-r_at	4.96040453	4.697502202	5.600953511	5.042131431	5.028521328	5.120698063	4.792951196	4.397844509	4.484294827
Fg1A235_at	9.535341393	9.357173878	9.575588646	9.299095538	9.468229283	9.351160242	9.42589711	9.439666615	9.376880376
Fg1A2491_at	4.044601269	4.043606343	5.263738803	4.161374094	4.033527532	4.558799535	4.197384921	4.058223374	5.788295988
Fg1A277-r_at	2.454012218	2.644841683	2.820573607	3.047378016	2.797764106	3.290556128	2.55351525	2.666250627	3.069262536
Fg1A277_at	3.595510111	3.473021539	3.405222789	3.289451914	3.225052432	3.617964729	3.378191416	3.288924246	3.563265994
Fg1A343_at	3.150519332	2.88976328	3.529549109	3.261996596	3.147103198	4.393259611	2.986074649	2.933424783	3.667764194
Fg1A567_at	10.32107115	10.45107088	10.23251489	11.73774609	11.85949607	10.67982884	11.12280439	10.79776997	10.15299849
Fg1A56_at	3.95110844	4.23487167	3.941764638	4.58475492	4.151871695	4.462032829	4.010582819	3.937963608	4.392267464
Fg1A949_at	6.078155472	6.280139034	6.370665247	5.9860144	6.041284978	6.123994172	6.014961388	6.10173547	6.6802901
Fg2A154_at	7.710040026	7.850021702	8.015764195	7.002128413	7.250405644	7.807964739	7.4350182	7.341599323	7.878985294
Fg2A178_at	2.508072092	2.382650786	2.609387464	2.755251886	2.534550887	2.984198838	2.427275648	2.374486291	2.580802776
Fg2A1875_at	6.748031872	7.098108258	8.204040459	6.555383271	6.802296648	6.908459161	7.075010723	7.204383448	7.952410846
Fg2A209-r_at	3.045863976	2.85265838	3.827535239	3.668554025	3.131498244	4.329727086	3.076416152	2.950695566	3.487123545
Fg2A209_at	2.763934355	2.586195534	2.736675639	2.903730307	2.792534412	2.769155962	2.566757842	2.399994865	3.166150976
Fg2A23_at	2.960637094	3.083115964	3.044332502	3.592485617	3.133701888	3.315679315	3.02950114	3.083115964	2.985810371
Fg2A2497_at	6.723355661	7.094719468	7.240206306	7.847940553	8.06484065	6.813673964	7.523805894	7.552979675	7.070901692
Fg2A2497_s_at	8.520421302	8.551168678	7.791379703	9.143720304	9.113834611	7.6656532	8.595627065	8.740040981	7.485729875
Fg2A26_at	7.048727771	7.150845378	6.034532201	6.346790292	6.247910528	6.393337294	6.938552284	7.183467103	5.895301861
Fg3A119_at	3.03537699	3.014535051	3.339251446	2.990852036	3.426754182	3.322581318	3.110148209	3.210104001	3.369244845
Fg3A121_at	8.830767966	8.832822618	8.902134718	8.583801412	8.612346913	8.185780137	9.067661325	9.013933927	8.666766413
Fg3A1300_at	4.127369375	4.12461095	3.848005781	4.646080291	4.474671457	4.071637826	4.199196906	4.12035336	4.00298303
Fg3A141_at	2.838882132	2.868980342	2.904688601	3.198172834	2.757927089	3.115877675	2.815969568	2.893977199	2.904688601
Fg3A1559_s_at	6.766776193	6.527838079	5.466763293	5.878773682	5.763295831	5.511555755	6.383875036	6.396763907	5.87326963
Fg3A158_at	3.464606245	3.5782738	3.897646138	4.468834764	3.712487049	3.682899473	3.529659183	3.299681577	3.954125374
Fg3A1603_at	2.894456871	2.614837558	3.362937933	3.155639976	2.867624626	4.078506375	2.947411757	2.667555354	3.745173893
Fg3A1738_at	4.586367714	4.776372366	5.617333739	3.443963886	4.337245067	4.543302416	4.700627637	4.613852056	4.663680413
Fg3A1848_at	6.800537961	6.864078409	7.218555365	6.103171231	6.638083208	6.471249572	7.092629885	6.928102556	6.779327753
Fg3A1856_at	2.395310852	2.466103644	2.298375882	2.516914908	2.222276292	2.633636136	2.309432453	2.383264207	2.748209631
Fg3A1856_s_at	2.616746223	2.714154596	2.84771949	3.21201766	2.799847533	3.407598889	2.760016101	2.707363739	2.972840292
Fg3A2022-r_at	3.204485362	3.369133856	3.419011877	3.55368213	3.335085465	3.761937882	3.294096253	3.227992319	3.503795877
Fg3A2022_at	7.625737045	7.746047284	7.910143674	7.723107066	7.999095567	7.580928014	7.76077177	7.835273743	7.604138908
Fg3A2349_at	6.295944959	6.410659935	6.134724445	6.313363251	6.647644749	5.319871995	6.687524917	6.774414973	5.353469708
Fg3A2448_at	8.842104395	8.748909052	8.565591389	8.330847009	8.536896305	8.667987385	8.600006281	8.757550977	9.603430601
Fg3A2645-r_at	4.303594545	3.551018213	4.83072862	4.641401877	4.303594545	4.840722686	4.128284106	3.910394174	4.847613698
Fg3A2645_at	7.061181878	7.261693699	7.051132371	7.167667264	7.587701404	6.918361942	6.770828712	6.968413449	7.062421796
Fg3A276_at	2.600667912	2.560509056	2.662573039	2.843878299	2.957904826	2.96853754	2.584929432	2.488714183	2.485475221
Fg3A2782-r_at	3.973612845	4.000112351	5.202565075	4.236447381	4.121316704	5.339557485	4.044657984	3.759313373	5.205043411
Fg3A2782_at	10.07086538	10.02522059	10.11161898	9.757469677	10.02726267	9.833195512	10.00688754	9.966151048	9.673836764
Fg3A3070_at	8.453373114	8.57016517	8.80097782	8.747258592	9.162580796	8.280814141	8.606966412	8.69589697	8.589192235
Fg3A3496_at	9.506683772	9.384410699	10.12214216	9.473796032	9.478338133	10.12252954	9.441021927	9.435655906	10.20018772
Fg3A353_at	9.298619628	9.338588511	9.822949295	9.388146985	9.46793979	9.484055878	9.279948745	9.359732539	9.531595234
Fg3A354_at	2.866412293	2.760948645	3.384288572	3.326384264	2.876931763	3.629460824	2.800941316	2.674172724	3.306182393
Fg3A378_at	11.33373976	11.29979589	11.37073629	11.20348613	11.31665246	11.10634554	11.38832186	11.40384954	11.26752554
Fg3A3802_at	4.207230187	4.280319195	4.445922822	4.584840074	4.35998828	4.640530777	4.2378969	4.234986673	4.464000824
Fg3A407_at	8.314757351	8.236539998	7.948415265	8.31974944	8.409928324	7.461258427	8.214218175	8.166955794	7.50012033
Fg3A41_at	6.264925108	6.414336094	6.92169688	6.21091655	6.425838156	6.382134161	6.389075199	6.3930239	6.428117698
Fg3A422_at	11.08764764	11.03224289	11.24416825	10.85962795	11.05558932	10.81697142	11.00931022	11.10747234	10.74749398
Fg3A4260_at	6.418972058	6.658160989	7.764589614	6.356184574	6.621482987	6.32761693	6.792453962	6.868052735	7.563775507
Fg3A4353_at	8.304231126	8.42108952	8.048429962	8.526931827	8.492996611	8.291258396	8.555700248	8.680783545	7.997815418
Fg3A4354-r_at	3.175636907	3.527614431	4.192309737	3.625150472	3.619741434	3.512958498	3.34494817	3.307135859	3.92642398
Fg3A4354_at	7.396580068	7.29396615	8.168570544	7.364373945	7.493867589	8.373677595	7.34872944	7.483736294	8.249500296
Fg3A4383_at	10.3687952	10.36958248	10.9929739	9.787718299	9.988036742	10.06116633	9.999244603	10.00025034	10.47053072
Fg3A4386_at	8.160203025	8.307093186	9.193255974	8.024678496	8.331330344	8.508576702	8.241527136	8.517880438	8.525315855
Fg3A4415_at	3.360642967	3.546850488	3.644602397	4.086549836	3.648738688	4.824820625	3.447641243	3.36275567	3.917941684
Fg3A4437_s_at	6.686527863	6.63286001	6.398687649	6.21385688	6.629410059	6.371046957	6.548895641	6.793493675	6.475809903
Fg3A4443_at	5.068132201	5.173274598	5.129554898	5.470589212	5.721763565	4.785045583	5.845171415	6.006817793	4.263319871
Fg3A4470_at	5.568764505	5.699557233	6.05580138	5.165458223	5.586305276	5.348372996	5.494937909	5.642714343	5.642010953
Fg3A4470_s_at	6.139362539	6.28802002	6.366701687	6.28802002	6.342734134	6.377478801	6.231946596	6.283925451	6.252156771
Fg3A4488_at	3.19257262	3.686337316	2.730704031	3.567048229	4.271856624	3.593701354	3.75214689	3.894143079	3.975243071
Fg3A4488_s_at	3.460667171	3.677857042	3.443726401	3.240297625	3.443726401	3.766722226	3.130814475	3.534009807	3.856950902
Fg3A452_at	2.639159843	2.639159843	2.619074512	2.892557873	2.511011336	2.869136578	2.639159843	2.603338912	2.680178056
Fg3A476_at	8.286816314	8.22781154	8.918840985	7.898801164	8.270276323	8.1046953	8.350555726	8.527009719	8.235881398
Fg3A512_at	6.383146843	6.177595343	7.53752838	6.004106553	6.557157097	6.810208445	6.550115486	6.564578284	6.904229507
Fg3A512_s_at	4.880305056	4.989759707	5.080065162	4.862563984	4.813747698	4.897380443	4.935360365	4.819058963	4.737809808
Fg3A549_at	9.137289095	9.15657599	9.622019554	8.85469515	8.898628133	9.408218865	9.165913943	9.188731009	9.635671732
Fg3A593_at	6.914046367	6.95804652	7.869253402	6.191301094	6.638092102	7.746067453	6.767777918	6.778460016	8.044053336
Fg3A762_at	2.515809114	2.643502893	2.484143109	2.780034288	2.92539198	3.209766425	2.855233708	2.860004779	2.507744908
Fg3A767_at	2.925951494	2.814982254	3.244902505	2.782675656	2.793245255	3.286547018	2.759090366	2.956334503	3.149397701
Fg3A833_at	6.470381525	6.790582806	6.30163468	7.077345282	7.828125852	5.04153755	6.829887385	7.28160373	5.463683598
Fg3A874_at	7.313451334	7.444779695	8.009799987	7.28044696	7.433584298	7.512572796	7.476369964	7.551336527	7.827480774
Fg3A87_at	3.019043536	2.82716218	2.863117964	2.693386263	2.942032453	2.82716218	2.756143307	2.82716218	2.82716218
Fg4A160_at	9.868763541	9.785396356	9.617753406	9.356645108	9.492191599	9.095095357	9.766541536	9.770532283	9.259933465
Fg4A1613_at	4.659469773	4.04089162	7.345594171	4.065504327	3.783041379	6.376468925	3.324397754	3.198599874	6.830955236
Fg4A1756_at	9.275288697	9.318247076	9.831186687	9.109473323	9.059808651	9.603273344	9.297309035	9.274877252	9.910630207
Fg4A180_at	2.626141631	2.399291915	2.548478906	2.899362896	2.86951224	2.662493251	2.498364379	2.510678181	2.907840659
Fg4A19_at	3.132224401	3.121502639	3.127325532	3.312179394	3.125913604	3.477913914	3.108773506	2.839781755	3.032522446
Fg4A20_at	7.884955895	8.087071674	8.236973065	7.342909026	7.874426894	7.583232972	7.933495138	8.265283799	7.904442403
Fg4A2188-r_at	4.252040969	3.795878253	5.019048872	4.132109081	3.675844908	5.488743442	4.350961067	3.712492731	4.784953989
Fg4A2188_at	10.08477029	10.09673115	9.645667062	10.38979262	10.57496129	9.931326938	10.12358122	10.24982001	9.778892967
Fg4A2810_at	3.217840803	3.227060765	3.433214434	3.526387427	3.218418973	3.184859285	3.218418973	2.908648747	3.326112604
Fg4A28_at	8.072926453	8.060923242	8.552716716	8.360599519	8.255784834	8.674623769	8.01327248	8.018460622	8.489168427
Fg4A2974-r_at	3.055003451	3.14909344	3.153550963	3.180876909	3.212200327	3.831731481	2.812895495	2.733372675	3.353079175
Fg4A2974_at	2.397750361	2.51233995	2.479570214	2.119441701	2.324680305	2.910783514	2.377846851	2.39780027	2.499142422
Fg4A3143_at	7.995682641	8.144893861	8.566043987	7.823801165	7.959934873	8.138373398	8.006183149	8.045836329	8.247572245
Fg4A340_at	11.46172875	11.50666422	11.70703598	11.23339827	11.29510669	11.43604838	11.05540426	10.96428872	11.93839714
Fg4A3474_at	5.219181902	5.09528559	5.157146117	5.053011135	5.275999946	5.142194843	5.132309282	5.142194843	5.1150603
Fg4A365_at	9.722807983	9.571617504	10.22615019	9.745305284	9.993326046	10.11209941	9.615124726	9.638166366	10.26313536
Fg4A3668_at	9.253465175	9.395618675	9.836560871	9.480155354	9.713539933	9.956501222	9.173574947	9.274143451	10.25000837
Fg4A3762-b-r_at	3.583462079	3.492476075	3.874654205	3.643772121	3.426646494	3.831931923	3.642134346	3.799819857	3.539119446
Fg4A3762-r_at	2.756553836	3.022649485	3.040285248	3.142881878	3.079028997	3.302742586	2.938529194	2.781745786	3.034413151
Fg4A3762_at	2.489649741	2.410103465	2.537548338	2.690930175	2.599644918	2.793602492	2.464416529	2.470533964	2.627931978
Fg4A3778_at	8.088513681	8.11806845	6.466981287	7.602573462	7.62864845	7.099081271	8.079147813	8.034122289	7.334596636
Fg4A4479_at	7.927411829	7.888947361	7.800914376	7.602136447	7.800914376	7.836363587	7.718863268	7.752785513	7.838510302
Fg4A4491_at	9.831192883	9.828838551	9.766712746	9.757852927	9.996220132	8.896986951	9.694196056	9.973476189	8.97580741
Fg4A4516_at	7.631548436	7.580999509	7.655545352	7.209321345	7.508697469	6.947434551	7.611982408	7.741544192	7.256500369
Fg4A4539_at	8.057537086	8.121684586	7.785177442	7.846116004	7.928408887	7.6083491	7.876967046	7.953705065	7.971220042
Fg4A453_at	13.39787031	13.33938079	13.42857253	13.20393774	13.25214478	13.35155324	13.35092224	13.3769154	13.31009413
Fg4A4621_at	2.098423371	2.100070256	2.126573795	2.390178008	2.407793915	2.298608872	2.24339642	2.24191305	2.24191305
Fg4A4623_at	8.205139043	8.120746922	9.366521542	8.025654317	8.13582531	8.587419527	8.349028606	8.316222022	8.882974301
Fg4A4625-r_at	3.234333206	3.218091846	3.335005279	3.142855062	2.813390358	3.456765993	3.069878726	3.051819886	3.362438946
Fg4A4625_at	3.015023045	2.783605161	3.451347519	3.179011373	3.36410748	3.148436484	2.920499327	2.708707023	3.347978224
Fg4A4636_at	8.174639245	8.360314072	8.086453888	7.903173084	8.058495175	7.687283357	8.160472006	8.201581858	7.61854968
Fg4A4652_at	9.966064143	10.39401357	10.79158767	10.47670633	10.84463192	10.59742228	10.18563249	10.24781128	10.96305795
Fg4A4708_at	2.214251982	2.556320267	2.27524545	2.518933273	2.340640899	2.754291395	2.326595067	2.215702428	2.356056664
Fg4A4_at	12.15365509	12.29828434	12.57274422	12.38121517	12.48730791	12.48191316	12.14370681	12.07627793	12.45929383
Fg4A76_at	11.04682902	11.09770124	11.00400302	11.67720274	11.72319433	11.30737869	11.37714299	11.46263264	10.95501499
Fg4A904_at	10.62143162	10.66374014	11.34733875	10.94169835	11.05159009	10.93554578	10.84317152	10.91260699	11.1285323
Fg4B43_at	8.505675503	8.529357169	8.192893939	8.46128382	8.550960722	8.174379096	8.52997479	8.47314756	8.385196453
Fgr-S3-1-A03-T7_at	13.23337528	13.19345169	13.23161975	13.30521873	13.00629664	13.13692388	13.25287116	13.11730833	12.98274505
Fgr-S3-1-A05-T7_s_at	11.06541795	11.27237697	12.49756942	11.6355064	11.52159197	12.10856987	11.13433442	10.84641876	12.12180918
Fgr-S3-1-B03-T7_at	1.828623738	2.029140564	2.224816379	2.058797403	2.00940518	1.940318995	1.790900131	1.993048475	2.198669441
Fgr-S3-1-B18-T7_at	12.48561616	12.44273385	11.37838174	12.46183922	11.89701922	11.39613046	12.41760032	12.14765214	10.67186678
Fgr-S3-1-F22-T7_at	8.445025292	8.278017615	9.489475638	8.503909967	8.428702976	9.400028419	7.675526079	7.757656861	9.035773311
Fgr-S3-1-G21-T7_at	12.23364128	12.23061265	12.46200481	12.55648508	12.5097411	12.30137175	12.10562105	11.89180408	12.28678849
Fgr-S3-1-G21-T7_x_at	12.97235466	12.91369332	13.07254109	13.15398108	13.02960824	12.89567588	12.87516846	12.67534355	12.82725955
Fgr-S3-1-I07-T7_s_at	7.080324957	7.560425972	10.2614549	7.992080073	7.673961451	9.659136409	6.688075044	6.453928574	8.601592115
Fgr-S3-1-I08-T7_s_at	4.924292142	5.537869392	3.743439046	4.712913279	5.125797061	4.171259362	4.532030199	4.532030199	3.573746794
Fgr-S3-1-J05-T7_s_at	12.79874934	12.5663539	11.43455111	12.61270019	12.04475619	11.52271979	12.67288357	12.35494306	10.68872962
Fgr-S3-1-J12-T7_s_at	6.709135001	6.964962328	9.854463881	7.52614742	7.12721016	9.095078154	6.151575252	5.914661269	7.970528118
Fgr-S3-1-P04-T7_at	5.966879485	6.195708584	8.97822463	7.000518404	6.112639228	9.423573472	5.797320547	5.797320547	9.013882191
Fgr-S4-1-A11-T7_at	2.402947712	2.593447473	2.422831961	2.856652865	2.594911938	2.57727461	2.359785644	2.330805393	2.533260326
Fgr-S4-1-A19-T7_at	10.28984774	10.23254094	9.353716051	9.568626721	9.507990671	10.14068871	9.350895816	9.897934674	10.04353389
Fgr-S4-1-A24-T7_at	6.772310132	6.894739276	4.62809938	6.205229567	6.944332567	4.538077824	5.909539493	6.187115216	3.436339641
Fgr-S4-1-B06-T7_at	2.138057256	2.310020908	2.310020908	2.56881731	2.552241171	2.383103421	2.170389708	2.310020908	2.261451235
Fgr-S4-1-C03-T7_at	2.49708698	3.006204554	2.731083275	2.82716218	2.583724116	2.689361678	2.487053346	2.558511437	2.657403695
Fgr-S4-1-D06-T7_at	2.803579091	2.725257732	2.772324575	2.867461914	2.678717599	2.772324575	2.7480458	2.772324575	2.772324575
Fgr-S4-1-D21-T7_at	3.154531821	2.850547276	2.513638725	2.840444942	2.917363557	2.860920908	2.850547276	2.850547276	2.663692268
Fgr-S4-1-E01-T7_at	2.78453722	2.761221387	3.02082874	2.923606176	3.026757483	3.582416691	2.864504057	2.681157415	3.225176569
Fgr-S4-1-G04-T7_at	2.033827167	2.105581433	2.316468434	2.254359653	2.434794489	2.344689989	2.188849548	2.120493916	2.561494586
Fgr-S4-1-H10-T7_at	2.639159843	2.6008529	2.831049273	2.80751006	2.724729487	2.8293597	2.724729487	2.724729487	2.623300658
Fgr-S4-1-M02-T7_s_at	1.84993929	2.23424668	2.12465935	2.241175894	2.218000002	2.070386	2.070386	2.070386	1.972249494
Fgr-S4-1-N05-T7_s_at	4.510646256	5.507470529	2.437055508	4.531653793	5.103058907	2.627393394	4.490300569	5.165469769	2.705845872
Fgr-S4-1-O16-T7_at	2.552241171	2.552241171	2.7480458	2.73131018	2.685645452	2.552241171	2.450519158	2.552241171	2.510353663
Fgr-S4-1-O18-T7_at	5.507842979	5.518018716	4.888663383	5.676927759	5.587581006	5.303339226	5.285867958	5.390115683	5.116637199
Fgr-S4-1-P19-T7_at	2.539272361	2.459694062	2.539272361	2.601370742	2.691730654	2.638040246	2.539272361	2.484341081	2.86342331
Fgr-S4-2-D15-T7_at	2.30934931	2.543648697	2.367055803	2.30934931	2.424308956	2.30934931	2.30469426	2.252230911	2.244824066
Fgr-S4-2-F02-T7_at	2.848853973	2.591240112	2.854224146	3.721047549	2.994546151	3.609150008	2.994546151	2.987217682	3.007780591
Fgr-S4-2-F10-T7_at	2.704404478	2.385442449	2.873736859	2.890103444	2.621699411	2.834937323	2.449629015	2.416342126	2.599981995
Fgr-S4-2-G01-T7_at	2.889377091	2.802758485	2.850701394	2.889377091	2.907819793	3.066085145	2.889377091	2.889377091	2.988550344
Fgr-S4-2-G20-T7_at	2.368111122	2.308064187	2.389731606	2.09185915	2.375758364	2.378573899	2.359785644	2.375758364	2.602443785
Fgr-S4-2-K07-T7_s_at	2.796306892	2.772917349	2.643869112	2.82716218	2.6169854	2.707720506	2.818591826	2.56724791	2.697346874
Fgr-S4-2-P05-T7_at	5.151108426	4.895590937	2.786652282	4.253449971	4.508294842	2.698147431	4.159938544	4.315252981	2.672271792
Fgr-S4-3-G02-T7_at	2.143764649	2.135722007	2.94602742	2.161144689	2.230474484	2.649575684	2.432589291	2.254420099	2.322001665
Fgr-S4-3-H19-T7_at	4.576554523	4.656528131	4.691283336	5.268065208	4.855762586	5.320398875	4.770514701	4.451327582	4.994521565
Fgr-S4-3-I03-T7_at	2.717018101	2.548478906	2.312044769	2.696000985	2.670794148	2.603410185	2.548478906	2.421306808	2.244824066
Fgr-S4-3-M04-T7_at	2.585505886	2.627393394	2.761501357	2.692122411	2.627393394	3.709036045	2.627393394	2.287031353	2.585505886
Fgr-S4-3-N07-T7_at	7.137813769	6.670248792	3.457607703	6.257582388	6.061961009	3.590583913	5.533263089	5.688535812	3.724778464
Fn4A10363-r_at	5.532962654	5.427049251	6.189604566	5.422995117	5.229549058	6.409508672	5.38268792	5.082060011	6.290952317
Fn4A10363_at	10.58957989	10.68380988	10.44517195	10.4299396	10.51204981	10.48494704	10.37048958	10.46794904	10.06742634
Fn4A3621_at	10.66624737	10.70928276	10.63295193	10.81915941	10.77628597	10.65250813	10.78402408	10.69040469	10.58690581
L77912_at	6.480148326	6.374867487	6.602970549	7.289635419	7.0732211	7.206812244	6.622319312	6.187025579	6.947643753
TC126309_s_at	4.055618725	4.145443193	4.684329634	4.864330634	4.755683034	4.848160551	4.114232546	4.180941518	4.889689045
TC143109_at	6.11794641	6.005383548	6.419970563	7.009953311	6.837306032	6.918450459	5.890398216	6.067437354	6.905811722
TC143109_s_at	9.275209166	9.373107353	9.805167404	10.73405755	10.73160453	10.58783469	9.279429614	9.405762147	10.70510759
TC144209_at	2.511535252	2.375388973	2.781886946	3.033195167	2.91120971	2.793602492	2.623415662	2.405407582	2.828784282
TC147001_at	7.804904075	8.187202626	9.582482156	10.00538035	10.03975557	9.66617429	8.831965919	8.791276764	9.965534389
TC147001_x_at	7.661464255	7.797149639	9.125049019	9.657941012	9.816963035	9.398822501	8.574424721	8.533555725	9.658265146
TC162027_at	4.15145243	3.935573991	4.504741056	4.614487981	4.948976044	4.724643139	4.310239447	4.175670616	5.387291133
TC173295_at	5.864930221	5.967968538	6.583642851	7.160409927	7.319322833	7.068229407	6.19217876	6.321844341	7.054118157
TC174883_at	5.577455702	5.431364139	6.069968599	6.322163527	6.657413951	6.405232444	5.391067275	5.771603659	6.439723686
TC174884_at	2.451534624	2.291118722	2.500568334	2.68680736	2.511923121	3.38551802	2.309432453	2.317538512	2.586721689
TC181895_at	2.320975154	2.309543482	2.371130824	2.796664497	3.078567092	2.400150262	2.478221592	2.390902246	2.864735077
TC181895_s_at	3.859361545	3.768156877	4.459945536	5.093387097	5.29991295	5.233468161	4.260490827	4.026973686	5.462815238
U29159_at	4.883719134	5.012284786	5.436346133	5.992513881	5.830422148	6.281313998	5.261261	4.941975827	5.904617511
U82201_at	3.692513918	3.427526726	3.827944534	4.402966905	3.91531032	4.50519549	3.439255821	3.526387427	3.827944534
fg00001_at	2.474564371	2.217036146	2.32002407	2.820111217	2.25702454	3.101288467	2.373693561	2.214011076	2.760502226
fg00008_at	2.434142988	2.318057426	2.413588612	2.583479421	2.434142988	2.824276733	2.502110333	2.366503263	2.698727116
fg00010_s_at	2.782922424	2.972079815	2.850701394	3.072402925	2.739085404	2.793602492	2.842634076	2.585859649	3.125622403
fg00011_at	5.215866572	5.427013618	5.623667959	5.983653714	5.914961146	6.392007606	5.572890986	5.260636111	5.513494445
fg00011_s_at	3.036978096	3.068512507	2.850332507	2.800615071	3.00932246	3.088085843	3.22069225	3.403552143	2.390335434
fg00015_s_at	4.994944644	4.587765356	4.182699234	3.634872395	3.790025916	4.461033594	4.18805325	4.196412186	3.857022241
fg00016_at	4.490700363	4.531575455	4.689968888	4.441911188	4.498313048	4.346535001	4.466095331	4.498313048	4.506476842
fg00017_s_at	2.529379372	2.796968597	2.939748893	3.257084737	2.889515707	2.964915556	2.837869597	2.91120971	2.955464621
fg00019_s_at	2.850701394	2.785363383	2.992134752	3.727468151	3.316275074	3.125038227	3.08037643	2.961793388	3.115027859
fg00021_at	3.210463534	3.510436819	3.730843023	4.107357399	3.462828822	3.984088761	3.496000095	3.423429372	3.301142201
fg00022_at	2.026420238	1.90158503	2.106488692	2.138081945	2.110430146	2.134552462	2.195024175	2.040805341	2.094260334
fg00026_s_at	2.675979669	2.530401156	2.749279115	2.775048361	2.73507775	3.01398274	2.73266438	2.718200557	2.804222802
fg00029_at	2.118213188	2.067121202	2.207185904	2.120329053	2.316914863	2.037568239	2.185071664	2.118213188	2.094563187
fg00032_s_at	5.044917488	5.066034467	5.092603048	4.888298131	4.324870459	4.888298131	4.702934038	4.828213417	4.888298131
fg00033_s_at	3.732690168	3.539226759	3.814893676	3.727468151	3.727468151	3.350804494	3.727468151	3.979776174	3.710544596
fg00034_s_at	2.968614411	2.911993635	3.233394657	3.031996406	2.91120971	3.239332068	3.090389064	3.036115715	3.293349833
fg00036_s_at	2.981492575	2.824737386	2.8482766	3.84364111	3.479694029	3.585985182	2.919081391	2.674748871	3.445104393
fg00039_s_at	3.183637965	3.183637965	3.373451491	3.040705275	2.994546151	3.419380172	3.183637965	3.178498855	3.183637965
fg00041_s_at	2.850701394	2.890675263	3.040744366	3.634872395	3.024129632	3.55943623	3.024129632	2.953320223	3.194300812
fg00042_at	6.058311919	5.997909507	6.409079205	6.016242018	5.991540932	5.938235002	5.858455076	5.352818711	5.588527061
fg00043_at	2.033322874	2.299810865	1.997606138	2.064682464	2.285468673	1.936126259	1.961661022	1.928986585	1.977769961
fg00043_s_at	3.114221767	3.283201925	2.962822915	4.496888807	5.197120419	4.131058395	3.281193354	3.092934069	3.411167214
fg00044_at	2.319101093	2.361886149	2.343620057	2.808749936	2.521517688	2.802848285	2.500684051	2.327475274	2.453615428
fg00044_s_at	2.526756601	2.612335166	2.606953711	2.990738401	3.230208034	3.402913243	2.684893368	2.61899464	2.797392719
fg00045_s_at	5.165442884	5.437296637	5.371469441	5.758695609	5.903058366	5.537869392	5.537869392	5.537869392	5.677160218
fg00046_at	2.40549948	2.537940955	2.633183456	3.227630652	3.402115932	2.803869495	2.607808083	2.45386142	2.952938448
fg00046_s_at	3.263831921	3.320947455	3.55993377	3.939412318	3.868857044	3.486884425	3.352365409	2.897609721	3.471218115
fg00047_s_at	3.418375977	3.444655035	4.180941518	4.24420407	3.965476694	4.152940655	3.839740144	3.646796541	3.900185081
fg00052_at	2.063923161	1.894870132	2.259706932	2.272361001	1.986841281	2.108627114	1.815838749	2.064075314	2.177406095
fg00052_s_at	3.478786826	3.277313641	3.408123507	3.588674816	3.592909246	3.742434883	3.485348701	3.122486854	3.856564781
fg00056_s_at	2.379146524	2.556393046	2.187705667	2.477106674	2.665697845	2.72615153	2.187705667	2.302273674	2.350939732
fg00059_s_at	8.655095436	8.568721459	8.754552766	8.659378132	8.648053297	8.744756806	8.46564061	8.526156721	8.89242196
fg00063_s_at	3.079187873	3.190803864	3.333584159	3.452054914	3.218418973	3.340949767	3.05822226	2.970111837	3.660607431
fg00075_s_at	3.928819628	3.654738763	4.199960302	4.794691635	4.137549118	5.006028544	3.948855857	3.839143332	4.383285292
fg00081_s_at	3.576846709	3.653921729	3.639583897	3.712898533	3.639583897	3.791351915	3.467772925	3.639583897	3.729684294
fg00083_at	2.010546306	2.116472069	2.495975689	2.173284367	2.189948899	2.708811964	2.058999003	2.105462453	2.156311271
fg00086_at	3.2649911	2.863596051	3.516141081	3.258113769	2.883557398	3.470785544	3.052295427	2.889045316	3.220305049
fg00089_s_at	2.702023333	2.605110879	3.10656236	3.054769235	2.758958958	3.168286906	2.48783799	2.723868737	2.752025634
fg00094_s_at	2.520512597	2.526289428	2.7480458	2.974359335	2.768181496	2.983322063	2.733581977	2.577956324	2.97493149
fg00102_s_at	3.262560821	3.808816728	3.785247915	3.428813355	3.682027605	3.682027605	3.630999338	3.596197326	3.962461339
fg00105_at	2.324503786	2.627067745	2.655077488	2.750209086	2.721323511	2.789028273	2.583705559	2.64265872	2.482679937
fg00110_s_at	4.326577278	4.377314	4.271709338	4.343607637	4.343607637	4.025928067	4.475719359	4.343607637	4.137810816
fg00111_at	2.01560889	2.252707013	2.250624172	2.25130541	2.246984514	2.351643657	2.246984514	2.145162998	2.23920429
fg00111_s_at	2.972338291	2.683354462	2.839293589	2.818758831	2.893556521	3.550732598	2.755774797	2.77212026	2.919315698
fg00112_s_at	2.584931328	2.504368775	3.020034195	2.7480458	2.7480458	2.77062656	2.7480458	2.517391954	2.873541988
fg00116_s_at	4.824995061	4.649953869	4.867218549	5.028142662	4.867218549	5.010251755	4.867218549	4.867218549	4.542444802
fg00117_s_at	4.748301021	4.757739197	4.685254704	4.457254965	4.757739197	4.757739197	4.833761277	4.87198031	4.401583389
fg00125_at	4.956755246	5.137941535	5.481420583	5.119869718	5.094230071	5.119869718	4.970362157	4.957729831	5.193858669
fg00125_s_at	4.297628065	4.039300667	4.199059584	4.015219101	4.048528461	4.20687278	3.788818366	4.293586474	4.580171748
fg00126_s_at	3.862992607	3.673773352	3.766660235	4.121789008	4.005070988	4.008592892	3.867456832	4.122667517	3.635766763
fg00130_s_at	2.639159843	2.731826647	2.646285031	2.731826647	2.731826647	3.497302618	2.731826647	2.594445189	2.916461651
fg00132_s_at	3.757451076	3.578281161	3.934103666	3.727468151	3.812044919	4.295626503	3.477817045	3.625489956	4.08138483
fg00141_at	3.060219521	2.659114214	2.84816246	3.14108822	2.706711911	2.90359812	2.80860427	2.58123548	2.963312004
fg00144_at	3.821477493	3.948330286	4.338609149	4.498012963	4.205029758	4.111768324	3.967259125	3.978482517	4.272370981
fg00145_at	2.557231625	2.292779621	2.611555092	2.373210582	2.532272603	2.892388125	2.634489964	2.445540229	2.959184925
fg00145_s_at	2.920023811	2.428921693	3.025191997	2.77882419	3.115607273	3.376769378	2.77919713	2.821990008	3.197849535
fg00149_s_at	2.429739133	2.459694062	2.517391954	2.718038932	2.710419753	2.490307459	2.509458797	2.451631763	2.73172482
fg00156_s_at	2.813173064	2.763356932	2.850701394	2.926324017	2.918523833	3.357665427	2.807366965	2.660677564	3.197220695
fg00159_at	2.132744616	2.014858844	2.10075089	2.15010228	1.985989747	2.289194791	2.127642809	2.110292865	2.39059021
fg00162_s_at	5.645309813	5.667732815	6.495796824	5.201600512	5.214348637	6.845090792	6.027497309	6.00293979	7.336467046
fg00164_at	2.201356382	2.059108415	2.361468241	2.388673988	2.444426597	2.456444402	2.031486567	1.926478398	2.267576848
fg00165_s_at	6.802571936	7.093943062	6.852483353	6.42991914	6.193756666	6.173788173	7.053393639	7.241186433	6.625584642
fg00172_s_at	4.633985893	4.496232517	4.633985893	4.507706668	4.81167057	4.064461097	4.706186609	5.050570218	4.585899797
fg00179_at	2.837487896	3.007608441	2.70768344	2.498934802	2.832346501	2.394945437	2.737753683	2.935347255	2.764746069
fg00181_s_at	2.797724999	2.727798135	2.687835961	2.666606428	2.94239268	2.722158047	2.53174993	2.773377577	3.08037643
fg00185_at	5.84957931	5.869985509	6.495592574	4.849160034	5.615284744	5.836755679	5.760603019	6.024427497	6.359891214
fg00185_s_at	6.005464045	5.694089314	6.250420576	5.293748951	5.598803341	5.72866494	5.605688198	5.826397652	6.106264779
fg00191_at	4.405385618	4.209283473	4.517829677	4.765549203	4.768416658	5.004019925	4.507631507	4.280440693	4.657691217
fg00197_s_at	2.734787335	2.800547527	3.161320766	3.181207639	2.769086265	3.752340431	2.970293957	3.043605595	3.831260833
fg00198_s_at	7.247841329	7.247841329	7.461179229	6.836624616	7.093072182	7.162854131	7.220738414	7.271632806	8.339153388
fg00202_s_at	5.364246357	5.398788577	5.050925645	5.280163304	5.280163304	4.94926984	5.485515882	5.478899007	4.857584747
fg00203_s_at	4.609017971	4.667493984	4.447421188	4.447421188	4.447421188	3.936337783	4.447421188	4.447421188	4.566523181
fg00206_s_at	4.6351434	4.576550572	4.751801786	5.174924532	5.253418541	4.974359039	4.974359039	5.244976127	5.039659863
fg00207_at	6.666291243	6.659386853	7.492868312	6.303660155	6.606101868	7.027131527	6.831691862	6.908337587	7.178641008
fg00207_s_at	6.61229344	6.61298953	6.702900505	6.167506299	6.440978753	6.620698517	6.576517607	6.789256759	6.749581879
fg00210_at	2.510345956	2.566519518	2.592048264	2.70356224	2.816322008	2.592048264	2.592048264	2.609282768	2.723576772
fg00212_s_at	2.47710531	2.35298323	2.47710531	2.782667072	2.47710531	2.560259464	2.359785644	2.512078443	2.549553719
fg00215_s_at	4.421491313	4.655586164	4.583387966	4.820107333	4.583387966	5.134127684	4.318539552	4.407695868	4.566523181
fg00216_at	2.889719714	3.013325699	2.977744597	3.10781556	2.887971598	3.034802939	2.664573718	2.755931965	2.605956394
fg00216_s_at	2.737536696	2.548649624	2.458232175	2.828624067	2.547276009	2.88598781	2.762420785	2.57874812	2.821563222
fg00223_at	3.12708236	3.202306617	3.319846806	3.415536662	3.287418625	3.330694038	3.070562055	2.933555783	3.019542244
fg00225_at	3.149397701	3.500241095	3.257796866	2.94361727	2.873421248	2.931892702	3.056531082	3.171084321	3.149397701
fg00225_s_at	4.045841502	4.082355843	3.94933762	4.566604665	4.005062495	4.739469706	3.962540999	4.041323711	4.708556177
fg00229_s_at	3.954399641	3.99848454	3.756686949	4.004506316	3.98216356	3.98216356	4.088391208	3.767830694	4.066700405
fg00231_s_at	3.77102659	3.60112033	4.732195196	3.579598405	3.542456945	3.878021906	3.437687984	3.234586146	4.817367163
fg00244_s_at	2.419036773	2.470316863	2.64303851	2.819631404	2.68748143	3.034486436	2.56392213	2.64303851	2.691704569
fg00247_s_at	3.281129847	3.218418973	3.217278453	3.399697261	3.406262007	3.565593969	3.270641112	3.239415212	3.302231126
fg00251_at	2.093718071	2.187026592	2.232872706	2.638033778	2.405418332	2.376321651	2.243405597	2.106364539	2.212645522
fg00255_at	3.283509829	3.10202687	3.391931757	3.697855037	3.566682359	4.274441626	3.356311392	3.356304641	3.208305142
fg00255_s_at	2.574065346	2.344487127	2.850811545	2.595153269	2.794051211	2.711738274	2.56562389	2.549609891	2.70182071
fg00256_s_at	2.282455341	2.299568225	2.379146524	2.39662524	2.434077804	2.49101522	2.315508518	2.317073281	2.491196203
fg00259_at	5.514012442	5.386546828	5.689206618	5.920198581	5.657096444	6.254911673	5.367572181	5.048712597	6.025484269
fg00264_s_at	6.641049995	6.791613674	7.239236137	6.28466381	6.465392551	6.923708655	6.465205168	6.645104097	6.845261744
fg00269_s_at	6.453652751	6.567912979	6.349088268	5.892877068	6.233874092	5.963808036	6.567602997	6.699226908	6.113268139
fg00273_at	2.101433238	2.546418129	2.111903204	2.263302741	2.169635645	2.126310433	1.98389102	2.027712144	1.962581234
fg00274_s_at	2.480469012	2.419316045	2.548478906	2.706511253	2.514272936	3.148549344	2.30469426	2.524802143	2.778840934
fg00297_s_at	5.534473394	5.845374087	5.358141963	5.532667656	5.567916353	5.829702618	5.567916353	5.665290447	5.619103053
fg00301_at	5.503158221	5.422277525	4.591005894	4.818100182	4.778314846	4.826078468	5.252217981	5.114670921	4.323196202
fg00303_s_at	6.824682978	6.919407016	7.163016072	6.763173911	6.838286313	7.17125616	6.920518808	6.995608412	7.196641968
fg00310_s_at	9.032435503	9.263241038	9.486805512	9.026910947	9.231691842	9.109063065	9.232198022	9.306259149	9.327112947
fg00319_s_at	4.669529332	4.906685092	4.882875333	4.99833197	5.210174172	4.643049254	4.837318641	4.994398057	4.882875333
fg00331_s_at	5.859810504	5.797161155	5.384106789	4.169928481	4.676460049	5.116548389	5.452806301	5.979557177	5.307809337
fg00337_s_at	6.558965509	6.570977257	5.738698288	6.04449686	6.197319169	5.913937926	6.55649708	6.510685853	6.143920678
fg00340_at	2.702288311	2.76126941	3.048037398	2.942401238	3.190576645	3.584096786	2.812243669	2.601500731	2.974129195
fg00342_s_at	6.660305106	6.527258995	6.131053567	6.256092381	6.233931474	6.327237958	6.606378001	6.715479046	6.080808428
fg00350_s_at	7.15016898	7.183303441	6.923708655	6.887611452	7.028106996	6.828218208	6.974237011	7.099429812	7.048836367
fg00353_s_at	8.706206674	8.562871037	8.733468273	8.299036842	8.471680537	8.243552681	8.550714407	8.692393433	8.553974247
fg00354_s_at	2.617019762	2.221904494	2.617019762	2.543475851	2.617019762	2.617019762	2.748130158	2.603338912	2.763825515
fg00355_s_at	6.369653346	6.428624621	5.626331335	5.876723128	5.85319698	5.298846496	6.341007629	6.475135061	5.596620441
fg00358_s_at	7.710402438	7.853530682	7.5815477	7.060892415	7.482980032	7.49734187	7.596962099	7.644388001	7.437215331
fg00379_at	2.531603188	2.512506131	2.568693387	2.596714578	2.589817283	2.660022515	2.60212056	2.65112321	2.657041707
fg00385_s_at	9.752136864	9.829134906	9.942041384	9.566015548	9.641664424	9.90129273	9.829134906	9.842956782	10.05954039
fg00391_s_at	5.743386964	5.758695609	5.664690059	5.758695609	5.845746043	5.758695609	5.917674504	5.830358359	5.799172934
fg00393_at	10.00167948	9.975419587	10.01111566	9.883994057	9.951522738	9.399353888	9.94111091	9.954966244	9.667341696
fg00394_s_at	2.545562883	2.613900994	2.482892433	3.077813108	2.613900994	2.613900994	2.902252732	2.613900994	2.325795539
fg00395_s_at	12.07660884	12.07660884	12.16303022	11.89266134	11.95750227	11.9640285	12.09461523	12.20297989	12.18468277
fg00399_at	2.631959046	2.576588348	2.513116082	2.568365779	2.712381275	2.564627457	2.559067777	2.57585514	2.682832876
fg00399_s_at	5.543516424	5.359486119	5.209640968	5.633463939	5.67732158	5.728225213	5.569112401	5.69108321	5.328820503
fg00413_at	2.087850153	2.093008048	2.041942455	2.107758202	2.074663757	2.314664503	2.070386	1.927723669	2.077899426
fg00414_at	2.651970657	2.215016199	2.753774367	2.328263154	2.427439109	2.884133473	2.182743917	2.316411939	2.575841994
fg00414_s_at	4.189381819	4.731072243	4.326763857	3.856706363	4.379269409	3.886325311	4.589305714	4.606597486	4.150459153
fg00417_s_at	5.858341939	5.92015714	6.211629966	6.179531585	6.144952281	6.284624294	6.179531585	6.332097136	6.344547257
fg00429_at	9.95672856	9.912732979	9.538280659	9.408646917	9.637543839	9.323371223	9.893871569	9.749205051	9.469226754
fg00430_s_at	7.78676868	7.784870789	7.290410755	7.2185331	7.168581599	6.941507914	7.689688113	7.885807288	7.263527315
fg00432_at	4.327419167	4.629730575	4.708607638	4.941853232	4.9347995	5.383263457	4.562504728	4.384190056	5.093075147
fg00439_s_at	6.463494386	6.313275367	6.531229877	6.043493316	6.198199531	6.555376623	6.251532231	6.256508601	6.464342491
fg00447_s_at	4.384244009	4.618947773	5.235175161	4.386889917	4.568235909	4.179436854	4.174579767	4.417446422	5.004426525
fg00449_at	4.892113527	5.028249113	5.2316319	5.663845744	5.494180466	5.958902499	4.820070829	5.124526413	5.647516268
fg00455_at	6.061498716	6.06482834	5.730244203	6.021762675	6.080359922	5.979697397	6.156478103	6.211460037	5.951561117
fg00458_at	2.807745528	2.555632476	2.749255636	2.742519033	2.941274651	3.025790856	2.818748179	2.715728325	3.009683954
fg00466_at	4.510392448	4.571558501	4.672193775	4.124382741	4.411111152	4.561327574	4.457545062	4.533975399	4.520734756
fg00467_s_at	4.280317857	4.461163977	4.510449617	3.666871576	4.231385569	4.30632809	4.350272749	4.354178753	4.566523181
fg00473_at	2.340392218	2.550222224	2.574388513	2.605949088	2.746468491	2.778510041	2.617019762	2.574388513	2.440195315
fg00474_s_at	3.576846709	3.576090796	3.201907716	3.356180941	3.441162291	3.633293968	3.056503571	3.330629867	3.697745275
fg00482_at	3.555678546	3.780077503	3.657267642	3.397885765	3.269420573	2.923655898	3.532276299	3.658845842	3.064746018
fg00488_s_at	7.723966812	7.712236406	6.923826305	7.484199131	7.560856491	6.923708655	7.735108793	7.882382082	7.1731059
fg00489_s_at	6.795383453	6.899635918	6.590140829	6.692265166	6.764726141	6.549211148	6.744685634	6.760148131	6.679736618
fg00495_at	4.164024603	4.722238231	4.340053772	3.860068053	4.504069707	4.621438146	4.261515219	4.331965489	3.986922643
fg00501_s_at	5.344750205	5.37530861	5.2425189	5.035729906	5.237201531	5.129059684	5.37989596	5.498079695	4.733854484
fg00505_at	8.643855525	8.633081835	8.986209927	8.649521125	8.719049498	8.991028118	8.680444738	8.644581472	9.141512825
fg00514_at	2.671175868	2.588960407	2.975551255	2.766808211	2.815666357	3.262064738	2.68363172	2.578879717	2.800657973
fg00514_s_at	5.493655009	5.595359892	5.439838774	5.205796719	5.670921274	5.55577056	5.690257191	5.535951967	5.198236067
fg00516_s_at	3.398638022	3.47830484	3.610124798	3.907148071	3.645075344	3.781674533	3.571707599	3.270090724	3.634569394
fg00517_at	6.954841757	6.982295508	7.537243254	7.702491052	7.64474755	7.977615955	7.132329661	6.721455164	7.57036714
fg00521_s_at	3.150524814	3.188856876	3.23614504	4.128284106	3.451079071	3.548192477	3.23614504	3.270042362	3.362664736
fg00525_at	5.707776161	5.620233897	5.541493285	5.036858096	5.402831602	5.414027134	5.692516962	5.541493285	5.546399009
fg00527_s_at	4.878764834	4.78730323	4.116070434	4.128284106	4.386889917	4.462032829	4.62089628	4.711749942	4.090661677
fg00528_at	2.673955897	2.610186612	2.798167827	2.751790542	2.812839513	2.812663195	2.774877576	2.678077217	3.066978149
fg00530_at	5.439626428	5.853676015	5.486461575	5.569031233	5.598079691	5.348182991	5.551062173	5.969359531	5.551062173
fg00535_s_at	3.39701501	3.522155697	3.555722566	3.879099425	3.09336017	3.774163268	3.39701501	3.39701501	3.138673519
fg00536_s_at	7.484532977	7.615328886	7.194788031	7.222031321	7.348990345	7.06775458	7.469294747	7.512807601	7.406703801
fg00544_s_at	5.404055667	5.298244325	5.481933546	5.588167432	5.544753705	5.291014691	5.518550042	5.626047841	5.472223237
fg00547_at	2.264819254	2.411264846	2.12130402	2.436892569	2.324371669	2.305594607	2.133934313	2.20873023	2.286266613
fg00554_s_at	5.106173822	5.087984251	5.024080577	5.588600614	5.322200242	5.238560697	5.310911593	5.226372628	5.452983853
fg00569_s_at	2.923606176	2.829685419	3.528296556	3.187457029	3.135396926	3.017213152	2.772089565	2.820201951	3.30398709
fg00570_s_at	5.07174174	5.095208946	4.820331544	5.074775047	5.074775047	4.629883434	5.074775047	5.157707314	4.766806592
fg00577_at	7.159633901	7.226319751	7.461779607	7.165384939	7.231995941	7.226319751	7.226319751	7.126547715	7.381702272
fg00582_s_at	2.434142988	2.313451517	2.175808878	2.255059626	2.313451517	2.313451517	2.276170984	2.452934094	2.313451517
fg00584_s_at	5.777381668	5.593721282	4.915278994	5.593721282	5.610686082	4.890110886	5.633954265	5.860529922	5.347044422
fg00585_at	5.280163304	5.162629879	5.408155083	5.280163304	5.106271	5.449727672	5.162629879	5.28394493	5.251964221
fg00593_s_at	4.888298131	4.771041233	4.844587654	4.47612532	4.827664099	5.063968855	4.975069538	4.844587654	4.700117887
fg00595_at	1.9622943	1.878698417	2.073679891	1.950967352	1.922035431	2.12001149	1.965916273	1.824564064	2.021984175
fg00595_s_at	5.749166335	5.495702999	5.654645635	5.605739554	5.609757586	4.698176677	5.61375955	5.864238461	5.351265882
fg00601_s_at	3.951084787	3.772911694	3.890368094	3.890368094	3.93309608	3.83076147	4.051841589	3.890368094	3.768883797
fg00606_s_at	3.14792513	3.09591655	3.194962478	3.259691495	3.194962478	3.387990276	3.194962478	2.810950128	3.326112604
fg00611_at	4.244712444	4.093568551	4.728143248	4.490546168	4.231308935	5.054198536	4.065876008	4.159650507	4.206680092
fg00622_s_at	5.771313323	5.746219473	5.408253532	5.211997677	5.703254436	5.583959586	5.997725348	6.232641183	5.358008393
fg00625_s_at	2.937616314	2.976076841	2.852847858	3.218418973	2.921491706	3.238864192	3.129478435	2.976076841	2.976076841
fg00633_s_at	7.658572148	7.587632528	7.601002453	7.072669616	7.037899107	7.043411743	7.661513945	7.620127713	7.508769372
fg00642_s_at	8.559833763	8.510154323	7.704256696	8.294749935	8.261396901	7.693012745	8.266823986	8.406222367	7.564608204
fg00651_at	3.556539844	3.644910447	3.830962971	4.213946945	3.74328881	4.220710151	3.678795791	3.387434076	3.807889408
fg00656_s_at	8.675243404	8.706079101	8.321258512	8.463861203	8.553995271	8.178997085	8.651209282	8.637697038	8.363815594
fg00657_at	4.870928038	4.807496302	4.294069472	4.523154489	4.611436671	4.68539034	4.934909102	4.716932715	4.650293807
fg00657_s_at	4.791186275	4.47613761	3.50068279	3.7247784	4.288544192	3.95802834	4.610410838	4.558281662	3.713055365
fg00659_at	5.424265361	5.473083307	6.384096054	5.179386979	5.439803532	5.661166289	5.47476124	5.56615218	5.759292135
fg00664_s_at	6.085594663	6.078460294	6.260195483	5.791236182	6.06516765	5.90858012	6.078399577	6.06516765	6.06516765
fg00671_s_at	10.97653737	11.00019802	10.81151287	10.83645789	10.84168306	10.80300855	11.11749374	11.13452569	10.85148228
fg00676_at	2.274500124	2.403881012	1.987404181	2.554871213	2.179379451	2.381991552	2.335084182	2.317491735	2.318820944
fg00676_s_at	4.257230601	4.03005727	3.885285661	4.165746533	3.906849335	4.086692522	4.06301824	4.06301824	4.287891972
fg00678_s_at	3.922845624	3.955717519	3.864308295	3.937213077	3.988772913	4.124566427	3.768971968	4.21233377	4.180941518
fg00679_at	3.103321066	2.631311945	3.140333976	3.349694201	3.119159893	3.297019006	3.029219919	3.037660794	3.16472448
fg00681_s_at	8.278683415	8.274106919	7.978381145	9.526408037	9.601297349	9.175668666	8.888865802	8.901089347	9.105111015
fg00683_s_at	3.803265352	3.683608933	3.433914019	3.542646857	3.616792652	3.014534153	3.670181159	3.886478004	3.61513119
fg00685_s_at	3.225253002	2.969992484	3.08037643	3.488377431	3.159492811	3.948855857	3.159492811	3.159492811	3.062337985
fg00687_at	2.459694062	2.089253111	2.191785381	2.765092606	2.593764904	3.078090098	2.372309346	2.384541839	2.617019762
fg00690_at	2.307808074	2.441195128	2.458640268	2.558259566	2.458365319	2.501994925	2.441195128	2.441195128	2.726170905
fg00701_s_at	3.068754525	3.068754525	3.395688744	3.665463505	3.304685896	3.508442253	3.218418973	3.120050893	3.452299898
fg00702_at	9.818655067	9.778878422	9.04427374	8.720154782	8.691680973	8.664052499	9.592889894	9.674283191	8.704443689
fg00719_s_at	5.255313112	5.507340177	4.51887618	4.649795306	5.255310651	4.367328154	5.247412877	5.394882189	4.563327298
fg00721_s_at	6.139024525	6.31168139	5.94378545	6.247190301	6.294209811	6.069307661	6.206598441	6.457008356	6.217472085
fg00727_s_at	5.734370853	5.734370853	5.561010704	5.424887214	5.744100593	5.704782627	5.856903467	5.734370853	5.781437696
fg00730_s_at	6.655728404	6.581058261	6.533787495	6.268291639	6.186612499	6.685775205	6.501358657	6.533787495	6.542870622
fg00736_at	2.126037596	2.101746821	2.237592688	2.039094258	2.341313604	2.209513999	2.011491697	1.934175181	2.060452927
fg00750_s_at	5.133034003	5.296593035	5.396550287	3.841903382	4.351042452	4.778623176	4.545112548	4.966919798	5.156306156
fg00764_s_at	2.598149315	2.677303275	2.193175984	2.748472773	2.92610655	2.328625111	2.423637038	2.567410622	2.567410622
fg00766_s_at	6.969926226	6.887410161	6.816935977	6.394710402	6.330973778	6.460346308	6.869903829	6.962495154	6.677611925
fg00769_s_at	7.104093342	7.082006214	6.914303218	6.994468576	7.287360121	6.398573492	7.284835595	7.271632806	6.774282966
fg00770_at	3.068789159	3.218418973	3.265649347	3.640298206	3.524797586	3.815381293	3.033057414	2.957058952	3.689860838
fg00777_s_at	12.64956771	12.67068748	12.74618176	12.43803126	12.52032364	12.64956771	12.63646075	12.68876438	12.69792456
fg00784_at	2.87168194	2.774951213	3.175924794	3.268002025	3.178953285	4.103574746	2.868886949	2.898155467	3.54301893
fg00784_s_at	3.189858686	3.223905503	3.982464031	3.241468841	3.361024744	3.695567322	3.151226592	2.968506422	3.872538641
fg00788_at	3.454576705	3.219440296	3.568970792	3.920787281	3.385854572	3.764894715	3.37720599	3.415303028	3.717421025
fg00802_s_at	11.25535403	11.36921343	11.00956649	11.11233472	11.16113815	10.94858898	11.36058276	11.36837	11.01803183
fg00806_at	3.379919223	3.457317633	3.872691281	4.300937723	3.830867035	3.961221057	3.594499994	3.384362796	3.765759426
fg00813_at	5.722284441	5.703421336	5.586381434	5.349909734	5.599641255	4.481713429	5.613976523	5.79227675	5.50778212
fg00839_at	6.405000715	6.089190843	6.403107861	6.299411066	5.88148698	6.363630086	6.027449322	6.089190843	6.006255196
fg00840_s_at	6.092650637	6.079343249	5.066655557	7.041388168	7.159147866	5.841835262	6.193634425	6.48697514	5.67996988
fg00842_s_at	4.423407833	4.220321457	3.921056561	4.386889917	4.220321457	4.391152668	4.409413271	3.92847882	4.046245146
fg00847_at	5.454071316	5.384760786	5.499062732	6.134233505	5.608703675	6.28682915	5.608703675	5.453140336	5.861807339
fg00850_at	2.344339597	2.282359856	2.234811829	2.43797319	2.480098902	2.327574616	2.091611836	2.327574616	2.123401623
fg00859_at	5.199770239	4.767424741	5.357368417	5.324348278	5.43822452	5.996640767	5.041944918	4.926688265	5.389971601
fg00860_at	5.006838386	5.055442604	4.839139519	4.881203093	5.223462098	4.386545531	4.740842467	4.940101365	4.586152797
fg00862_s_at	6.002602751	5.864699821	5.811994407	5.735440621	5.636660032	5.957932126	5.833286328	6.051935282	5.548877418
fg00867_at	4.339342141	4.477026073	6.313196548	6.353788811	6.1162016	6.15863153	4.677456315	4.279285822	6.078440457
fg00872_s_at	8.724095458	8.690619527	8.360254695	8.228983813	8.307168484	8.076021983	8.541324165	8.707242774	8.355472968
fg00874_s_at	6.705845154	6.768161395	6.52555923	6.351053303	6.533400777	6.308909126	6.628557443	6.724546098	6.137417165
fg00878_at	3.96184598	3.954464476	4.492424572	4.379893587	4.047334469	4.671690563	4.253835167	4.518678609	4.445030235
fg00879_at	2.154210694	2.068073596	2.344851691	2.187705667	2.187705667	2.25508117	2.321214352	2.183743758	2.086351271
fg00886_s_at	8.159740666	8.151495781	7.884451157	7.918869258	7.831700247	7.966641907	7.974285575	8.017837578	7.86919452
fg00891_at	2.764459825	2.651356732	2.7480458	2.740920611	2.776169308	2.947146584	2.711489254	2.50498924	2.804668666
fg00901_s_at	6.284134531	6.111421631	6.403107861	5.647415103	6.08061893	5.789081954	6.101590302	6.043894025	5.777910768
fg00911_s_at	5.842148004	5.646507292	5.276177899	5.138110075	5.558265614	5.208324822	5.676173278	5.770489997	5.524060467
fg00914_s_at	5.821155671	5.895911581	5.994933419	5.251165391	5.428129096	5.763994382	5.730767545	5.788618157	5.128939817
fg00919_at	2.451815171	2.378640793	2.459694062	2.84475487	2.524219306	2.943275646	2.293739509	2.287815187	2.617019762
fg00921_s_at	10.08381527	9.985698644	9.367310671	9.718564012	9.587380003	9.500769253	10.00238125	10.02059546	9.634174757
fg00923_s_at	3.927962756	3.946084868	3.969850265	3.841903382	3.969850265	3.901150752	3.984892102	3.969850265	3.980879867
fg00927_s_at	2.048249538	2.37598735	2.253808399	2.30469426	2.027423617	2.635108719	2.30469426	2.101680539	2.347619815
fg00929_s_at	6.564314268	6.614084601	6.534501121	6.458352776	6.665209355	6.343177087	6.508482727	6.636661452	6.269556716
fg00933_s_at	3.158231896	3.047072035	3.304685896	3.047072035	3.047072035	3.193966422	3.110411756	2.915813194	3.047072035
fg00940_at	2.982261808	3.018426648	3.062105268	3.328281885	2.960422192	3.168471497	2.87489848	3.063286373	2.817332864
fg00942_at	4.018347414	3.775356574	3.919368241	4.167716861	4.123365481	4.006171436	3.862918762	3.899179168	3.911327847
fg00942_s_at	3.163984052	3.240503346	3.059371727	3.588419121	3.257555998	3.265324217	3.398804035	3.096762852	3.246023541
fg00943_at	2.994546151	2.925420535	2.994546151	3.218418973	2.994546151	3.481486152	2.803105293	2.977681366	2.941195166
fg00949_at	2.567304453	2.516641305	2.656649352	2.919105574	2.492715875	2.910723269	2.359157028	2.262859694	2.818422426
fg00953_at	2.020501893	1.870625459	2.123445878	1.978069942	1.995321193	1.993106845	2.203524381	1.996619914	1.95022516
fg00953_s_at	3.577520087	3.598121833	3.655774214	3.484349193	3.47637366	3.866245964	3.254250722	3.528259725	3.778606205
fg00973_s_at	4.389456713	4.458592369	4.234282902	3.914960207	4.057141339	4.931873842	3.933953648	4.080696189	3.985683249
fg00978_at	4.644948759	4.268464911	4.576174369	4.917169029	4.57413866	4.757123109	4.442788007	4.18616476	4.926047849
fg00980_s_at	3.44197983	3.442157416	3.714145811	3.666171411	3.60458771	4.295626503	3.379111099	3.434510174	3.681440823
fg00988_at	2.19133868	2.294912589	2.375923557	2.780731841	2.363744129	2.723207034	2.253942679	2.245866698	2.54722231
fg00992_s_at	3.218418973	3.135426399	3.04113432	3.394357533	3.256314991	3.603085637	3.256314991	3.256314991	3.324855847
fg00996_at	7.583835544	7.62562888	8.589797422	7.307460662	7.533289854	7.872997441	7.340320964	7.484742991	8.197918917
fg00996_s_at	5.298017043	5.591673199	5.19375319	5.317223398	5.220223344	4.890844212	5.145387707	5.228383881	4.699077005
fg00998_s_at	8.027699401	8.055802483	8.241511554	7.484334156	7.849064759	7.835608036	8.037846304	8.04834234	8.266261386
fg00999_at	6.989840615	7.012750678	7.179453904	6.474265962	6.974411449	6.878847715	6.876660567	6.922792068	7.242323785
fg00999_s_at	5.909478283	5.971379017	5.810088905	5.560770357	5.813010108	5.765389297	5.794993462	5.706026041	5.822007436
fg01004_s_at	4.899020477	5.048295227	4.858156163	4.899478537	4.96525782	4.342112096	5.231121121	5.106576606	5.043058462
fg01005_at	2.536465002	2.092216932	2.28378811	2.344550947	2.249617747	2.386608409	2.249617747	2.190784509	2.234964159
fg01016_s_at	11.2955721	11.20426675	11.14610712	10.7865119	10.83454453	11.20594613	11.24235795	11.16946231	11.05297371
fg01019_s_at	4.381027168	4.454745547	4.127903882	3.927891329	4.084661583	4.758022396	4.308222441	4.474020114	4.222760633
fg01022_s_at	5.640943018	5.535550994	5.002732358	4.99979343	4.991151638	5.103567141	5.54477622	5.493648108	5.175666512
fg01034_at	2.996411718	3.021724193	3.170973572	3.49624769	3.155979511	3.460286672	3.016968449	2.654870499	3.570749447
fg01042_at	4.191981963	4.149227257	4.201292087	4.162592842	4.188229536	4.058100681	4.174301793	4.18075991	4.336207264
fg01045_s_at	4.403640937	4.454745547	3.547709207	4.650859141	4.81167057	4.745499485	4.499640787	4.540886153	4.203691338
fg01047_s_at	6.848303043	6.987435599	6.313861731	6.715290469	6.723210151	5.968225526	7.070465236	7.097670389	5.933552585
fg01050_at	3.855518333	3.355612384	5.749080889	3.785264193	3.625341116	3.66157991	3.543886321	3.792376743	3.742803997
fg01050_s_at	5.353861039	5.427745264	5.128857168	4.862030778	5.051231425	4.871796206	5.113592673	5.344688989	5.476099014
fg01055_s_at	5.959382736	5.788532182	5.168573155	5.42020212	5.633107972	5.333890678	5.814534685	5.823100094	5.370150895
fg01056_s_at	6.460485069	6.224906729	6.429375709	6.586153249	6.460485069	6.609376709	6.264525612	6.340591765	7.063092885
fg01065_s_at	4.435744388	4.554522844	4.662601858	4.662601858	4.662601858	4.541949453	4.662601858	4.662601858	4.93531194
fg01076_s_at	3.124917975	2.981998067	2.981998067	3.006786768	2.916801224	2.674720552	2.926594383	2.949536786	3.068063217
fg01077_at	1.967167033	2.182045609	2.502345846	2.208002249	2.200123358	2.145538224	2.200123358	2.070386	2.200123358
fg01077_s_at	2.664828627	2.656694661	2.91144761	2.949690781	2.808856176	3.088727291	2.52194741	2.566988509	2.568055542
fg01079_s_at	10.88295408	10.85440642	10.46592533	10.73239042	10.72460566	10.23605995	10.8270852	10.78241181	10.3790671
fg01080_at	3.408983409	3.403323148	3.393060231	3.824987395	3.977120692	3.505314205	3.506039192	3.507229714	3.451479656
fg01080_s_at	10.5734036	10.4476301	9.230150238	10.28086513	10.30051357	9.301944245	10.49765336	10.45425064	9.56402369
fg01081_s_at	11.30115724	11.28388322	11.36638508	10.97705091	11.00768364	11.36748831	11.28112872	11.30115724	11.43705328
fg01082_s_at	7.354696925	7.40927143	6.802571936	6.743211244	7.084046141	6.806353562	7.286431716	7.243580286	6.518048743
fg01088_at	2.876005187	2.924377427	3.058044669	3.142910956	3.255399625	3.555992762	2.855972467	2.827460033	2.823803124
fg01089_at	3.477357837	3.448349467	3.342917174	3.641999329	3.584291794	3.877787572	3.19797464	3.294918319	3.465654702
fg01089_s_at	2.385617194	2.402269399	2.333544858	2.458084305	2.405105086	2.959565994	2.430511593	2.414589443	2.44061254
fg01090_at	2.274428096	2.100021975	2.33925605	2.229908622	2.153596224	2.225779501	2.221668194	2.151012455	2.112836145
fg01090_s_at	2.855160386	2.761060161	2.814413302	2.838754964	2.866009831	3.103114294	3.012462926	2.476037082	3.006871991
fg01093_at	1.923872273	1.841147788	1.983262203	2.412848913	2.132774387	2.482612011	1.847997449	1.941057593	2.261437716
fg01093_s_at	2.458762072	2.454041555	2.262988315	2.406442092	2.574290645	2.699559152	2.426624243	2.313746079	2.43082747
fg01094_s_at	6.132327117	6.218082954	5.937946029	5.460100194	5.779778618	5.83205843	5.939191774	5.943642622	6.053653788
fg01107_at	2.245415221	2.232546763	2.261209102	2.331179026	2.055467955	2.121532355	2.167130362	2.161961426	2.61454425
fg01108_s_at	4.692581525	4.649953869	4.649953869	5.068711451	4.763652334	5.011441247	4.649953869	4.53249747	4.649953869
fg01110_at	3.269634895	3.187471502	3.606211454	3.999723803	3.620614672	3.903687211	3.338591665	3.320883054	3.742123711
fg01119_s_at	7.667437739	7.81392827	7.709972664	7.326822581	7.585317891	7.368639628	7.718379491	7.708585382	7.521205552
fg01139_s_at	4.407112898	4.516433247	4.473293051	4.879618384	4.841742697	5.011605505	4.569238736	4.461883608	4.817367163
fg01140_at	2.701879124	2.568000694	2.725256122	2.684643249	3.03806652	2.656094296	2.574868522	2.714228618	2.682319319
fg01143_s_at	2.48102367	2.603338912	2.593913117	3.084037165	2.848900854	2.713906866	2.570189355	2.623424243	2.615822203
fg01148_at	4.229053132	4.034186858	4.36410412	4.547274507	4.472493792	5.057025277	4.36410412	4.123514699	4.547938863
fg01168_s_at	4.389456713	4.256953122	4.256953122	4.386889917	4.122047657	4.318830794	4.197408738	4.256953122	4.1230546
fg01170_s_at	5.352551391	5.503414595	4.963619244	5.032547591	4.835795977	4.651854191	5.192905858	5.543224028	5.111622823
fg01178_s_at	4.662601858	4.592873367	4.258939142	4.696797558	4.769811313	4.332356804	4.713740501	4.891899603	4.662601858
fg01182_s_at	5.336331939	5.409908631	5.409908631	5.434077022	5.553679842	5.362841787	5.328849659	5.409201139	5.419346807
fg01188_s_at	8.042975576	8.033817912	7.215759835	7.515334888	7.60846297	7.401508778	7.966403409	8.086738314	7.667918391
fg01192_at	2.626798367	2.576926744	2.737991316	3.201027151	2.571569485	3.408976453	2.622308104	2.657142197	2.440076762
fg01192_s_at	2.724348707	2.501397162	2.626900543	3.094595874	2.52918154	3.026889092	2.592044293	2.532657332	2.816283463
fg01193_s_at	6.404635601	6.451816909	6.538302446	6.300714664	6.265863328	6.192545517	6.351053303	6.404635601	6.772037143
fg01194_at	2.036738715	2.232743242	2.17158717	2.126433324	2.404458022	1.880808022	1.902811234	2.048904809	2.185387548
fg01198_s_at	8.319428337	8.385461546	8.522157899	8.019577074	8.144018557	8.385461546	8.387425098	8.451412451	8.458158287
fg01199_s_at	9.573736121	9.580711574	8.875883831	9.330212745	9.272379419	8.492502349	9.501151559	9.477477327	8.829738095
fg01206_s_at	3.514122149	3.922977728	3.696787076	3.740435684	3.727468151	3.740435684	3.839084141	3.584216934	3.727468151
fg01218_s_at	3.091072362	2.973752696	2.883796281	2.973752696	2.985065837	3.49831376	2.7480458	2.973752696	2.973752696
fg01223_s_at	4.057262228	3.594155903	4.057262228	4.391037516	4.196128527	4.367941846	4.155640591	3.902426341	4.069910217
fg01229_s_at	6.94330402	6.799697077	6.851976178	6.591396354	6.84949425	6.684817712	6.799697077	6.819053781	6.634114273
fg01234_s_at	5.612030091	5.610686082	5.580643376	5.255418987	5.610686082	4.691270411	5.979557177	5.818163678	5.66393157
fg01238_s_at	11.06790669	11.05804407	11.10792711	10.81697237	10.94525391	10.98065928	11.1450079	11.20930528	11.06376038
fg01247_at	8.506984541	8.470619853	8.453035262	8.275950467	8.346512549	8.414134496	8.521268253	8.591285937	8.470619853
fg01252_at	4.775043917	4.923034161	4.744691684	4.200685719	4.7214608	4.074790479	5.049039788	5.001134111	4.797289174
fg01252_s_at	4.797655145	5.003556437	4.439179758	4.46758427	4.615058318	4.178577435	4.883998735	4.938890866	4.822943505
fg01253_at	2.966350275	2.705786472	2.937690451	3.198974542	3.01209585	3.145057024	2.569895984	2.952872725	2.843692936
fg01253_s_at	2.770993272	2.909526218	2.761098373	3.060789752	2.810072262	3.265914332	2.650117255	2.629201812	2.931072907
fg01260_at	4.442174747	4.268846425	4.224888068	4.585363498	4.232647849	4.489737025	4.372622055	4.09232286	4.498159018
fg01260_s_at	3.524667939	3.649042922	3.755105912	3.548687948	3.115079376	3.705819335	3.574329646	3.67839968	3.764030337
fg01262_at	5.673512437	5.18649281	6.118812348	6.062346422	5.863128555	6.23159405	5.852142411	5.651797707	6.078642348
fg01266_s_at	2.215325272	2.393897033	2.507994467	2.121682369	2.078719986	2.005414807	2.239002035	2.359127876	2.239002035
fg01269_at	2.499043111	2.05224507	2.157518867	2.430329618	2.600437583	2.175889864	2.161224265	2.143402007	2.777087741
fg01269_s_at	3.610781541	3.300391591	3.851891991	4.304939136	3.570494378	4.63483422	3.396950056	3.554625535	3.950890885
fg01272_at	7.24599004	7.360940361	7.278105504	7.418374642	7.410964885	6.979417441	7.483227402	7.511418578	7.092493046
fg01273_s_at	5.48870311	5.510131828	5.342462413	5.327214926	5.375891333	4.970199158	5.674025803	5.502510423	5.494399704
fg01281_s_at	5.956510289	5.748079906	5.92567098	6.189247579	5.956510289	5.923835889	5.956510289	6.002236362	5.956510289
fg01282_s_at	5.765306861	5.813014234	5.206601297	5.469682316	5.611919421	5.128887461	5.836023669	5.943548438	5.313306195
fg01288_at	7.2237048	7.215549333	7.54756782	7.165294955	7.215549333	7.136382803	7.122136792	7.182623329	7.21468915
fg01290_at	6.88722913	6.854255915	6.907982685	7.268895758	7.14935299	7.021565136	6.685381527	6.829198417	6.818633499
fg01290_s_at	6.593291387	6.486550164	6.593291387	6.197253157	6.572258436	6.24295465	6.72925381	6.878507986	6.593291387
fg01292_s_at	6.426271396	6.352655329	6.494820653	6.227454191	6.167111524	6.002822619	6.351092557	6.363014623	6.48788835
fg01294_s_at	4.888298131	5.041169725	4.775188811	4.888298131	4.927670569	4.707451536	5.026989751	4.908597874	4.701076647
fg01301_s_at	5.600924808	5.742708266	5.600924808	5.600924808	5.544709681	5.546993436	5.600924808	5.226433779	6.020508221
fg01303_at	2.239621268	2.218340987	2.339075097	2.339075097	2.340957717	2.710149518	2.208416214	2.383123851	3.056567638
fg01305_at	2.933253951	2.451741047	3.024495676	3.149576029	3.028275574	3.032984792	2.849017389	2.714057896	3.173033136
fg01308_s_at	5.728570593	6.061390606	5.728570593	5.728570593	5.761392505	5.232379983	5.836023669	5.891572393	5.248039523
fg01310_s_at	5.584320122	5.584320122	5.222591264	5.570633592	5.584320122	5.129059684	5.753719016	5.974359716	5.584320122
fg01313_s_at	7.010809231	6.960759322	6.805142599	6.906441221	6.923708655	6.65509709	6.837120923	6.980939755	6.914533007
fg01315_s_at	6.776509463	6.914769119	6.932074683	6.793114059	6.89949693	7.06448967	6.804802436	6.77977624	7.142512345
fg01321_at	6.585104215	6.633713626	6.135223982	6.15855663	6.629864472	5.618583046	6.756480062	6.876918018	5.938460669
fg01322_s_at	7.989997701	8.121627705	8.479180092	7.398574314	7.794483917	7.977065949	7.815654526	7.930252699	8.316331465
fg01323_s_at	6.605512038	6.552379856	6.782169053	6.352045352	6.390018999	6.785595679	6.503680616	6.605512038	6.723263464
fg01328_s_at	6.931796703	7.062200934	6.736919231	6.905982679	6.701657917	6.534363753	6.951172854	7.015617551	6.71907667
fg01329_at	9.333803042	9.243552861	9.7941606	9.096946693	9.334342237	9.084549906	9.133187827	9.280526299	9.268643439
fg01334_s_at	7.450332955	7.450547855	7.834333066	6.906441221	7.235398945	7.392505534	7.449069429	7.449069429	7.550183323
fg01341_at	5.414500367	5.590150585	5.640628976	5.392169902	5.518536544	5.263295677	5.837873736	5.773969817	5.14279571
fg01341_s_at	6.521772071	6.894983438	6.283685105	6.407339473	6.412464757	6.305052597	6.78538055	6.97748524	6.120058494
fg01342_at	3.653340265	3.620927517	3.782250042	3.992568235	3.888587097	3.987112825	3.68276732	3.417630397	3.652286903
fg01345_at	7.123296163	7.097314071	7.840388587	6.82830332	7.168074343	7.358310298	7.130877165	7.170100904	7.578637098
fg01345_s_at	6.574950317	6.595407724	6.715838051	6.159886358	6.297739928	6.190882833	6.575753693	6.58634748	6.946252858
fg01356_s_at	5.637747699	5.527328133	5.80504891	5.082371886	5.307976609	5.429954038	5.436037969	5.557076089	5.46798088
fg01362_at	3.206971455	3.284613866	3.442514862	3.288099761	3.245601297	3.921671784	3.138572229	3.105071723	3.784444723
fg01371_s_at	7.268202763	7.238047626	7.338726008	6.931829269	7.194935903	6.910771587	7.207585577	7.380345708	6.936765849
fg01374_s_at	3.369621523	3.727468151	3.727468151	3.727468151	3.727468151	3.55943623	3.949370953	3.5822845	3.727468151
fg01378_at	4.100018938	4.200368319	4.613284705	4.064263351	4.736660562	3.625708798	4.480701105	4.538739289	3.964852276
fg01378_s_at	5.53080647	5.553331938	5.333775479	5.398373372	5.425737382	5.118408449	5.757435314	5.776286958	5.458890596
fg01380_at	2.548478906	2.467425637	2.771469828	2.72462014	2.696292791	2.734006647	2.548478906	2.422982717	2.548478906
fg01384_s_at	2.140667662	2.14901817	2.464130101	2.453408004	2.453408004	2.515285677	2.453408004	2.453408004	2.617019762
fg01385_at	5.700059712	5.70092566	6.091434713	4.979958085	5.564103175	5.624967807	5.376661471	5.810430307	6.201043675
fg01385_s_at	5.003721739	5.016565048	4.924266184	5.247504246	4.953889337	4.55404042	5.073129759	4.904837235	5.450750744
fg01387_s_at	7.41842603	7.459168012	7.769818369	6.933827714	7.390359718	6.63117734	7.440685895	7.538868903	7.209397295
fg01394_s_at	6.970474897	6.943093791	7.10641209	6.706075938	6.78698558	6.692615101	6.931609065	6.980787146	6.931609065
fg01398_at	7.187916271	7.36969624	7.140169255	7.046853882	7.241046013	6.3300109	7.416434723	7.698027307	6.894526573
fg01398_s_at	7.827123905	7.873023591	7.242787178	7.513702451	7.643055753	7.306724437	7.779849959	7.884724099	7.261425858
fg01400_at	2.115391189	2.170027999	2.189872532	2.408013668	2.308405261	2.249708423	1.985939015	2.101063155	2.185194212
fg01401_at	1.759631325	1.760482136	2.101630748	2.01841406	1.922436621	1.987844513	1.920915522	1.936983506	2.081791219
fg01408_s_at	8.491517291	8.613378526	8.133092906	7.973902915	8.262992599	7.708544878	8.559979058	8.581707697	7.846615153
fg01415_at	7.891879844	7.668180933	7.892311865	7.694788295	7.895431373	7.875524533	7.5657458	7.664191213	7.696598394
fg01423_at	2.286240874	2.244824066	2.153370187	2.196170082	2.244824066	2.347800922	2.244824066	2.058327193	2.244824066
fg01427_at	5.072721622	5.138007869	5.129900674	5.720437212	5.334818307	5.725558126	5.008874429	4.793622209	5.712401645
fg01429_s_at	6.196176193	6.048660839	6.053653788	5.978668862	5.90472532	5.909539493	6.053653788	6.095265298	6.053653788
fg01431_at	2.641158159	2.506713832	2.427718062	2.237844717	2.353469919	2.307399024	2.526146006	2.347142053	2.380837603
fg01431_s_at	4.498164018	4.918374781	4.488217064	3.793994833	4.62304356	3.905110978	4.691707058	4.692838241	4.532616296
fg01432_s_at	5.73048818	5.848383524	6.133357639	5.39160533	5.906695376	5.368389864	5.848383524	6.031772781	5.826686118
fg01443_s_at	4.667600715	4.475719359	4.315915444	4.513752777	4.644978856	4.475719359	4.475719359	4.340997738	4.475719359
fg01446_at	5.436524225	5.18679044	6.076061472	4.819777905	4.817150518	5.68739086	5.330199845	5.422054356	5.604224672
fg01451_at	2.271604134	2.405950914	2.320294201	2.454032587	2.181724371	2.608704669	2.116418289	2.285088765	2.33889704
fg01451_s_at	2.730350028	2.822486235	3.176305652	2.844044468	2.754821273	2.868906578	2.573145329	2.577214438	2.799252295
fg01456_at	2.342268978	2.489342645	2.709270343	2.41898183	2.583828755	2.56235409	2.233687755	2.492692338	2.804805589
fg01458_s_at	3.389677745	2.909146676	3.487990058	3.362865741	3.506997411	3.55943623	3.205042742	3.150042837	3.556530915
fg01460_at	2.235702251	2.220585762	2.172235968	2.358370495	2.463079651	2.447318213	2.152610139	2.394112021	2.406035271
fg01460_s_at	2.368729252	2.263516801	2.329336336	2.539127324	2.588668311	2.40231323	2.298547995	2.216245686	2.363028415
fg01472_s_at	5.502633048	5.438599372	5.914381142	5.346418624	5.23497176	5.62520648	5.646293855	5.461349593	5.591110417
fg01492_at	2.29746007	2.275024587	2.188010252	2.409644185	2.200345373	2.37507495	2.272210301	2.084381182	2.476984272
fg01493_at	6.043453412	6.138219172	5.595729836	5.457306514	5.55841019	4.737021689	5.833819471	6.14091987	5.475375694
fg01493_s_at	6.604018901	6.57631021	6.422621846	6.126276142	6.336286101	5.455594342	6.44295095	6.570560362	6.319067029
fg01499_at	6.379197707	6.460044543	7.739163413	6.370027102	6.542407257	7.184153847	6.795710798	6.585957395	7.436186853
fg01499_s_at	6.644182583	6.684378769	6.320977581	6.415479347	6.470400145	6.368896954	6.720464142	6.763719599	6.298277399
fg01500_at	2.537872228	2.341631387	2.537872228	2.617902203	2.604295517	2.838238764	2.421892893	2.459505454	2.919804276
fg01502_s_at	5.400202078	5.483323516	5.382745453	5.195998471	5.382745453	4.559118965	5.45954691	5.406278008	5.382745453
fg01516_s_at	11.82892054	11.78051218	11.85557967	11.51989086	11.61805971	11.61978024	11.79600193	11.92804174	11.77464492
fg01517_at	3.341546826	3.488247707	3.866780321	4.405211256	3.622796447	4.237016374	3.507241628	3.14497363	4.468621587
fg01517_s_at	4.191024918	4.526659261	4.368288883	4.245437417	4.143011555	4.299216521	3.91465593	3.973664829	4.637287852
fg01519_s_at	5.680620068	5.568992158	5.505237181	5.214634126	5.524549238	5.338506143	5.49012986	5.629812365	5.524549238
fg01520_s_at	2.65114586	2.546112069	2.583451683	3.024328627	2.68034465	2.62212738	2.681293182	2.47182772	2.512941972
fg01521_at	5.74118916	5.715787928	5.892146087	6.365881486	6.400652778	6.249663987	5.80024568	5.862653367	6.015353205
fg01525_s_at	2.954608215	2.703218725	2.90584235	3.304685896	3.218121968	3.097852702	2.883315125	2.681978529	3.166847323
fg01559_s_at	4.076022647	4.161580367	4.71047638	5.022197704	4.563522223	5.31792789	4.240079458	4.311537549	4.463303308
fg01562_s_at	6.749263754	6.714332794	6.422746907	6.548892194	6.429820342	6.112639228	6.687686286	6.692740808	6.149762221
fg01563_at	2.959467262	2.985312074	3.245878557	2.919257322	3.129434997	3.107930533	3.081367242	3.112010388	3.066019284
fg01565_s_at	3.486884406	3.380527989	3.428072538	4.402292495	3.999884124	3.674024316	3.572302302	3.635348619	4.03931381
fg01569_s_at	4.569347449	4.618260034	4.153215637	5.938567626	6.064411858	4.449195312	4.64313108	4.546325061	4.439796586
fg01571_at	3.900134603	3.516944513	3.907032615	4.212662425	3.87989594	4.038725892	3.824411933	3.696107979	3.909958382
fg01577_s_at	2.844504694	3.0627904	2.961224446	3.136784822	3.415462221	3.106133954	2.976257009	2.758958958	3.369789254
fg01578_at	2.191156957	2.261804034	2.495944986	2.529055617	2.426480235	2.54100831	2.494383786	2.240857781	2.453486787
fg01579_at	5.960319059	6.117911117	6.032522047	6.604177071	6.088053841	6.360723063	6.036555655	5.593292919	6.227101421
fg01584_s_at	3.895006342	3.970262634	4.044718829	4.128284106	4.169849194	4.26778722	3.899096109	4.007543167	4.38574193
fg01594_at	3.706643536	3.686943179	3.599731555	3.652822796	3.780100795	3.552488805	3.579048207	3.421684863	3.261053387
fg01594_s_at	5.351861486	5.445483583	5.218822219	4.024738793	4.214938637	3.825641677	4.704124248	4.779660097	3.69456808
fg01596_at	8.024890496	8.182937031	8.156457654	7.764488086	7.839586615	7.884840871	8.006699149	7.947773492	7.709310354
fg01596_s_at	7.78337646	7.876748985	7.25555079	7.018789063	7.141189334	6.919430341	7.585704718	7.741833155	6.52134904
fg01597_s_at	3.007662965	3.157943355	3.157943355	3.275263021	3.330023332	3.396039979	3.157943355	3.065355483	3.194383015
fg01600_at	2.129897144	2.294751337	2.281975801	2.377398418	2.357861032	2.400662175	2.281975801	2.276826537	2.239662452
fg01601_s_at	4.927597634	4.831153638	4.751801786	4.831153638	4.764096467	4.764096467	4.904826518	4.831153638	4.958541348
fg01603_s_at	9.385052934	9.588508689	7.450529829	9.260415499	9.165302292	7.319166752	9.864506908	9.993596006	6.940771859
fg01607_s_at	6.21780226	6.378829263	5.067522716	6.808304523	6.792003177	5.39524972	6.87543444	6.997940924	5.12934131
fg01610_s_at	4.666131562	4.666131562	4.669555498	5.013525374	4.850200051	4.449481458	4.554522844	4.666131562	4.538624073
fg01611_at	3.279376863	2.656443262	3.990583607	3.777073192	3.824876041	4.800786396	3.298861077	3.280189573	4.50256879
fg01611_s_at	4.787052335	4.470763304	4.614604987	4.483368986	4.808569113	4.307898754	4.715529817	4.808946487	4.222254776
fg01612_s_at	5.853599668	5.822950042	5.68963741	5.547504438	5.53135188	5.38244451	5.584320122	5.708875758	5.157255766
fg01614_at	3.229178394	3.30804439	3.040423058	3.426786393	3.253511424	3.56787866	3.253511424	3.145137225	3.5040475
fg01616_s_at	3.620231782	3.831260833	3.732173499	4.123217814	4.07000251	4.215513136	3.69321829	3.808816728	4.071987517
fg01617_at	2.741327113	2.812260762	2.979165594	3.268298279	3.022168412	3.045591013	2.861653315	2.659354633	2.92563286
fg01618_s_at	4.763652334	4.763652334	5.075217122	4.763652334	4.617209151	4.736567839	4.718959456	4.763652334	4.786120123
fg01622_at	3.884114637	3.562559113	4.227013674	4.631493565	4.175205822	4.848763776	3.774707082	3.855325856	4.935918502
fg01625_s_at	2.082271511	2.311231793	2.462732335	2.380357409	2.380357409	2.527971411	2.380357409	2.239002035	2.507802282
fg01626_s_at	3.373517374	3.059450724	3.241502493	3.384661875	3.228710222	3.746723988	3.241502493	3.241502493	3.097313202
fg01627_s_at	7.843559302	7.752906187	7.819230788	7.527961981	7.825999972	7.771653056	7.779922727	7.895852176	7.82439977
fg01628_at	3.643996245	3.469763841	3.731303237	3.759697718	4.113125184	3.931127091	3.679521675	3.400236956	3.83361856
fg01629_at	4.560344608	5.199019582	3.833497141	4.969169838	4.701949805	3.715994276	5.091255246	5.221066811	4.371860121
fg01629_s_at	5.768234317	5.737966608	4.688552699	5.315334068	5.30803872	5.60525757	5.814106577	5.842266901	5.113682664
fg01633_at	5.823660498	5.882815557	5.907680919	5.739522143	5.637446002	5.808324987	5.800456956	5.819109805	5.768913965
fg01642_at	3.06871051	3.609077641	2.825500384	2.725182981	3.419821608	3.493253428	3.313275836	3.407484964	3.277979848
fg01642_s_at	3.7295092	3.669024463	3.852601951	4.133014527	3.516802982	3.357071998	3.333481276	3.591904476	3.482268066
fg01649_s_at	2.856726972	2.75173731	2.832589897	2.832589897	2.916732416	2.571229877	2.809960899	2.651237008	2.948050771
fg01650_at	2.662158831	2.994659694	2.790291447	2.829016743	2.829260161	2.611528537	2.952173894	2.857308224	2.715631648
fg01651_at	2.6861753	2.555477535	2.911615977	2.945635307	2.663473488	2.89063984	2.576523499	2.608916571	2.725415518
fg01651_s_at	3.724174611	3.420785173	3.605882314	3.65980825	3.597868708	3.854865105	3.605882314	3.499310566	3.605882314
fg01653_s_at	6.517744347	6.807333109	6.906384089	6.385432977	6.745662605	6.697187838	6.60645012	6.693625832	6.7280542
fg01658_s_at	4.700485403	4.627568269	4.473219557	4.46474274	4.709862948	5.016382923	4.689979453	4.689979453	5.012389188
fg01667_s_at	8.261775797	8.312777905	7.887689613	7.990757669	8.171962729	7.500226586	8.274962415	8.360672491	7.841766054
fg01676_at	2.625188739	2.757896544	2.84837174	3.11533401	3.048933195	3.252235337	2.784019577	2.852998418	2.696875953
fg01677_at	2.202334895	2.252954537	2.300047318	2.252954537	2.218587111	2.184686081	2.413725927	2.132233664	2.303014728
fg01681_s_at	5.351463079	5.517076457	5.0756603	5.86085956	5.608339872	5.064093421	5.584320122	5.608339872	5.299049387
fg01682_at	2.436123435	2.384313667	2.129468168	2.223487434	2.224543151	2.20570445	2.218404121	2.150491431	2.229372232
fg01682_s_at	3.767365468	3.366865914	3.344157612	3.665587001	3.689851599	3.750554306	3.763022349	3.772746327	3.817605837
fg01688_at	2.870147041	2.616606529	2.808636482	2.812179998	2.929618528	3.138360011	2.697495452	2.578275899	2.94773412
fg01690_at	2.156046697	2.154340831	2.130424094	2.266986514	2.17829013	2.265679813	2.177435718	2.079801537	2.342495927
fg01690_s_at	5.014045115	5.219043316	3.914518024	4.308179051	4.181600131	4.518509444	5.060322266	5.087492606	3.793021306
fg01691_s_at	4.066700405	4.254371317	4.073063739	3.727468151	3.940474847	3.948855857	4.133280445	4.066700405	4.411700419
fg01695_s_at	7.010809231	6.993161764	8.188804241	6.232889217	6.425910875	7.881735065	6.634476634	6.414841364	8.183264282
fg01700_s_at	3.78712702	3.856702838	3.975246527	3.823212775	3.989956081	3.680173229	3.975246527	4.142349857	3.975246527
fg01705_s_at	4.489932694	4.496343043	4.413404731	5.002684775	5.033957394	5.191968761	4.470998229	4.33674177	4.655627501
fg01706_at	4.778174955	4.614203802	4.367894755	5.403654283	5.727249776	4.91944025	5.479102111	4.575882259	4.655321208
fg01707_s_at	2.568365779	2.393114565	2.718490463	2.82716218	2.749139075	2.568365779	2.48230063	2.418692626	2.568365779
fg01711_s_at	2.998268548	2.974864812	2.847254174	2.948050771	2.948050771	3.300328544	2.948050771	2.948050771	2.89498383
fg01715_s_at	2.838475321	2.770781144	2.647412693	2.838475321	2.838475321	2.89253628	2.838475321	2.791434037	3.074406692
fg01716_at	3.44197983	3.289207131	3.433914019	3.526387427	3.403258902	3.817113541	3.433914019	3.333532329	3.445104393
fg01719_s_at	2.850701394	2.742557038	2.964915556	3.256583309	3.127355187	3.55943623	2.847117561	2.799727569	3.722768973
fg01721_at	2.018873712	2.121391279	1.996045336	1.949681268	2.152751567	2.070647986	2.09038786	2.091420004	2.213219758
fg01723_s_at	2.490740168	2.65933799	2.65933799	2.840589276	2.932483135	2.679423321	2.693485333	2.475049309	2.617019762
fg01732_s_at	5.220455708	5.123060535	4.47718513	5.145016314	5.446739255	5.253488434	4.982648903	5.121590534	5.27463951
fg01735_s_at	4.160293756	4.046264859	4.045705997	3.904864865	3.991131788	3.489805861	4.304602338	4.288857006	3.559199762
fg01736_at	3.810906676	4.197839761	4.263491855	4.90072602	5.09312126	4.455057242	3.96157504	4.186655222	4.388703381
fg01739_s_at	4.027785314	3.776356779	4.238580022	4.027785314	3.62333272	4.726599964	3.955642995	3.780422831	4.22420776
fg01753_at	1.878862573	2.052433462	2.265934728	1.972439086	1.926169875	1.866056257	1.989980683	2.004926518	2.13299935
fg01756_at	2.455316291	2.410803867	2.493851065	2.598548647	2.325238244	2.690320704	2.589166481	2.583930542	2.458940172
fg01756_s_at	2.971790338	3.119962314	3.586490939	3.270695408	3.174715447	3.382245476	3.276751702	2.922176479	3.360572423
fg01760_at	4.879106178	4.688113896	4.981910532	4.108359317	4.662390209	4.609164818	4.33986823	4.921665028	5.193222101
fg01762_at	3.034788814	2.962511811	3.087695238	3.162524098	3.069217393	3.835409188	3.066794844	2.865828648	3.17073627
fg01764_s_at	6.112813674	6.123930056	6.598925715	6.465582571	6.536857718	6.317121652	5.910527327	5.753699755	6.53653673
fg01767_s_at	10.88509325	10.92122775	11.00001326	9.963500045	10.13863507	10.79745111	10.65113642	10.6677583	11.04808966
fg01771_s_at	5.476555569	5.314973272	4.832339453	4.066793579	3.516195481	4.683310744	4.801260895	4.801260895	3.963219254
fg01772_s_at	3.074574215	2.81146593	3.061224827	3.261999052	3.218418973	2.911155724	2.915803584	2.978849901	2.868421536
fg01774_at	2.373708124	2.216922504	2.391942983	2.925714469	2.953991405	2.55532079	2.285687531	2.401985649	2.211148816
fg01775_at	1.965832828	2.067337407	2.054238717	2.15725031	2.05730855	1.870973687	2.026371675	2.003985176	1.867494548
fg01777_s_at	3.701746002	3.414381898	3.873906084	3.561272708	3.571707599	4.009841098	3.571707599	3.363283098	3.593064509
fg01779_at	2.187705667	1.832109563	1.812185062	2.085847399	2.052503366	1.948046897	2.05439403	1.960592003	1.845136383
fg01779_s_at	3.45082106	3.447439343	3.372139504	3.833110837	3.58945717	3.881402249	3.314228224	3.0918322	3.551999622
fg01786_at	2.391404388	2.075565456	2.30964667	2.208029161	2.002547732	2.409463069	2.055599841	2.035606734	2.185810625
fg01786_s_at	2.83260745	2.512507324	2.716530423	3.278249996	3.105201831	3.20411194	2.651956537	2.52314315	2.708540186
fg01788_s_at	2.636256465	2.73172482	2.69993302	2.735938679	3.100305671	3.157943355	2.548478906	2.688266932	2.73172482
fg01797_s_at	3.967476327	3.876655141	4.180941518	3.84003607	3.967476327	3.967476327	4.020876596	3.797717842	4.66214432
fg01798_s_at	5.651406928	5.824290934	5.673680282	5.637991856	5.5749796	5.129059684	5.436037969	5.5749796	5.185102417
fg01800_s_at	2.739541533	2.739541533	2.651299855	2.739541533	2.91120971	2.771499515	2.901878262	2.739541533	2.446193225
fg01809_at	7.907397284	7.970895156	7.918242677	6.989439828	7.12591313	7.470549744	8.158371477	7.900243523	7.828201251
fg01816_at	2.677292177	2.210556779	2.406353789	2.323579721	2.564963813	2.48669725	2.415247191	2.316319897	2.987235364
fg01820_s_at	2.52384804	2.319827103	2.359785644	2.549003609	2.431683943	2.575885089	2.431683943	2.252199052	2.335449336
fg01823_at	1.744743017	1.941890585	1.668894702	1.744743017	1.722057289	1.822563291	1.729176872	1.536720663	1.64152405
fg01823_s_at	2.708079945	2.504710137	2.827654901	2.679773874	2.727102321	2.900304176	2.718841212	2.569262784	3.079735613
fg01824_s_at	3.851756537	3.837057203	3.984766285	4.057671067	3.855538163	3.855538163	3.855538163	3.855538163	4.071707585
fg01828_s_at	3.841903382	3.938753523	4.071573744	3.635613552	3.841903382	4.182920639	3.646796541	3.547034592	3.949597014
fg01836_at	3.172048846	3.205525682	3.436687879	3.951040349	3.817633243	3.733842748	3.580270579	3.305827879	3.463594667
fg01837_s_at	8.661407997	8.666781696	8.897427455	8.04170944	8.261042474	8.780872775	8.407677117	8.577288979	8.769393137
fg01852_at	2.132292045	1.930511163	1.833618196	1.95615081	1.833618196	2.178118212	1.95615081	1.95615081	1.942177568
fg01868_at	1.823275721	1.817766816	2.045408602	1.908776013	1.822172063	1.924849922	1.816837437	1.826388543	1.891439853
fg01876_s_at	2.861883398	2.82355161	3.08037643	3.659977897	3.202239067	3.188049814	3.024129632	3.08037643	3.268902401
fg01878_at	2.009812227	2.187705667	2.020108648	2.311360573	2.242240203	2.436882784	1.992353399	2.111545087	2.177714958
fg01879_at	3.776695056	3.722328509	3.303376019	4.008784241	4.036791815	4.089280141	3.7484831	3.333958656	3.935680983
fg01879_s_at	2.937747169	2.748408721	2.741079266	3.074636997	2.852746341	2.998846848	2.622091197	2.641982996	2.777001712
fg01880_s_at	3.219564164	3.105559399	3.011048968	3.011048968	2.94872074	2.87376429	2.794440801	3.011048968	3.011048968
fg01884_s_at	6.101010861	6.27823294	6.132643252	5.938567626	6.263604526	6.615380074	6.240975786	6.27279432	6.43102105
fg01885_s_at	6.301129665	6.29506436	6.423995874	5.44008641	5.934375632	6.112639228	6.157516204	6.210995241	6.275332984
fg01887_at	4.695536197	4.552557707	5.196927949	5.040944928	5.012219048	4.954914118	4.278683896	4.449737322	4.727215805
fg01887_s_at	7.196674942	7.263848479	7.059690113	6.516808074	6.91920964	6.758820012	7.056737171	7.213797688	7.056737171
fg01891_at	10.00298646	9.961093252	10.1253064	9.547183652	9.760851025	10.02735932	9.973973035	9.970374781	10.14993341
fg01905_at	4.67855453	5.194331209	4.408017094	3.929619449	4.42382933	4.407922573	5.176464635	4.993179073	4.653366052
fg01914_s_at	2.560236228	2.560236228	2.671852218	2.876140723	2.627393394	2.560236228	2.585875875	2.375601225	2.453707753
fg01916_at	4.543892884	5.139292739	5.105475307	4.349807796	4.919195633	4.081808075	4.311081044	4.816055865	4.608932474
fg01916_s_at	6.177117088	6.183406643	5.981660697	5.979365704	5.961925785	5.452642956	6.126861236	6.156427601	6.02325499
fg01917_s_at	8.610650377	8.617432219	8.290485284	8.227897476	8.349021441	7.58800669	8.645073469	8.734347329	7.87232771
fg01920_s_at	4.845966449	4.616978579	3.81760857	3.666634271	4.134196305	4.075834122	4.475719359	4.637424832	4.467767685
fg01926_s_at	8.192382494	8.123317886	8.537494682	7.831281173	8.021590108	8.291338528	8.174221382	8.192382494	8.455383381
fg01930_s_at	6.135205248	6.033459974	5.913297534	6.207031608	6.377419786	5.794826772	6.101010861	6.280010061	6.017478051
fg01933_s_at	7.051318898	6.978275898	7.122203395	6.655965336	6.891424165	6.711561233	6.891509304	7.039118461	7.102157709
fg01940_s_at	7.397404592	7.443036393	6.932383839	7.122005352	7.018895789	6.871479101	7.398097785	7.543104388	7.08824485
fg01952_s_at	5.988062652	6.079786412	5.887062414	5.720288278	5.882911734	5.45604179	5.820382653	5.982134481	5.811710831
fg01956_s_at	11.57708042	11.52942732	11.68891388	11.38920544	11.61121253	11.39124667	11.76620112	11.77384385	11.48478867
fg01960_s_at	11.36092771	11.34189398	11.61795929	11.14968189	11.11837794	11.32902787	11.2063811	11.14725882	11.34201047
fg01961_at	2.587729084	2.659532767	2.7480458	2.987880517	2.7480458	3.082348092	2.7480458	2.7480458	2.890978489
fg01962_at	9.325195087	9.385081185	9.257354954	9.270851827	9.276442474	8.865570496	9.365268625	9.434922674	9.050090532
fg01968_s_at	6.375638138	6.138183363	5.78736535	5.597064761	5.513253343	5.688122438	6.175904961	6.098791291	5.76097468
fg01977_s_at	5.708020438	5.64176036	5.494808135	4.879346567	5.132378486	4.832252419	5.401770674	5.56700445	5.271654323
fg01978_s_at	2.994546151	2.892023689	3.219288498	3.13852404	3.02690805	3.253209025	3.13852404	3.13852404	3.107269523
fg01980_at	6.252808804	5.952925577	6.969678963	7.035181679	6.70922105	7.288008191	6.359348845	6.462685202	7.287830381
fg01987_s_at	3.09344793	3.378172936	3.731810947	3.449637531	3.406055234	3.408003204	3.406055234	3.406055234	3.576846709
fg01994_at	5.147980001	5.22528923	5.934159298	5.89034548	6.092267001	6.578736225	5.694226661	5.659752272	6.002191988
fg01996_s_at	3.167771414	2.923550872	3.376265294	3.60377265	2.991245049	3.299734114	3.08037643	2.916532644	3.538372977
fg01997_at	3.775512818	3.6188595	3.677242028	4.474772098	4.327137098	4.72863741	3.736029284	3.561900725	4.17780466
fg02010_at	5.360011168	5.422121165	5.657563842	4.97354164	5.290886891	4.984435385	5.230393327	5.377913793	5.612213733
fg02020_at	4.11338465	3.782920882	4.219318377	4.702903338	4.246155174	4.151831738	4.045431478	3.753888259	3.97209718
fg02020_s_at	3.160593126	3.100145764	3.331507944	3.06049074	3.297968829	2.9086322	3.198787554	2.969887019	3.063923152
fg02021_at	2.481000557	2.609703149	2.74761084	3.010971398	2.838768981	3.249693536	2.672891593	2.646568949	2.947313314
fg02023_at	3.699627644	3.699627644	3.36389996	3.713488364	3.715595915	4.710611492	3.962694473	3.544987454	4.071699311
fg02028_s_at	8.009152835	7.954633952	7.812657361	7.592445838	7.777805766	7.776004269	7.839668263	7.889139972	8.082281644
fg02034_s_at	3.622965932	3.891571136	3.617399932	4.081312046	4.066700405	3.881199301	4.414225671	4.865284282	3.623794794
fg02035_at	2.776116692	2.977424466	3.069083344	3.374336786	3.047709932	3.288561526	2.828031268	2.705531036	3.013593877
fg02046_s_at	4.755286472	4.536779887	4.418009927	4.232913393	4.197688476	4.125226698	4.555044376	4.780601713	4.420912661
fg02050_s_at	4.626435224	4.54479311	4.681129906	4.559793065	4.752089798	4.681129906	5.260406223	5.32037136	3.948855857
fg02053_at	2.055824594	2.055824594	2.057576373	2.060546494	2.194568547	2.014533789	1.907463494	2.031928898	2.21918671
fg02054_at	2.370771783	2.395584528	2.553808024	2.075930282	2.206985638	2.387344361	2.380134303	2.300757982	2.331429897
fg02054_s_at	4.985356175	5.052552919	4.629186998	4.395690888	4.094816528	4.781535779	4.739437538	5.24872729	3.829005183
fg02058_s_at	5.46317867	5.619208496	5.655087352	5.191759783	5.262730281	5.268034019	5.326657484	5.449824202	5.566663033
fg02067_s_at	6.044048436	5.894609525	5.23497176	5.788438258	5.963155933	6.2984897	5.893100279	6.030376478	6.186381619
fg02070_s_at	7.751078075	7.697465932	7.368931679	7.894129398	8.042728565	7.451325138	7.825262249	8.127933538	7.350696618
fg02076_at	3.01641704	2.994380992	2.874119975	3.526387427	3.168875333	3.647180423	2.755052639	2.674306395	3.01641704
fg02078_s_at	3.787005922	3.778323147	3.784831068	3.939477282	4.051594797	3.711423868	3.942156769	3.855538163	3.855538163
fg02080_at	6.335465054	6.581616852	5.509677893	6.186544145	6.167111524	5.399334563	6.478256924	6.621764593	5.903331579
fg02086_at	2.506591397	2.640563716	2.637545643	2.805832195	2.757262521	3.160952238	2.536698992	2.712819601	3.462504129
fg02087_s_at	6.167533922	5.935112248	5.660225536	5.389935301	5.716078924	4.654143254	5.417404934	5.378167227	5.302264418
fg02088_at	3.341063549	3.25394354	3.233127712	3.229786402	3.225896065	3.233127712	3.673091041	3.211360684	3.16583526
fg02091_s_at	5.494463768	5.494463768	5.416457682	5.485515882	5.459513379	5.198095239	5.483623028	5.485515882	5.704460666
fg02094_s_at	6.887020816	6.874126987	6.185119653	7.077747701	7.235817364	6.608420843	7.223104625	7.29223332	7.035321439
fg02099_at	11.08643504	10.99940584	10.75976427	10.67281935	10.74706952	10.82759799	11.03734381	11.01869412	10.92730973
fg02102_s_at	2.498995398	2.562478971	2.650569286	3.124037523	2.650569286	2.761461438	2.650569286	2.444069272	2.650569286
fg02105_s_at	6.438833303	6.376343652	6.295687936	6.298675772	6.252261747	6.279142463	6.402445545	6.332417614	6.200429577
fg02108_at	4.375581665	4.600479849	4.033614889	4.135183066	4.36084889	4.275677532	4.53402903	4.512921613	3.881996495
fg02110_s_at	6.404164942	6.405195942	6.04089773	7.387064636	7.644316783	7.00224204	7.416341086	7.371814046	6.034787035
fg02113_at	2.473070945	2.584221446	2.795905256	2.93043155	3.034576533	3.767434839	2.733801605	2.600600999	3.279413627
fg02120_at	4.118896249	3.905828034	5.319963901	5.623830731	5.594934752	5.467268346	4.583620832	4.341198198	5.172267592
fg02121_s_at	2.446011815	2.375217751	2.535224172	2.325592262	2.310020908	2.399272234	2.375217751	2.318099352	2.581001801
fg02131_s_at	3.254382314	3.254382314	3.275704094	3.634872395	3.338524833	3.157943355	3.254382314	3.254382314	2.520075998
fg02134_s_at	6.147140004	6.171276872	5.720604917	5.756363532	5.715200601	4.823635898	6.178222207	6.39427622	5.192319435
fg02135_at	2.33285232	2.199852732	2.359521084	2.218768336	2.327229149	2.261996562	2.233164138	2.146433471	2.204428016
fg02135_s_at	7.187042764	7.126820636	5.733234529	6.950723851	7.21667756	5.715935003	7.314264922	7.543429762	5.601194965
fg02136_s_at	8.385082386	8.390046664	7.609139161	7.940873907	8.003643485	7.903321957	8.817219484	8.881139625	8.184513943
fg02138_s_at	4.271674464	4.34312972	4.735410115	5.07549838	4.71690597	5.428613852	4.523421743	4.579596924	5.423775959
fg02140_s_at	2.639159843	2.7480458	2.641833277	2.959331172	2.7480458	2.868028699	2.572091475	2.707241161	2.831296084
fg02149_s_at	4.113597741	4.066700405	4.155485249	4.206522064	4.117800518	4.440791293	4.155485249	4.155485249	4.434168523
fg02152_at	2.301574502	2.320747898	2.691283508	2.817789357	2.493589519	2.76610808	2.535245492	2.427136443	2.501915618
fg02153_at	5.681012739	5.122242515	6.276285067	7.247404493	6.768680948	7.146762599	5.866274646	5.700107138	7.141671564
fg02154_s_at	3.229443375	3.274760346	3.331878745	3.634872395	3.457400955	4.01516675	3.331878745	3.14633494	3.466388324
fg02158_s_at	5.019036987	4.926645151	4.84023797	5.048295227	5.124215789	5.080253209	4.646478234	5.048295227	5.470653987
fg02167_s_at	3.122694658	3.291890581	3.071398289	3.122694658	3.106897465	3.085552803	3.122694658	3.161953786	3.122694658
fg02175_s_at	8.40781709	8.274462964	8.770214092	7.259300751	7.462322178	8.161036686	7.624897495	7.705637558	8.031992841
fg02178_at	2.197407678	1.941732237	2.358471318	2.265201968	2.281212649	2.652500073	2.152663843	2.227609882	2.157765476
fg02178_s_at	2.805505782	2.727959127	2.696889439	3.146375645	3.016662901	2.813158171	2.602503651	2.457070379	2.846982962
fg02186_s_at	3.075031476	2.905699095	3.075031476	3.266094104	3.100007511	3.320155063	2.936089846	3.075031476	2.858862054
fg02188_s_at	4.082352572	3.959190579	4.24192734	4.659765968	4.133874675	4.653368326	3.85469511	3.849149669	4.133874675
fg02196_at	2.436781895	2.472919756	2.717069012	2.75230825	2.181526632	2.720246451	2.598432611	2.535245668	2.771963183
fg02196_s_at	2.607576279	2.219174453	2.684860691	2.822313004	2.707347885	2.906254202	2.437112552	2.566336555	2.964909152
fg02200_s_at	2.82084732	2.954757824	3.316334469	3.454914946	3.035832162	3.160111938	2.973427382	3.030755905	3.445104393
fg02205_s_at	3.473182991	3.448868527	3.490369038	3.911952405	3.691260088	3.924185887	3.37720599	3.602411114	3.910819404
fg02209_s_at	2.831062178	2.7480458	3.164086352	2.948050771	2.888180577	3.219643662	2.948050771	2.957488948	2.972495367
fg02213_s_at	2.671021373	2.850701394	3.151414377	2.997805337	3.218418973	3.290389122	2.703958852	2.50786317	2.929817774
fg02218_at	3.298766931	3.150379964	4.038384754	3.691096698	3.573994534	3.79169513	3.21247578	3.325118903	3.751259872
fg02218_s_at	6.785049297	6.359788702	6.862322762	4.889696155	3.956869745	4.529077508	4.617218885	4.689053206	4.39964423
fg02219_at	3.37720599	3.177720177	3.281545899	3.485877708	3.37720599	3.594005759	3.37720599	3.140096861	3.341148967
fg02221_at	3.313958585	3.415509857	5.576071391	2.271583366	2.427345101	2.916576759	2.975412246	2.675081258	3.955493995
fg02221_s_at	5.623006695	5.742268263	6.80245635	5.826021968	5.940377588	6.404547244	5.341266816	5.336612252	6.409956096
fg02229_s_at	4.81167057	5.188896247	5.130299109	4.968602965	4.661252498	5.215568498	4.70011353	4.53930791	5.399201125
fg02236_at	3.279240432	3.327143596	3.577464501	3.871083164	3.465328771	3.815742791	3.203062849	3.257394129	3.826933938
fg02236_s_at	5.010285559	5.216925445	4.920234295	4.898630351	5.064030886	4.654461143	5.056159826	5.099210821	4.616011063
fg02250_s_at	5.293638148	5.328462266	5.656098045	5.16575804	4.81167057	5.20306331	5.35874167	5.4483687	5.230878543
fg02252_s_at	6.124811334	6.160705728	6.015562929	5.807371787	5.839065589	6.048819581	6.075358171	6.394489872	6.051238527
fg02254_s_at	2.459594192	2.310020908	2.605891108	2.877884372	2.716960259	2.851842886	2.534676052	2.459594192	3.077332974
fg02257_at	2.825198755	2.636572089	2.706222963	2.616029168	2.714039367	2.733704725	2.777007745	2.778870521	2.698323127
fg02257_s_at	4.889986712	5.035363155	5.185244636	5.31733626	5.621422737	5.51228907	5.130118329	5.277974978	4.916723591
fg02260_s_at	3.058463019	2.451140714	2.850701394	3.104099424	2.850701394	2.98845477	2.850701394	2.651743648	2.872128101
fg02264_s_at	4.876743309	4.779261122	4.640543071	4.497191806	4.404633192	4.133874675	5.050816778	4.764171594	4.397624571
fg02265_at	6.231504056	6.801248086	6.728280327	6.356065286	6.229836271	6.271425243	6.578910866	6.676315514	6.656093687
fg02265_s_at	7.575622569	7.491488012	6.953208303	6.977287854	6.815203422	6.820944388	7.358550824	7.284180924	7.276624608
fg02266_s_at	8.465187098	8.398404295	7.958974889	6.636526156	6.79827819	6.4753311	7.540147202	7.582929315	6.937403961
fg02280_s_at	6.323662561	6.592682563	6.130423963	5.681300096	6.112639228	5.663693959	6.538648181	6.545312039	5.995693774
fg02286_s_at	4.464527011	4.609125292	4.260197463	4.464527011	4.610617169	4.306747909	4.464527011	4.464527011	4.235600913
fg02294_at	5.330543019	5.744669038	5.902649639	4.998172995	5.111744216	5.505260116	4.354269067	4.286317299	4.539781352
fg02294_s_at	5.017688751	4.634974213	4.518167514	4.099596024	4.343986428	5.054037495	4.084221712	4.032153777	4.244409201
fg02298_s_at	3.665017	3.351723244	3.3382507	3.465996176	3.218418973	3.443367522	3.449072621	3.2524008	3.063617789
fg02300_at	2.364892349	2.218518384	2.234665762	2.283698046	2.128189561	2.458587478	2.087257966	2.008166437	2.214011349
fg02315_s_at	6.764744452	6.764744452	6.599630088	6.764744452	6.842708101	5.642900457	7.003595279	7.215858976	5.96257295
fg02319_at	2.6407226	2.742127146	2.749960076	3.21569355	3.089379311	2.974549394	2.674916386	2.763198461	2.803377754
fg02324_s_at	3.006940895	2.823802788	3.08037643	3.458913884	3.099530293	3.205898641	3.08037643	2.82711432	3.08037643
fg02325_s_at	3.492628692	3.494299365	3.304685896	5.05309569	5.574515378	3.582812398	4.12635122	3.875681504	3.423030991
fg02329_at	3.744406866	3.614878663	3.271657875	5.658471867	5.394527238	3.986834421	4.294916801	4.495861831	3.397235054
fg02333_s_at	2.639159843	2.7480458	2.688924579	2.900432359	2.864458434	2.994279886	2.554557332	2.639159843	2.526064925
fg02336_s_at	3.397197509	3.047072035	3.187490532	3.187490532	3.365718859	2.866833155	3.252203942	3.187490532	2.999480986
fg02340_s_at	2.340686797	2.150974017	2.27764048	2.130492604	2.252383953	2.37394303	2.328343327	2.112993262	2.7987165
fg02341_at	5.015419123	5.374071505	5.015419123	4.271779624	5.280163304	4.131517387	5.164450388	5.448195225	4.643909081
fg02341_s_at	7.539174884	7.549817522	7.287374669	7.677954702	7.685782287	7.456322641	7.526254913	7.532618639	7.463740506
fg02344_at	2.109764565	2.051945818	2.230332639	2.115620838	2.160240027	2.378559296	2.109764565	1.982471732	2.08939406
fg02344_s_at	2.605584935	2.323213386	2.757739118	2.958449373	2.813366803	3.802673668	2.573195081	2.230129815	3.15684897
fg02345_at	2.230407913	2.142289196	2.191307175	2.390101029	2.264733821	2.226381363	2.226041969	2.361622282	2.213093623
fg02352_s_at	7.188849992	7.140607848	6.992042831	6.674203234	7.056318468	6.889323509	7.485202683	7.550886684	6.757524034
fg02361_s_at	3.474716563	3.526628411	3.766660235	4.013205042	3.842137365	3.994692335	3.646796541	3.400004159	3.829318254
fg02362_s_at	2.763678607	2.629169028	2.690773825	2.763678607	2.856756361	2.763678607	2.864202063	2.820363318	2.763678607
fg02363_at	2.758036586	2.456336573	2.824340481	2.879154125	2.82716218	2.953412272	2.859087877	2.874055562	3.111427224
fg02371_s_at	2.758681408	2.7480458	3.403076724	3.186689747	3.056380706	3.334377211	2.794359844	3.011048968	3.07925219
fg02372_s_at	2.616868111	2.667675411	2.766003526	2.667675411	2.577689867	2.793602492	2.61792912	2.667675411	2.667675411
fg02373_at	8.192009474	8.300651396	8.478273655	7.815517899	7.928984573	8.216444658	8.187577486	7.965092479	8.069956893
fg02375_s_at	5.486487433	5.311175785	4.916830283	5.180164765	5.27536463	4.723934838	5.387534769	5.485515882	4.815514906
fg02378_at	4.14068254	4.137788262	4.546504181	4.006414577	4.324209232	4.799720869	3.949929247	3.76920929	4.345199677
fg02380_at	2.43087444	2.355492069	2.597917985	2.510024934	2.384853685	2.468093557	2.410304583	2.43087444	2.417409827
fg02380_s_at	2.575068922	2.710832696	2.53081292	2.644318373	2.625048704	2.668166346	2.557811769	2.40880189	2.648454658
fg02381_s_at	2.670246647	2.805297635	2.968918456	3.218418973	2.919924655	2.911667509	2.692202717	2.588546569	3.111706021
fg02389_at	2.031884449	2.074341512	2.194631804	2.426489004	2.448886529	2.706405683	2.198286079	2.021604706	2.616205126
fg02391_s_at	3.551206598	3.522155697	3.505073186	4.027785314	3.927591706	3.551206598	3.448826387	3.63201502	3.551206598
fg02396_at	3.668603905	3.401892713	4.000134793	4.075164606	3.930357799	4.908339843	3.458200669	3.437197021	4.463681609
fg02396_s_at	3.008483971	3.189341465	3.146213642	3.575080143	3.412206082	3.716088996	3.275681238	3.261740747	3.341892927
fg02402_at	1.97216147	2.003290248	1.885508479	1.826452444	1.998089724	2.233547116	1.831563455	1.905277294	1.937790657
fg02410_s_at	3.193886505	3.418565834	3.766660235	2.755653537	3.144639858	3.746723988	3.267664188	2.98296647	3.465632677
fg02411_s_at	2.83686811	2.449142595	3.08037643	2.322101352	2.394092626	2.18430085	2.37469033	2.576018111	2.449142595
fg02414_at	3.669123137	3.318651687	3.734124233	4.528262352	4.858178427	4.092007114	3.604538082	3.483426642	3.917500189
fg02415_at	6.238555052	6.280656803	5.817646293	5.368682595	5.621583849	5.328787267	6.015995329	6.247723955	5.600908657
fg02420_s_at	5.394882189	5.431327042	5.315520402	5.050819902	5.315520402	4.498953993	5.39057588	5.56542468	5.137504134
fg02430_at	1.883198343	2.018580696	1.916601067	1.975699638	2.138727544	1.934517523	1.887463443	1.916910764	1.97186307
fg02430_s_at	2.936902809	3.075456346	3.757636619	3.339771999	3.240449798	3.256564256	2.892863564	3.089245466	3.118981508
fg02451_s_at	2.66563412	2.621624374	2.874838624	3.308665612	2.874838624	3.573087917	2.818591826	2.874838624	3.267857816
fg02455_at	4.517250826	4.456425767	5.736473045	4.179165355	4.23533947	4.630050144	4.653558794	4.782068713	4.793440677
fg02456_s_at	8.159520129	8.185678687	8.120120388	7.733140154	7.926691195	8.0171442	8.147169584	8.15124979	7.989103453
fg02459_at	3.01637446	3.102353978	2.863575486	3.170817678	3.103821218	3.013420347	3.137909251	2.979025389	3.358198082
fg02464_at	6.05824941	5.853236932	6.747529994	5.818922344	6.32782161	6.245459751	6.136799421	6.114883347	6.654967178
fg02464_s_at	6.237972018	6.116197044	6.16440372	5.98577314	6.239107456	5.560426703	6.379523156	6.475485902	7.085338819
fg02468_s_at	4.888298131	5.17252328	5.112060287	5.580512644	5.351831646	5.546926284	4.996568955	4.900518736	5.17252328
fg02473_at	4.799345548	4.573035	5.186660214	5.45505523	5.407973474	5.464302699	5.26220685	5.09809917	5.20936343
fg02477_s_at	6.001347992	5.836866429	6.297215192	5.432068507	5.795812273	5.959128521	5.739717948	5.842647892	6.210634898
fg02479_s_at	8.357434145	8.32552115	8.202212895	7.769244072	8.04275112	8.179785676	8.21558265	8.293622307	8.498353709
fg02480_s_at	6.958924688	6.981135476	7.370108548	6.849299922	6.944681023	6.958924688	6.958924688	6.96484153	6.958924688
fg02483_at	2.182920966	2.10925446	1.992196964	2.448969777	2.134952828	1.975498753	2.211770826	1.940739759	2.045538117
fg02483_s_at	4.414484408	4.057649265	3.797970211	4.424461373	4.141095015	4.02451164	4.280347233	4.306150879	3.664842441
fg02496_at	7.217145384	7.313865256	7.256859113	6.904857857	7.027399084	7.029334651	7.15612651	7.36233438	6.856893058
fg02499_s_at	6.2046184	6.403107861	6.177641808	5.935527535	5.861829016	5.72998386	6.108451602	6.160573109	6.307611426
fg02510_s_at	5.654240165	5.646293855	5.368836121	5.0249402	5.199926172	5.094379269	5.617897969	5.695743058	5.094379269
fg02514_at	2.96658178	2.805044836	2.952140029	3.6681965	3.180539331	3.190557414	2.850144914	3.108858812	3.311943506
fg02514_s_at	2.957350744	2.825384791	3.067397396	3.313198489	3.079757042	3.431514556	3.117162518	2.720013284	3.547090711
fg02516_at	5.743411486	5.685149618	6.349998313	5.893493794	5.962867819	5.987563731	5.759303629	5.546635365	5.889801103
fg02522_s_at	6.876893555	6.952257257	6.163093964	6.746629929	6.649027577	6.054865227	6.89436462	6.789990318	6.549142882
fg02532_s_at	7.438671065	7.381330475	7.426659126	7.003708513	6.944681023	7.025504305	7.22090239	7.266777049	7.644859677
fg02537_s_at	2.434142988	2.588074655	2.650569286	2.677653781	2.884862766	2.964915556	2.613714302	2.639159843	2.650569286
fg02546_s_at	6.131053567	6.228203065	5.918870461	6.118576375	5.947562776	6.131053567	6.408780297	6.507717224	6.008934519
fg02555_s_at	7.331577484	7.226491557	8.175703407	7.37233854	7.088889985	7.777379601	7.509511317	7.393903939	8.205605408
fg02559_s_at	4.151335907	4.256804237	4.234627446	4.234627446	4.234627446	4.087884904	4.344515367	4.295626503	4.016600375
fg02562_s_at	5.220200362	5.271651565	5.049949693	4.981612653	4.826011796	5.338506143	5.152248559	5.105202596	4.940291663
fg02568_at	5.211584231	5.296998772	5.289753131	5.676693608	5.739477594	5.580869159	5.119052402	5.091975069	5.305186313
fg02572_at	5.90523606	5.884083725	5.636540136	5.796307828	5.691551059	5.553484592	5.742803388	5.897415764	5.846333066
fg02577_at	6.203877307	6.224913727	6.641302282	6.028509954	6.244867512	6.134649691	6.167563898	6.080231341	6.164896119
fg02580_at	4.680692966	4.28763173	4.667535154	5.204075155	4.860195892	5.146904483	4.632723254	4.538281193	4.791962179
fg02580_s_at	4.60881622	4.51860921	4.180941518	4.252034015	3.893629306	3.469691077	4.443295091	4.596911749	4.281856532
fg02592_at	2.434683135	2.139637946	2.165353129	2.291739147	2.244663809	2.571537272	2.173881087	2.108398294	2.065898352
fg02602_s_at	4.298021634	4.507132852	4.48783516	4.253314362	3.903628342	3.803153355	4.428768339	4.554522844	3.820486848
fg02605_s_at	4.133874675	4.133874675	4.186532086	3.981741147	3.606265129	4.346447601	4.19296547	4.339187129	3.966432502
fg02609_at	5.77292899	5.961998429	6.009890013	5.118208622	5.418205471	5.299045897	5.506160581	5.598514584	5.400040151
fg02620_s_at	3.727406426	3.637985491	3.800720874	4.245357195	3.855538163	4.244369902	3.846920246	3.516023156	4.31700257
fg02627_at	2.766935956	2.562402272	2.669105691	2.813602862	2.627393394	2.829999328	2.75739524	2.740676063	2.638889636
fg02627_s_at	3.834054036	3.825199071	4.209121312	4.424972709	4.41086545	4.862114246	3.905576637	3.870347055	4.269863392
fg02629_at	3.56671303	3.992379848	3.52404272	3.380226436	3.141455608	3.485775981	3.877779904	3.865543072	3.245682749
fg02636_s_at	3.539835825	3.298253	3.205779592	3.298253	3.298253	3.130083751	3.306611936	3.563711497	3.298253
fg02640_s_at	6.728924236	6.664989158	6.756504128	6.422864207	6.552291128	6.543746849	6.679736618	6.703002293	6.679736618
fg02643_s_at	3.797051013	3.832193924	3.832193924	4.136064307	3.832193924	4.421230813	3.709579452	3.601193787	4.379211718
fg02648_at	5.009985552	5.031955505	5.166802666	4.894169352	4.793376042	5.456577126	5.009985552	4.66658657	4.99827133
fg02648_s_at	5.131343157	5.06727764	4.803836642	4.591242695	4.807532995	5.298629598	5.006661743	5.020933649	4.855515907
fg02653_s_at	7.281635759	7.181117036	7.476409971	7.656484441	7.605499339	7.676911454	7.248467406	7.171288932	7.429675141
fg02659_s_at	5.904196097	5.85254409	4.262558723	4.914641903	4.948976044	5.012021518	5.406369435	5.442799363	5.120312314
fg02660_s_at	5.19361988	5.444407771	6.04153721	5.012734701	4.929220921	5.311214904	5.1529146	5.19361988	5.261823102
fg02661_at	8.208514152	8.298172166	7.759006522	7.454463841	7.747602789	7.095402934	8.089185207	7.971824527	7.470682103
fg02664_s_at	5.369649106	5.210451003	5.258256286	5.08510992	5.058288872	5.133849286	5.422307521	5.485515882	5.266431068
fg02665_s_at	6.021938866	5.994231379	5.908950852	6.050708009	6.021938866	5.889548361	6.021938866	6.118483773	5.616554106
fg02668_s_at	11.9695081	11.93931062	11.63777581	11.46094923	11.38692011	11.09896958	12.08920325	12.08779973	11.29196686
fg02669_s_at	3.066868556	2.65110195	2.990671379	3.595444872	3.08037643	3.349351243	2.851668854	2.830567731	2.913596358
fg02670_s_at	3.993659333	3.805524703	4.029206821	4.474271789	4.185337137	4.614487981	4.1134919	3.821597043	4.170905854
fg02671_at	5.140621801	5.38954826	4.967182421	5.400750613	5.549025823	3.243320141	5.708850933	6.212409211	3.831260833
fg02671_s_at	5.92484124	5.812171836	5.370778281	6.20670597	6.155377559	5.130242369	5.922964626	6.04887067	5.512171857
fg02674_s_at	3.547416438	3.644183893	3.610236597	3.794786799	3.610236597	4.295626503	3.546385203	3.46571636	4.008631597
fg02676_s_at	4.144396031	4.295637348	4.174560626	3.989748228	3.857341715	3.739734497	4.084911408	4.206355678	4.026508435
fg02678_s_at	5.382906116	5.664408701	5.501772679	5.038800523	4.930600986	4.757739197	5.472422473	5.714445511	5.274699768
fg02684_at	4.454592144	4.351045168	4.145350177	5.172770162	5.210477215	4.632136479	4.667282235	4.632136479	4.390682077
fg02685_s_at	8.667570342	8.476277923	8.636981973	8.665984838	9.055501048	9.196773259	8.770486421	8.905718532	8.739105639
fg02688_s_at	4.33674177	4.584887801	4.441859069	4.206355678	4.157022056	4.395790602	3.903158258	4.33674177	4.33674177
fg02715_s_at	4.16883738	4.128002938	4.462385625	4.113149792	4.1345765	4.386812404	4.090023899	3.978815948	4.249198854
fg02719_at	5.367593321	5.58540845	4.681126677	4.266866188	5.086323189	3.381475438	5.417065607	5.903658761	3.907020006
fg02723_at	3.53895092	3.910303874	3.732645838	3.87706138	3.866739198	3.749403963	3.938408824	3.798016431	3.735417395
fg02725_s_at	5.558265614	5.520572688	5.553560795	5.506886158	5.520572688	5.520572688	5.473621668	5.353188717	5.520572688
fg02737_at	1.846355187	1.848279952	1.975326035	2.070356924	1.886068243	1.974723551	1.78469213	1.886068243	2.02556939
fg02739_s_at	2.403874413	2.651993972	2.686284159	2.933607494	2.739096928	2.974052255	2.681978529	2.586541169	2.681978529
fg02740_at	2.370271672	2.579498475	2.37407939	2.7296086	2.834589125	2.853527862	2.448451341	2.512470653	2.849635512
fg02740_s_at	2.113801872	2.075597833	2.122718935	2.122718935	2.183679287	2.433481856	2.122718935	2.102022969	2.153877069
fg02742_s_at	4.180941518	4.16530871	4.069332615	4.180941518	4.419038395	4.102002546	4.235854736	4.176221868	4.180941518
fg02757_at	6.587077229	6.54168076	6.452801799	6.276408275	6.539160403	5.964412134	6.484852557	6.62434182	6.448109532
fg02759_at	3.055173979	2.910785403	3.194787663	3.43576413	3.204510651	3.97677523	3.217005318	2.907890171	3.194883561
fg02762_s_at	6.766093531	6.709492342	6.744121426	6.499405463	6.563311387	6.606717469	6.728712446	6.863034929	6.578412417
fg02767_at	2.644083275	2.478821408	2.863403272	2.888606807	2.689828196	3.047253348	2.648509658	2.588616871	2.680541127
fg02775_s_at	4.947690471	5.172609892	4.579972892	4.947690471	5.033957394	4.592356136	4.994770946	5.033957394	4.798142526
fg02777_at	2.625499055	2.425847975	2.656952397	2.739541533	2.606304111	2.226381363	2.39182171	2.248907775	2.943570713
fg02786_at	6.301129665	6.567275558	6.301129665	6.402508714	6.418181682	5.417295239	6.267310314	6.323999869	6.105073223
fg02792_at	7.516199519	7.675992454	8.653611762	9.288040702	9.227889707	9.44241477	7.861467634	7.697251185	9.387255705
fg02793_at	4.632128932	5.176603279	5.466588081	4.544504365	4.803029331	5.05159049	4.768854495	5.188517042	4.509014758
fg02795_s_at	7.96919535	8.009732245	7.731094705	7.359757213	7.624217608	7.370457764	7.970615587	7.978137634	7.613729129
fg02796_at	3.394024525	3.345704094	3.791856154	4.070920697	3.576000385	4.25960807	3.378646895	3.194086592	4.162531176
fg02808_at	2.274874455	2.116924949	2.387303894	2.06411284	2.06411284	1.968049421	2.050531585	1.931577789	2.004820978
fg02818_at	2.207102984	2.160441026	2.171110442	2.126048673	2.2311928	2.489194407	2.243117322	2.084017266	2.287957299
fg02819_s_at	6.847757656	7.085208355	6.796238878	6.378504404	6.685741425	6.204025209	7.203661927	7.340781332	6.533264893
fg02824_at	3.454251222	3.282889292	3.10420917	3.304685896	3.449247987	3.283565057	3.228774611	3.234665262	3.355145178
fg02824_s_at	3.351074919	3.280960041	3.894450878	3.700535893	3.370537644	3.616137085	3.418591371	3.541736808	3.425095571
fg02842_s_at	2.801859638	2.880976019	2.801859638	2.801859638	3.050983204	2.793602492	2.747586289	2.747586289	2.801859638
fg02844_s_at	3.475771016	3.216836063	3.319060367	3.667605708	3.630641546	3.804741875	3.37720599	3.475771016	3.475771016
fg02845_s_at	2.947383935	2.882502177	3.014025526	3.218418973	3.304685896	3.343937092	3.061000065	2.939313121	3.052701223
fg02846_s_at	5.628624115	5.714957119	5.982006166	5.833236487	5.719109836	5.811955956	5.364361233	5.400315418	5.579152927
fg02853_at	2.47234955	2.56052588	2.799978944	2.687873969	2.621683501	2.846661837	2.780008485	2.697912647	2.967914001
fg02853_s_at	2.298202378	2.120643449	2.308607889	2.211028257	2.360717343	2.600239487	2.306726756	2.308386825	2.327208558
fg02855_at	4.045123978	3.876655141	3.771838022	3.54850603	3.157286395	3.777534616	3.777534616	3.777534616	3.622769311
fg02860_s_at	3.09088238	3.251550667	3.288890281	3.461463928	3.288890281	3.455957074	3.08037643	2.782648165	3.525401085
fg02864_s_at	2.589525172	2.526426316	2.542388263	2.923606176	2.918888009	3.214795644	2.605648873	2.629626463	2.580090506
fg02865_s_at	2.994546151	2.983023197	3.163245145	3.853308836	3.051197367	3.282045464	3.036921877	2.923273344	3.698847354
fg02877_s_at	5.178363239	4.781408488	4.191668318	4.439022574	4.27205769	4.697823273	4.743642887	4.899082949	5.793416589
fg02881_at	2.175813394	2.152919806	2.250155538	2.152919806	2.126315876	2.387256985	2.121189221	2.027423617	2.30969006
fg02881_s_at	3.314163446	3.442032758	2.982972875	3.472719405	3.481791863	3.535534772	3.268259032	3.707136062	3.028916276
fg02884_s_at	2.419893298	2.404342174	2.570755241	2.724907693	2.686768925	3.400292917	2.640273546	2.639159843	2.893399085
fg02887_s_at	2.339366873	2.519780302	2.855585055	2.937265054	2.671574987	3.478199718	2.7480458	2.710878166	2.73172482
fg02889_at	2.550470413	2.757661182	2.837871511	3.011048968	3.084371862	3.036214736	2.755947124	2.82716218	2.659439483
fg02892_s_at	3.261044184	3.359818967	3.476684134	3.656443078	3.414815431	3.578212635	3.414815431	2.990163754	3.48726384
fg02897_s_at	6.223137761	6.204759433	6.381688123	5.214226836	5.160211021	4.462616213	5.025211488	5.213153527	4.180941518
fg02899_s_at	5.018301815	5.21720957	5.223011611	5.105744607	4.74379678	4.888298131	4.970761925	4.960845077	5.218835757
fg02904_at	2.117445156	2.074487956	2.226546797	2.210965459	1.921187759	2.320198236	1.946803474	2.081465861	2.222969051
fg02910_s_at	2.601620924	2.627393394	2.558852538	2.72383739	2.627393394	2.328237204	2.423637038	2.627393394	2.73172482
fg02911_at	2.22714946	1.928775493	2.087041601	2.261028849	2.05442493	2.334875789	1.967045066	1.927292176	2.145125156
fg02912_at	3.019557749	2.585859291	3.103271813	3.374102484	3.011048968	3.539353983	2.89187559	2.867984674	3.43216723
fg02916_at	2.808717849	2.708256554	2.812880001	3.036675387	2.817069351	2.650689708	2.851621651	2.682349187	2.795074192
fg02927_at	2.740480486	2.836266669	2.640340724	2.877502706	2.622439294	2.484958075	2.734160796	2.884662746	2.583454183
fg02927_s_at	3.539542531	3.516946993	3.467610861	3.43263169	3.603513092	3.670567973	3.563425592	3.647563277	3.420165543
fg02929_s_at	7.765291881	7.856234778	7.884270916	7.336544887	7.497615354	7.67027254	7.516749377	7.592533158	7.639484771
fg02930_s_at	8.263605298	8.282062365	8.044987195	7.199090245	7.386899962	7.303074735	7.62827431	7.668292057	7.509963422
fg02932_at	2.070386	1.973473547	1.960834166	2.202205958	2.076089676	2.115942693	2.070386	2.027423617	2.149502381
fg02932_s_at	4.25202086	4.434947417	4.481019402	4.204290629	4.539665392	4.497524815	4.806539931	4.67560544	4.338136109
fg02933_s_at	3.84115395	3.722645245	3.586497491	3.722645245	3.981580198	3.351723244	3.699428559	3.899104795	3.789461526
fg02935_at	4.57926024	4.463391423	4.57926024	4.48041936	4.57926024	4.695556468	4.60619752	4.876015679	4.684033893
fg02939_at	2.801103286	2.755121369	2.732917568	3.080527234	3.010676009	3.213957183	2.704916967	2.60505655	2.633498098
fg02943_s_at	3.423127312	3.162222918	3.356371104	3.909202987	3.351723244	3.759027369	3.376712577	3.117779997	3.326112604
fg02947_at	2.214104114	2.487414582	2.516349181	2.40795399	2.380761812	2.512690765	2.410927744	2.223237349	2.481738312
fg02962_at	2.133598863	2.12001149	2.359785644	2.081915178	2.239002035	2.556374521	2.176613649	2.314275993	2.377091908
fg02965_s_at	4.687029152	4.948226083	4.36410412	4.462032829	4.687029152	4.361373979	4.687029152	4.991151638	4.469002082
fg02973_at	2.406616794	2.283678397	2.427398055	2.551001865	2.689681442	2.692751529	2.466721113	2.46101289	2.461873287
fg02977_s_at	5.000724364	4.879033247	4.882875333	5.804335394	5.918517783	5.084469797	6.376180109	6.407647671	4.74696407
fg02983_s_at	3.800405308	4.044845446	3.630283738	4.586000321	4.436795543	3.948855857	4.660988315	4.490804817	3.85624595
fg02984_s_at	7.425552496	7.390574107	7.282637296	6.205230071	6.601011372	6.327308713	7.000458937	7.125811001	6.525605178
fg02985_at	2.107564642	1.98497023	2.061052885	2.312375866	2.20652679	2.458864717	2.157996548	2.076297877	2.196094719
fg02989_at	2.116960002	2.023648145	2.253465858	2.423224343	2.593236198	2.253465858	2.253465858	1.961618216	2.244824066
fg02994_s_at	2.7480458	2.495246764	2.92371418	2.905646559	2.784957944	3.157943355	2.664126613	2.614868468	3.06235796
fg03000_s_at	3.011657999	2.982382979	3.199252735	3.304685896	3.157943355	3.598004744	3.157943355	3.067460732	3.231233004
fg03005_s_at	3.130254406	2.889610699	2.97621503	2.97621503	3.588154951	3.185229009	2.818591826	2.670828876	2.97621503
fg03008_at	3.211984314	3.331004087	3.620119795	3.216014367	3.390694664	3.805639071	3.304059535	3.075131547	3.7258238
fg03009_s_at	7.951627132	7.970687929	8.07185778	7.874210502	8.057555135	8.191674008	7.828450539	7.855221428	8.881422726
fg03012_at	4.633985893	4.295626503	4.456068207	4.597441011	5.417404934	4.809002283	4.633985893	4.600038598	5.320131329
fg03012_s_at	4.343401227	4.306750565	4.016039246	4.45947216	4.79214283	4.168513073	4.512630685	4.670543297	4.499291242
fg03021_s_at	2.994546151	2.927589006	3.079221016	3.38001073	2.912944689	3.193906001	3.024129632	3.058104038	3.409986618
fg03024_s_at	8.053738774	7.939575864	7.458206881	7.978093406	7.88621654	7.942946887	8.676387568	8.782056155	8.252331847
fg03027_s_at	10.46499975	10.44233733	10.03820866	10.08979851	10.04555698	9.879933933	10.5767544	10.61234746	10.03657983
fg03037_at	1.961559458	1.76337635	2.014402087	2.061538931	2.099030386	2.486265935	1.948289066	1.963939984	2.098195781
fg03037_s_at	2.673792736	2.822010028	2.712405924	3.217871907	2.767035082	2.9309871	2.700723189	2.753372075	2.445435987
fg03041_s_at	2.91596509	2.981998067	3.263179483	3.396825098	3.309096637	4.063338386	3.024129632	3.273424478	3.773815087
fg03045_at	3.115243767	3.170547507	3.090323424	3.529732652	3.507615246	3.346046692	3.26676701	3.067242098	3.401501596
fg03055_at	3.01571215	2.861227202	2.962781645	3.761605939	2.925589864	3.1564929	3.132219953	2.85737306	3.33538063
fg03058_at	2.294335386	1.969773791	2.597738199	2.20853792	2.200976352	2.353080378	2.175953797	2.182321352	2.428890321
fg03065_at	4.835117401	4.975669484	5.385280372	4.727789334	3.43619746	4.848125742	4.69415457	4.589897412	6.162835215
fg03065_s_at	6.569785658	6.548052742	7.264335004	5.568773915	5.398079255	6.941708127	6.121857075	6.144202446	7.744149462
fg03075_s_at	5.758213884	5.633499006	5.432330484	5.267494084	5.47674817	5.601242807	6.081359888	6.154037054	5.119980899
fg03076_at	6.058455461	6.112639228	5.383745869	6.140303754	6.585421453	5.887970072	6.830768086	6.914035112	5.583409116
fg03080_s_at	3.749725383	3.44197983	4.383756746	3.841903382	3.488841816	3.97475665	3.657756547	4.058001033	4.637260162
fg03095_at	4.325782886	4.365722101	4.401956159	3.943427416	4.038250339	4.523538925	4.188022399	4.310991971	4.352603023
fg03098_at	3.556640452	3.887371639	3.978642361	2.960951531	3.492506919	3.660559403	3.363919761	3.516477165	3.659266373
fg03098_s_at	3.210842651	3.294873663	2.799531763	3.457770198	3.074280674	2.949744221	3.263209619	3.405974164	3.215519485
fg03100_at	3.075031476	2.746705157	2.776519981	2.793602492	2.872516981	2.628989986	2.793602492	2.96494943	2.793602492
fg03104_s_at	6.63428445	6.537530448	5.794309636	6.77745612	6.790971946	5.682974567	6.951172854	7.086420017	6.064649325
fg03105_s_at	4.129028186	3.876655141	4.129028186	3.785109636	4.066700405	4.350415891	4.18357394	4.286807288	4.226377563
fg03107_at	2.162095149	2.235982615	2.834859614	2.532475852	2.558532853	2.845402991	2.381900921	2.595795585	2.559387754
fg03107_s_at	2.813433522	2.409557884	2.723786957	2.661173669	2.280725073	3.057463828	2.504038236	2.297741679	2.965309623
fg03112_s_at	3.859212799	3.868030956	3.911231399	3.911231399	4.104481805	3.911231399	4.011413273	3.740068035	4.066700405
fg03115_at	2.724011872	2.643796526	2.723957632	2.984003893	2.672863389	2.938255306	2.614659107	2.44876103	2.694113567
fg03133_at	1.922863922	1.894163172	1.978675979	1.933898573	1.868873545	2.172741785	1.852854176	1.966308092	1.907183602
fg03134_at	4.032512832	4.192571913	3.776674954	3.686282482	3.77861225	3.501679325	4.022407501	4.066660756	3.354776259
fg03134_s_at	4.78868725	4.931577997	4.689786825	4.931577997	4.904841254	4.898608124	5.149974195	4.948924225	4.900024175
fg03138_s_at	2.780024243	2.747614796	3.010911594	2.936199189	2.955980315	3.076238318	2.936199189	3.059758708	2.760057954
fg03139_s_at	4.33499214	4.066700405	4.353714372	4.724655771	4.479592288	4.95534701	4.411412265	4.411412265	4.515923816
fg03141_s_at	4.199028767	4.227266043	3.976391622	4.757739197	4.629678698	4.235624979	4.235624979	4.274925828	3.912083266
fg03142_at	2.325601951	1.936783093	2.128402286	2.13299847	2.141111361	2.115026392	2.010734243	2.102372045	2.003165413
fg03143_s_at	9.608188708	9.413001247	8.596878691	9.01386992	9.009336428	9.00389669	9.456855208	9.56904468	8.56302583
fg03146_at	4.517690686	4.409126317	4.666341487	4.472350217	4.472350217	4.747321317	4.380032715	4.084185726	4.541588343
fg03155_s_at	4.817367163	5.250613695	4.302235273	4.387776889	4.701237383	4.904072963	5.064658283	5.136158624	4.817367163
fg03159_s_at	3.218418973	3.275844896	3.612207723	3.742127666	3.667101688	3.92332095	3.445104393	3.326950735	3.445104393
fg03165_s_at	7.625939656	7.727935431	7.622591728	7.135075712	7.295866559	7.587187121	7.993824402	8.020580368	7.274510089
fg03167_at	2.076089676	2.108188943	2.084142315	2.122268046	2.177023346	2.2077742	2.022672266	2.030546504	2.359732525
fg03170_at	3.122597481	2.84352652	3.267378289	3.725541008	3.383472794	4.109003164	3.262726673	3.192498287	3.618429409
fg03176_at	2.316361708	2.466249395	2.448961665	2.43797187	2.494949432	2.710308257	2.424930857	2.513176563	2.631978965
fg03180_s_at	9.183579749	9.188035823	9.027810762	9.252665177	9.231854758	9.398118084	9.219884753	9.261062028	9.297612913
fg03183_s_at	4.33674177	4.554522844	4.210964398	4.528669759	4.69383662	4.495110071	5.006193475	4.655092561	4.463496146
fg03185_s_at	5.106189422	5.192905858	7.661868965	4.880702826	4.547417134	7.075219144	4.436737717	4.479886871	7.884136196
fg03187_at	1.984960501	1.864806632	2.037529711	1.984960501	1.875275263	2.060823538	1.984960501	2.069080684	1.984960501
fg03187_s_at	3.446368769	3.560377928	3.422109094	3.575544975	3.811942337	3.555266069	3.665767507	3.695049991	3.801235573
fg03190_s_at	7.460946059	7.479963333	7.591919551	7.428420947	7.503871886	7.579063738	7.857057351	7.81937841	7.579063738
fg03193_s_at	2.579215376	2.469692259	2.714738423	3.069227821	3.127267995	2.980103368	2.688029641	2.517391954	3.177746782
fg03196_at	2.377205993	2.12001149	2.377205993	2.377205993	2.377205993	2.444380262	2.349362236	2.371502317	2.377205993
fg03198_s_at	3.309156262	3.170823781	3.510393211	3.970584704	3.782002687	3.829861245	3.437353245	3.110681104	3.814982307
fg03199_at	9.81551393	9.790806304	10.20818929	9.301283667	9.480067303	10.08382945	9.803333066	9.854470977	10.18994427
fg03200_at	3.450995731	3.125737777	3.218418973	2.795950543	2.838475321	2.823539292	3.43218647	3.646796541	3.218418973
fg03200_s_at	5.080418701	5.153836739	5.137355003	5.02864027	4.98305641	5.078803994	5.195920954	5.07164565	5.095469682
fg03210_s_at	3.44197983	3.43142707	3.638855668	3.846611345	3.688417152	4.179800064	3.510856921	3.29670545	3.785757496
fg03221_at	3.845312014	3.886008674	4.03994679	4.194496966	4.051873592	4.813912077	4.074687373	3.803943868	4.115553712
fg03224_at	1.811076797	1.95114071	1.937815163	1.870739858	1.958444633	1.914973895	1.889137697	1.854374885	1.898119001
fg03225_s_at	3.765284379	3.628368219	3.666197044	3.965370401	3.613694712	3.628368219	3.426957847	3.27922872	3.692968817
fg03226_s_at	2.753766677	2.491489359	2.74135687	2.91046072	3.119440215	3.157456394	2.747962167	2.552241171	2.88662306
fg03236_s_at	3.145897347	3.159196135	3.284664126	3.889824811	3.356543309	3.735474922	3.259510096	2.891792518	3.545518515
fg03240_at	2.289601112	2.076681816	2.248300296	2.172464971	2.117500425	2.264700821	2.031784003	2.039103861	2.141163968
fg03241_at	3.918146588	3.914292612	4.263425565	3.918146588	3.80825929	4.161068214	3.918146588	3.727468151	4.090137245
fg03243_s_at	6.833075195	6.780054519	6.058696656	6.850587854	6.920743329	5.9864237	7.203525645	7.274058513	5.860695377
fg03244_at	4.720972437	4.483116052	5.124652241	5.854038315	5.8565532	5.597229793	5.155155384	5.202147106	5.192316588
fg03244_s_at	3.972619311	4.078736364	3.83170829	4.815225067	4.964297879	4.60678672	4.422947256	4.35349786	3.977514085
fg03253_at	2.639059194	2.516681814	2.710749775	2.857917983	2.802647739	3.103665983	2.686859971	2.539165382	2.763842593
fg03254_at	1.974622893	2.136039682	2.153142673	2.223019131	2.422327071	2.44828211	2.193126483	1.926962697	2.26804224
fg03254_s_at	3.625409349	3.68258198	3.68258198	3.750452628	3.691000963	4.137157102	3.594055247	3.338790202	3.601372904
fg03255_s_at	3.387434076	3.227002793	3.547709207	3.166629486	3.473339993	3.387434076	3.003400644	3.07011859	3.720772682
fg03260_s_at	6.821201297	6.926346935	6.425368475	6.670454596	6.706075938	6.343177087	7.058301269	7.077937574	6.407120931
fg03265_s_at	4.488285502	4.543182207	4.268942232	4.557878394	4.241551857	4.961643347	4.440916155	4.406806588	5.296980704
fg03266_at	2.031378037	2.118395966	2.076305877	2.186755412	2.242039146	2.345183091	2.114607953	2.133393993	2.133393993
fg03267_s_at	3.304685896	3.16693252	4.411344084	3.488572685	3.334316491	3.222495121	2.984576463	2.668764496	3.819627734
fg03270_at	2.13959677	2.179884621	2.024809684	2.329694883	2.375451506	2.401566623	2.053701374	2.078694136	2.161565876
fg03270_s_at	3.335062341	3.467886354	3.602796256	5.679378723	6.066353994	3.538091299	3.568129576	3.692663209	3.684991983
fg03276_s_at	3.787005922	3.782002687	3.678334205	3.877727002	3.741525362	3.782002687	3.782002687	3.782002687	3.877727002
fg03280_at	2.981998067	2.76969328	3.15278796	3.122694658	2.981998067	2.964915556	3.055023903	2.981998067	3.102714304
fg03282_s_at	2.552952245	2.552952245	2.770596889	2.710686405	2.552241171	2.882212831	2.481659155	2.504267152	2.649022095
fg03287_at	3.960207118	4.157446896	3.902585254	2.367556445	2.643059027	2.663033988	3.697758886	3.600776393	3.42702311
fg03287_s_at	4.363712743	4.597540769	4.944567885	4.189758463	3.677355344	4.304750315	4.194004942	4.180367059	4.285894216
fg03308_s_at	2.678794144	2.596815795	2.511274179	2.937555326	3.050187969	2.590207758	2.728635753	2.73675079	2.617019762
fg03309_at	1.916170041	1.84711327	2.269574968	2.135291285	2.150145626	2.226381363	2.062338827	2.122883824	2.303478953
fg03311_s_at	7.638053926	7.620184085	7.501405279	7.408149765	7.586595391	6.942675954	7.605408437	7.649096914	7.443653569
fg03313_s_at	4.726567748	4.738671885	4.884937459	4.386889917	4.448966988	4.440228638	4.69741014	4.713823915	4.892669062
fg03317_s_at	4.245343079	3.938753523	4.234152705	4.245343079	4.245343079	4.385382208	4.309194473	4.472472124	4.245343079
fg03318_at	7.683174451	7.597741379	7.733330956	6.978470763	7.222357127	7.261094745	7.610975335	7.802180738	7.163596565
fg03318_s_at	7.428120313	7.436120707	7.538987335	6.701727108	7.058327861	7.117483279	7.57921101	7.663037538	7.104468124
fg03324_s_at	3.400612901	3.408646449	3.408646449	3.756029236	3.552073851	3.351723244	3.273632196	3.443887341	3.46333746
fg03326_s_at	3.145897347	2.837034307	3.171554062	3.426489079	3.311656851	3.956259672	3.168217292	3.059702947	3.473019576
fg03327_s_at	3.742520856	3.675345886	3.495586942	3.634872395	3.559584665	3.863666297	3.646796541	3.507959544	3.273990339
fg03334_at	6.168053517	6.219326822	5.117823092	5.742396816	6.154603363	4.561457508	6.380827986	6.497918461	4.136496911
fg03337_s_at	4.24682961	4.264298157	4.520997879	4.384630112	4.063750222	3.812739968	4.453329625	4.514943231	3.869663173
fg03341_s_at	5.363215852	5.409908631	5.126744839	5.394699738	5.280163304	5.451000772	5.513571732	5.534085717	5.414295477
fg03346_at	2.831817621	2.7480458	3.059313176	2.887701073	2.92294977	3.234706079	2.950312344	2.887701073	2.823175829
fg03350_at	3.888726951	3.68910817	4.125143442	4.037878855	3.905827197	4.168955978	4.028656855	3.804929707	4.30236566
fg03351_at	3.175651627	3.18156831	3.318425312	3.289548197	3.309590987	3.977958491	3.137832358	3.221833621	3.174809031
fg03352_at	2.384972506	2.342990738	2.723551846	2.556805172	2.412745425	2.850388339	2.284961208	2.299578998	2.408057032
fg03357_at	2.064609043	2.100922172	2.170908969	2.294654954	2.111181478	2.34454825	2.111902087	1.99043908	2.164416334
fg03357_s_at	2.936031668	3.085382174	2.818275795	3.407576643	3.234455901	3.374798073	2.964609817	2.865210509	3.283951564
fg03358_s_at	4.472360355	4.397745799	4.520997879	4.919603665	4.96284796	4.882069561	4.231292667	4.312078306	5.172770162
fg03359_at	2.491274505	2.310072947	2.931797341	2.665780007	2.442000613	2.927239547	2.402595306	2.371733524	2.944552622
fg03359_s_at	4.010642753	4.17809713	4.39135771	4.629417208	4.291861654	4.73025259	4.202837761	3.718867615	4.48198895
fg03363_s_at	2.82584275	2.787528683	2.881108099	3.163071266	2.884870365	3.108424917	2.818591826	3.044068437	2.854597485
fg03365_s_at	9.272023975	9.225537161	8.91277747	8.760307054	8.795322423	8.587741538	9.347619583	9.413676774	8.663603859
fg03367_s_at	3.8524136	3.715119666	3.606384789	4.227425057	4.415903734	3.746723988	3.8524136	4.142028336	3.855538163
fg03377_s_at	3.075031476	3.051774331	3.330985943	3.526382374	4.110388588	3.903960202	3.326112604	3.141707399	3.326112604
fg03380_s_at	6.035918397	5.960855331	5.841625119	5.86930651	6.006330547	5.308138853	5.951346489	5.981846711	5.783020062
fg03383_s_at	2.548478906	2.293728572	2.548478906	2.700391553	2.548478906	2.661867007	2.449153293	2.408006309	2.650855596
fg03401_s_at	3.787005922	3.876655141	3.678334205	3.919117644	3.787005922	3.869540446	3.757177754	3.787005922	3.544435683
fg03407_at	3.574687068	3.254795053	3.876655141	3.869211871	3.663272066	4.410213145	3.755318497	3.540956824	3.782638839
fg03407_s_at	3.349339238	3.314505309	3.248205023	4.728904742	5.344763145	3.705749531	3.476195784	3.541978521	2.839887796
fg03411_s_at	3.337143238	3.24368671	3.653921729	4.179473391	3.549085137	3.873584122	3.409095975	3.237363324	3.703533416
fg03412_at	3.233657536	3.124247322	3.153976308	3.889571352	3.732198392	3.607991951	3.37999341	3.390449301	3.687181162
fg03415_s_at	3.636059708	3.655315545	3.435927601	3.859721952	3.356855322	3.634942381	3.831260833	3.753693908	3.621368249
fg03421_at	2.370785872	2.473164134	2.409448789	2.342448381	2.507452247	2.552738399	2.29222006	2.25099083	2.279462004
fg03425_at	3.301296243	3.022888241	3.399872643	3.488727765	3.585180622	3.393575643	3.541770808	3.305938463	3.666528139
fg03426_s_at	7.94478397	8.042048574	7.721770826	7.319310067	7.499161896	7.230276836	7.750177441	7.941899282	7.027861539
fg03439_at	2.189756746	2.236778955	2.595634861	2.39222218	2.53974927	2.404986051	2.37444443	2.300244708	2.184870937
fg03439_s_at	6.821156896	6.973360292	6.747175149	6.739244708	6.795675245	6.72804534	6.903078496	7.120108871	6.797755675
fg03441_s_at	4.16883738	3.938753523	4.071573744	4.749751805	4.233708126	4.326536022	4.229381196	4.05077737	4.392951451
fg03443_at	4.728100486	4.829524699	4.494869836	4.583163072	4.322554832	4.171299585	4.620177865	4.977047606	4.08411631
fg03445_s_at	7.813879029	7.853140826	7.503260434	8.417453132	8.835932369	8.128595254	8.546627718	8.668396305	7.699129838
fg03447_s_at	4.500816169	5.100904831	4.432979321	4.632748106	4.040084321	4.378181822	4.604131139	4.487564455	4.09709051
fg03450_s_at	2.994546151	2.880347407	2.961021187	2.994546151	3.23969354	3.040102844	2.994546151	2.896218036	2.994546151
fg03451_s_at	3.598355338	3.707046083	4.17723238	3.433914019	3.45716065	3.937583942	3.495699744	3.634046127	3.912530449
fg03458_at	2.59097581	2.389688841	2.57411885	2.935180209	2.604783364	2.825628231	2.632160724	2.27219918	2.861828373
fg03463_s_at	3.329463092	3.057991671	3.981578346	4.129703301	3.376448434	3.193177879	3.371016991	3.122694658	3.182804247
fg03465_at	2.337209292	2.378288438	2.482756154	2.299019373	2.380124432	2.545001796	2.37619621	2.321966552	2.492064104
fg03470_at	2.128381352	2.016404022	2.197369971	2.210388536	2.194896083	2.545983254	2.167231501	2.190618326	2.310296055
fg03476_at	3.199522127	3.259659465	3.311046755	4.181990696	3.71756676	3.515928827	3.63187224	3.294374647	3.564763946
fg03476_s_at	3.126027453	3.314307892	3.319846806	4.127175735	3.888950541	3.687463521	3.615570443	3.509413269	3.412104277
fg03479_at	2.415508318	1.960343171	2.377676328	2.949686605	2.410150137	2.477098796	2.30469426	1.985887631	2.340397006
fg03479_s_at	2.382453795	2.525501205	2.699448346	2.800460333	2.876148951	2.959142817	2.682238657	2.525668384	2.71859052
fg03481_s_at	5.020510444	4.998273855	5.269401491	4.605264639	4.882797847	5.368098129	4.971997775	4.83839345	4.971997775
fg03482_s_at	3.922845624	3.806887031	4.081553181	3.922845624	3.928190578	3.922845624	3.922845624	3.887024693	4.066700405
fg03485_s_at	2.895930106	3.024129632	3.15873247	2.923606176	2.938272659	3.415952004	2.992716138	3.024129632	3.230933186
fg03486_s_at	5.39595685	5.375153792	5.172521001	5.518126851	5.516491515	5.32291395	5.168319313	5.226189315	5.019178777
fg03494_at	2.024700764	2.169240717	2.386125222	2.290437555	2.381956302	2.189784977	2.201470847	2.275498043	2.330936013
fg03500_at	1.904617118	2.072986256	2.040511953	1.991771629	1.883808414	2.165499592	1.731852997	1.836900963	1.906702903
fg03503_at	2.253465858	2.253465858	2.053898964	2.319889147	2.416629768	2.540476953	2.253465858	2.093183809	2.416824899
fg03506_at	2.781691697	2.7480458	2.802156708	3.088368762	2.869922697	3.629614143	2.63669813	2.790971355	3.136337309
fg03519_s_at	5.84112799	5.99585868	5.501943007	5.565603792	5.700608576	5.400293683	4.913215549	5.170456124	5.115252372
fg03523_s_at	2.91120971	2.457736343	2.979909223	3.322776961	2.91120971	2.91120971	2.76488598	2.773409208	3.184896922
fg03533_at	3.037944375	3.069357168	3.285209406	2.745200589	2.786911446	3.40779336	2.656689074	2.566108309	2.568303407
fg03533_s_at	2.869848321	2.703193842	3.334114079	3.086076066	2.778031898	3.054636237	2.792608696	2.511882393	2.964850296
fg03534_s_at	7.420239569	7.411925626	8.047174181	3.027183705	3.065245786	3.358831705	3.646796541	3.710647935	3.508955787
fg03539_at	10.19445871	10.21749856	10.54156202	6.203964943	6.513880054	6.850587854	3.497923822	3.597947985	3.889535379
fg03540_s_at	7.07520525	7.215126218	6.963472062	3.62099764	3.544181653	4.061890189	4.976310741	5.168319313	4.066700405
fg03541_at	6.560951213	6.686149124	7.56765669	3.17489429	2.882380138	3.368320514	4.651091699	4.615055371	4.25209317
fg03544_s_at	4.394057761	4.604131139	4.483065501	3.841903382	4.33674177	4.277113805	4.275716998	3.945484978	4.522105863
fg03545_s_at	5.537869392	5.537869392	5.13242568	5.925315719	5.537869392	5.113515429	5.84845719	5.84845719	5.514103995
fg03558_at	3.449486146	3.747178394	3.758976309	4.053800036	3.825817731	4.065389517	4.030005288	3.825817731	3.584284525
fg03559_at	4.480068322	4.62316046	5.013329963	4.458033217	4.289559726	4.317462597	4.803681669	4.966351837	4.521842674
fg03559_s_at	4.031971098	4.305919972	3.800999209	3.802434501	4.18515256	3.998375847	4.263284524	4.27999976	3.871055844
fg03566_at	5.155350892	5.148623757	5.116058089	5.125445044	5.17990709	5.71690216	5.143167178	4.971655837	5.273715489
fg03569_s_at	7.016204141	6.926346935	5.586381294	7.152197553	7.203115495	6.423672904	6.980212109	7.144357574	6.23033972
fg03573_s_at	3.975246527	3.861100394	3.975246527	4.250310594	4.363263299	4.133874675	3.799105292	3.727468151	3.975246527
fg03576_at	4.381244242	4.652148445	4.740170092	4.882495323	4.811034359	5.114761307	4.592045463	4.465896682	4.88627499
fg03576_s_at	2.938712428	2.786488455	2.845686689	3.092725805	2.929756343	2.760400732	2.861675613	2.869205363	2.75410976
fg03578_s_at	3.218418973	3.051801745	2.937327662	3.218418973	3.218418973	4.035725293	3.218418973	3.370763774	3.218418973
fg03586_at	4.164313111	4.372122877	4.261230565	3.967305327	4.109684153	4.524610646	4.142409376	4.179451386	4.399007573
fg03589_s_at	8.171309994	8.09197225	7.840049146	8.02089641	8.09197225	7.894099871	8.578870892	8.594120466	7.561493971
fg03595_s_at	3.151265486	3.143150448	3.766660235	3.353300708	3.066248594	3.351723244	2.877747754	2.954728183	3.143150448
fg03597_s_at	4.924292142	4.608392956	4.924292142	5.280163304	5.31106538	5.579529767	4.90443743	4.743518846	4.924292142
fg03600_s_at	10.33146784	10.3544531	9.484443099	10.5887254	10.63165068	9.349137117	10.52443031	10.58177667	9.238315469
fg03604_s_at	3.921744626	4.003905489	4.415546026	3.567163917	3.819570843	4.510781515	4.003905489	4.003905489	4.724787116
fg03608_at	2.108068127	2.048199628	2.3060244	2.018273107	2.005781704	2.182398911	2.108123945	2.097746169	2.144862495
fg03620_s_at	5.363003231	5.363003231	3.674053757	4.691187958	4.502493734	3.788031358	7.153581833	7.44412011	5.630254819
fg03623_s_at	2.701904645	2.574459772	2.850701394	2.923606176	2.700404216	3.107299397	2.543520517	2.594242432	2.600732693
fg03625_at	2.452461564	2.333476287	2.247116196	2.377311942	2.377480302	2.670756985	2.607180275	2.312756153	2.725098291
fg03627_at	4.621125441	4.319110857	4.95303644	5.201030855	4.804327868	5.42896165	4.567895275	4.518821112	5.215705739
fg03627_s_at	5.27628495	5.145605122	5.027027776	5.166400097	5.007688342	4.722512461	5.092697623	5.306370751	5.052341942
fg03635_s_at	8.865323262	8.762910177	8.297793638	7.705269394	7.972953097	7.818520858	8.239056616	8.314065881	7.858980175
fg03665_s_at	4.924719918	4.982207039	4.812476043	4.614487981	4.893667546	4.848567522	4.900474392	4.893667546	4.881611289
fg03667_s_at	8.207184979	8.155191331	7.816606894	7.731807139	8.004857043	7.210309576	8.276109427	8.388036143	7.41393855
fg03680_s_at	3.341629692	3.179877864	3.693079894	3.727468151	3.198106946	3.8640459	3.287356343	2.9060383	3.728874338
fg03682_at	5.960783905	5.964749101	5.716320671	6.548089423	6.209793597	6.258754314	5.944083017	5.571695335	6.232260532
fg03689_at	2.821213812	2.960617228	3.057858355	3.308817643	3.349232153	2.947091497	3.41608025	2.973301335	3.050365342
fg03689_s_at	3.066261564	3.02166386	3.428397068	3.581137316	3.169339264	3.686757771	3.033328436	2.969473453	3.551637266
fg03693_at	3.383114555	3.182434501	3.353233079	3.060968865	3.431785396	3.297729776	3.998128333	4.240601362	2.708429233
fg03696_s_at	4.080851833	4.14854601	4.080851833	3.938753523	4.080851833	4.080851833	4.080851833	4.240762262	3.964230144
fg03697_s_at	6.507209422	6.541741863	5.487574335	5.425643274	5.570841361	5.170935731	6.128422098	6.427524271	5.110869688
fg03701_s_at	2.850701394	2.803471019	2.850701394	2.875490095	2.850701394	2.850701394	2.850701394	2.850701394	2.81924565
fg03702_s_at	3.218418973	2.927229505	3.112506898	3.218418973	3.489208075	3.351723244	3.374514488	3.218418973	3.218418973
fg03704_s_at	2.790281711	2.962638671	3.077064316	3.294510792	3.304685896	3.441662912	2.999327386	2.979828584	3.247054019
fg03712_at	4.454933656	4.52891934	4.15499089	4.413472782	4.47190311	3.773879227	4.66530714	4.618247873	3.482387131
fg03719_s_at	2.879252079	2.858524414	2.843942294	3.834957462	3.456215335	3.352608906	3.024846454	3.116192479	3.08037643
fg03720_at	4.302434269	4.225399679	4.305300887	4.675682379	4.269688032	4.686113589	4.147915676	3.591509973	4.573718478
fg03734_at	6.728961213	6.5584498	6.20664233	6.070744544	6.347120553	5.549049594	6.710682759	6.862796717	5.480678605
fg03735_at	2.694713894	2.673619593	2.651507483	3.002228158	2.839865831	3.086188598	2.831438265	2.552241171	2.838445752
fg03739_at	2.33370552	2.146427118	2.33370552	2.435375009	2.165976558	2.673706453	2.358054794	2.306108761	2.494154176
fg03749_s_at	5.329951337	5.334919583	5.706246634	4.986965018	5.148250355	5.786120968	4.874078532	5.048295227	5.602336293
fg03760_s_at	7.025618906	7.052241951	6.976851947	6.975251023	7.007986327	7.057742245	7.041573825	7.025618906	6.771222171
fg03763_s_at	2.650965831	2.784941202	2.850701394	3.218418973	2.850701394	3.367568642	2.617019762	2.757610922	3.148917287
fg03766_at	7.047208754	7.082023192	7.575089224	6.434831148	6.723964149	7.250496065	6.763847227	6.995810083	7.4716293
fg03766_s_at	7.217496136	7.31066057	7.958356954	6.46165241	7.002206762	7.509897208	6.957137677	7.176412329	7.532284363
fg03768_at	1.936785719	1.919347368	1.853630176	1.924897377	1.907664574	2.024997147	1.961729264	2.006573816	1.898831073
fg03776_s_at	2.052232574	2.199583967	2.226698354	2.067357996	2.226698354	2.407671116	2.30469426	2.226698354	2.253687262
fg03779_s_at	3.225874109	3.304685896	4.380056042	3.123956811	3.199580623	4.199831647	3.142462224	3.010029638	4.903634087
fg03790_s_at	3.1849378	3.015027481	3.327304929	4.163020688	4.29096757	4.035080479	3.112188068	3.218418973	3.304643595
fg03791_s_at	2.742657546	2.963037794	2.856043266	2.912776639	2.99657632	3.125990298	2.66936407	2.639159843	2.987811453
fg03794_s_at	3.349842115	3.26098231	3.730921835	4.11958873	3.782002687	4.278864108	3.36765324	3.395491889	3.766051141
fg03798_s_at	4.633985893	4.497796696	4.928127964	4.557962207	4.633985893	4.633985893	4.626661719	4.633985893	4.741679525
fg03809_s_at	3.136038081	3.185589916	3.177019562	3.455702836	3.106227632	2.965513212	3.0352334	3.304685896	3.576846709
fg03815_at	2.124493838	2.063007179	2.063007179	2.012700988	2.312953929	2.157313646	1.834954734	2.052787423	2.21434675
fg03815_s_at	5.862498767	6.082335931	5.665076298	5.378882598	5.78011138	4.943424173	5.644148512	5.701977123	5.337022405
fg03820_s_at	2.365864002	2.459694062	2.764607571	2.459694062	2.698226028	3.538541375	2.459694062	2.281346678	2.459694062
fg03821_at	2.446693197	2.257395925	2.658190597	2.120314554	2.373640788	2.42345173	2.362333662	2.221226896	2.252292182
fg03824_s_at	2.55538171	2.530130905	2.530130905	2.530130905	2.490794205	2.725749532	2.370010596	2.520305331	2.700922379
fg03827_at	3.216379201	3.372959996	3.674528104	3.891527699	3.388715542	3.657580313	3.219894359	3.199292325	3.54887419
fg03830_at	8.334449631	8.463484583	7.899549212	8.222748567	8.222748567	7.62215937	8.396956273	8.591741088	7.770873443
fg03833_at	3.750018884	3.699680245	4.036669278	4.300750041	3.679525913	4.086962105	3.730741995	3.693310245	4.213927616
fg03833_s_at	2.314381103	2.33799231	2.589938292	2.606773874	2.52892169	2.881869694	2.439319413	2.400654571	2.644149355
fg03834_at	2.865237486	2.528395859	3.081253832	3.727468151	3.789376586	3.434728745	3.053324188	2.98594003	3.099271396
fg03835_s_at	8.228810178	8.401767012	8.26369305	7.97761772	8.211304992	7.928566899	8.3157351	8.474849697	8.228985763
fg03836_s_at	7.337292074	7.280943413	7.917408467	6.843711115	6.956734114	7.480138628	7.334559978	7.334559978	7.64777446
fg03837_s_at	2.405212685	2.276406177	2.34675937	2.82716218	2.179962783	2.491223108	2.093313067	2.187705667	2.340931421
fg03840_at	2.65531958	2.706102955	2.65989647	2.776831083	2.866573963	2.782070529	2.581564299	2.703650405	2.694014873
fg03840_s_at	3.20699458	3.494821919	3.0431483	3.268001564	3.427509677	3.639309716	3.170912339	2.946399692	3.351311449
fg03845_s_at	5.837486894	5.909334429	5.537221454	5.729121167	5.729121167	5.129059684	6.264397458	6.223782981	5.041237955
fg03847_s_at	8.30933364	8.209812719	8.009323934	8.167188723	8.331782667	7.597057503	7.994601165	8.049955904	7.566626334
fg03848_s_at	2.765014563	2.758958958	2.666725968	2.770061876	2.758958958	3.258308766	2.950882519	2.758958958	2.67602669
fg03849_at	2.949981266	2.924323267	2.951092272	2.94964089	3.182379904	3.234275147	2.929308193	3.043048454	3.089626185
fg03853_at	2.334504765	2.246313739	2.449595442	2.330302574	2.243972819	2.635971713	2.310490392	2.295980584	2.343103868
fg03861_at	4.733568895	4.461870023	4.035681798	3.407854171	3.844659679	3.868005823	3.926778143	4.305671556	4.030012583
fg03862_s_at	6.086930509	6.086930509	6.019016135	6.176289946	6.179627378	5.606004868	6.086930509	6.140895135	5.355327426
fg03866_s_at	3.132216496	3.204738122	2.961184855	3.413657695	3.327053364	3.243413819	3.218418973	2.880265233	3.218418973
fg03868_at	2.615311716	2.389461837	2.728824348	3.140170725	2.957553823	2.807119774	2.651854063	2.596340143	2.957507578
fg03873_at	2.932359814	2.833878762	2.923376327	2.842859941	2.933470736	3.012066979	2.67546834	2.860837611	2.887606476
fg03887_at	1.983980586	1.878422039	2.010689435	1.727018445	1.925979664	2.021992746	1.799360687	1.867807272	1.993337311
fg03888_s_at	2.504399506	2.568580018	2.7480458	3.181592263	2.983182209	3.109622444	2.7480458	2.711008643	2.636429809
fg03890_at	2.133982808	1.982394032	2.013976213	1.927703226	2.001672017	2.183337299	2.041320448	2.076754278	1.963018307
fg03892_at	3.821547088	3.818577541	3.844891171	3.870017925	4.23824916	4.101359135	3.870017925	3.73566972	4.017819562
fg03897_s_at	3.557533765	3.304685896	3.272918929	4.092115303	4.034986802	4.058555615	3.499323518	3.641169046	4.247023438
fg03900_s_at	3.876287263	4.170455639	5.235261295	3.709596219	3.387434076	4.040524486	2.88174176	3.075524162	5.274658102
fg03906_s_at	2.725281691	2.615985061	2.882124143	2.650569286	2.638172821	2.650569286	2.650569286	2.512325633	2.779596819
fg03910_s_at	5.56027661	5.517970324	5.977014515	5.141582872	5.166554252	5.357973229	5.103344052	4.893730644	5.877186638
fg03924_s_at	3.45716065	3.151174723	3.351913204	3.685109282	3.45716065	3.87771722	3.54920708	3.57348441	3.54920708
fg03934_at	7.559679351	7.533252316	7.570995225	6.802336151	7.080539716	7.182371448	7.401242018	7.638150462	7.319341513
fg03946_s_at	9.017971219	9.175957463	9.582286944	8.596050428	8.957520637	9.200661784	8.852049727	8.855876679	9.48269875
fg03953_s_at	5.891010247	5.894783107	6.272131843	4.59018678	4.49939941	5.434842544	5.485515882	5.201300572	6.471609036
fg03955_s_at	7.625605636	7.72730622	7.546855663	6.529935533	6.496530371	6.718568928	7.791640237	7.749251794	7.530088058
fg03960_s_at	3.242818848	3.358664485	3.079981211	4.161991609	3.670163835	3.644189885	3.358664485	3.262301916	3.326112604
fg03963_at	2.056399043	2.0024831	2.410573333	1.933756489	2.026496705	2.075321588	1.971028861	1.991787214	2.1070475
fg03965_at	4.21556882	3.870633878	4.346044136	4.935647027	4.350770283	4.678131181	4.000423128	4.171452588	4.43931951
fg03970_at	2.705351231	2.753967481	2.701884008	2.989453285	3.030324273	3.024258729	2.739469024	2.552174545	2.64677555
fg03981_s_at	9.909927217	9.841573582	9.261307362	8.271222064	8.428436316	8.873641753	9.151195178	9.286163916	8.598999337
fg03982_s_at	6.023041198	6.072355928	4.918304031	4.295626503	4.502493734	4.506126931	5.360088079	5.551598132	5.074863635
fg03983_at	2.617752474	2.59153188	2.686793351	2.865520637	2.664324909	2.694973798	2.644013772	2.61685868	2.601791131
fg03989_at	3.706912547	3.695305895	3.821657688	3.902945949	3.667334359	4.22512924	3.580861371	3.789568899	4.173509131
fg03993_at	9.621593281	9.474281321	9.431215063	9.112796325	9.397713524	9.225529931	9.52043614	9.535418741	9.598890806
fg03997_at	3.57424376	3.807831053	3.809306495	3.917031138	4.004249705	4.399237446	3.77391354	3.497394001	4.165751895
fg03999_s_at	7.978351541	8.115977911	7.914659954	7.77031213	7.914659954	7.703260422	7.876970465	7.935615002	7.696288247
fg04001_at	3.261366939	2.662474961	2.993122154	3.560809339	3.115410535	3.746723988	2.725023791	3.013445591	3.691064431
fg04005_s_at	2.655061149	2.632414133	3.020180047	3.047861438	2.972433635	2.78595672	2.69430215	2.517391954	2.78595672
fg04009_s_at	2.807889484	2.630694038	2.814009044	3.591429492	2.968171533	3.806871642	2.7480458	2.839423205	3.525780331
fg04013_at	5.170587505	5.11631154	4.456537591	5.334538994	5.239176025	4.672051106	5.414566787	5.619178661	4.123589392
fg04021_at	4.56336774	4.229450477	4.475212855	4.879589208	4.590711029	4.9242063	4.482374787	4.268989858	4.533102105
fg04022_s_at	4.389456713	3.927727267	4.180941518	4.276103731	4.192475484	4.133874675	4.180941518	4.163022199	3.991173516
fg04023_at	5.08497506	5.07766368	5.0069298	5.600924808	6.089286796	5.169052894	5.05722978	5.174782064	5.7408437
fg04023_s_at	2.74975368	2.677956097	3.172748004	3.231186204	3.078968809	3.516380354	3.234795183	3.041612607	3.66436498
fg04024_s_at	3.782403904	3.831260833	3.864810357	3.999700599	3.672590866	3.885484364	3.486700727	3.831260833	3.831260833
fg04026_at	2.932456247	2.937543421	3.302317021	3.574483591	3.063017279	3.225863304	2.924657679	2.844164746	3.124620108
fg04037_s_at	6.451108806	6.639431785	7.290552099	6.079248658	6.433090786	6.797876574	6.58940562	6.582500764	6.846615399
fg04039_at	5.420907231	5.470604518	5.613592914	5.237072214	5.310993839	4.864592255	5.345205562	5.343356078	5.371666259
fg04047_at	2.494058506	2.253800675	2.60149002	2.438421574	2.534516483	2.726556596	2.482383897	2.285849585	2.366412697
fg04051_at	4.306858089	4.044770044	4.247372431	3.929530682	3.845950127	4.982126798	3.810505168	3.890853163	4.419800292
fg04052_s_at	9.078241713	9.234836836	9.705515546	8.791232476	9.107772759	9.330550969	9.076954918	9.181749603	9.507530601
fg04053_s_at	5.745070934	5.840423475	5.936227856	5.269536356	5.678211265	5.745070934	5.745070934	5.877494722	5.518693101
fg04057_at	5.900500485	5.755884394	5.906557381	6.195719184	6.613028356	6.417512672	6.129669462	6.229935207	6.155285177
fg04059_s_at	3.134844667	2.924597879	2.91927123	3.264559229	3.710544596	2.548488515	2.880559398	2.836186296	2.685589599
fg04062_at	5.909159242	5.952524581	6.317667801	6.712313916	6.213870054	6.822902926	6.042040814	5.680468503	6.564541171
fg04067_at	4.038205669	4.118500702	4.882286784	3.712387326	4.160527059	4.024198039	4.06661838	4.05702158	4.116566068
fg04068_s_at	5.475241653	5.479427241	5.473249484	5.470059248	5.201090729	6.019053162	5.673476806	5.479427241	5.635868848
fg04073_at	2.1751718	2.321082088	2.639508107	2.942357701	2.894343024	2.72929997	2.540991424	2.388574821	2.589812349
fg04075_at	5.467082348	5.468783536	5.682438033	6.196843964	5.86841936	6.370990032	5.588789481	5.528610526	6.030463387
fg04076_at	3.443967972	3.402507727	3.683983566	3.799430948	3.777489066	3.530380619	3.49583876	3.532973223	3.536134565
fg04078_s_at	3.794405009	3.748214526	3.573691397	4.484033117	4.44215629	3.887722703	3.710544596	3.794405009	3.710544596
fg04080_at	3.788855073	3.999884124	3.999884124	4.429090053	4.033409088	4.462032829	3.867412775	3.956437239	3.758429721
fg04081_s_at	6.805941356	7.100382892	6.851976178	6.345681603	6.632049052	6.79560799	6.85326411	7.028582688	6.564447049
fg04086_at	2.401640746	2.89050229	2.668896518	2.58517019	2.762549757	2.650684926	2.891265955	2.648067405	2.480529073
fg04087_at	5.894067767	5.85902949	5.761776662	5.600924808	5.770489997	5.882562361	5.770489997	5.956510289	5.770489997
fg04090_s_at	4.871955932	5.168579314	4.882875333	5.071740826	5.058418778	4.943782292	4.943782292	4.901512959	4.943782292
fg04091_s_at	8.35746634	8.46258558	8.085339018	8.201074797	8.313273668	7.629090363	8.42017157	8.408943424	7.845284592
fg04093_at	2.094758144	2.298845195	2.369734681	2.077466031	2.348850253	2.094758144	2.022703731	2.073276952	1.894094508
fg04097_s_at	4.818675709	4.60704739	4.569695269	4.969234336	5.106154273	4.6319962	4.818675709	5.115252372	4.35784743
fg04104_s_at	7.632169602	7.601226018	6.35545355	7.060289346	7.221017682	6.600577137	7.512931586	7.49777525	6.680642157
fg04106_at	4.816765073	5.069007312	5.54929109	5.14390429	5.156775656	5.281511439	4.972754989	4.70321129	5.232777262
fg04108_s_at	7.034489315	7.374387046	6.862072449	6.776580748	6.989187814	6.786298768	7.129884772	7.271632806	6.778137082
fg04109_s_at	5.002192822	4.938985553	4.896048805	5.039721153	4.979820457	4.970651693	5.168319313	5.299476437	5.039721153
fg04114_at	5.541046584	5.620431162	5.951854467	6.442323896	6.06046263	6.225935296	5.716052699	5.291919424	6.128251537
fg04116_at	2.281743383	2.159932747	2.159834084	2.103011411	2.160240027	2.171553117	2.118174416	2.298943585	1.997085005
fg04132_at	6.881748955	6.617895255	6.710141645	7.551741278	7.042718231	7.669524242	6.696061292	6.467792651	6.978749736
fg04132_s_at	7.453983195	7.418406861	6.843756651	7.00159577	7.173303513	7.256769115	7.293741167	7.399871164	7.353773285
fg04133_at	2.027423617	2.064661585	1.954691977	2.12465935	2.095761728	2.272469782	2.095761728	2.095761728	2.303653925
fg04133_s_at	3.794324348	3.773750137	3.908072073	4.038820634	4.084573198	4.222020894	3.842630824	3.752462072	4.082384264
fg04134_s_at	5.514180368	5.591101794	4.520997879	5.424887214	5.301362041	5.029053707	5.513571732	5.555917209	5.029796041
fg04137_s_at	11.8631366	11.81210218	11.87114961	11.71199688	11.72168624	11.78555102	11.83787876	11.94965465	11.88940525
fg04138_s_at	3.207729449	3.030647648	3.304685896	3.739570725	3.195503376	4.103752043	2.961229097	3.047072035	3.314480135
fg04141_s_at	3.707902038	3.766293929	3.371566339	3.634872395	3.915679957	3.351723244	3.650940538	3.650940538	3.476296652
fg04146_s_at	3.051846493	2.953021182	3.149082226	3.433914019	3.163582916	3.200378594	3.063017076	3.200378594	3.391700391
fg04149_s_at	11.74471195	11.70644716	11.81490234	11.61511655	11.61820097	11.7318317	11.75759379	11.75751247	11.77064846
fg04150_s_at	4.633985893	4.494065475	4.964831839	4.1818106	4.006459505	4.494065475	4.469788145	4.244128425	4.65763573
fg04153_s_at	3.999884124	4.273503859	4.27205769	4.182063831	4.27205769	4.099873056	4.476370955	4.651035094	4.193254205
fg04154_s_at	2.963813584	2.846745124	2.850701394	3.162649619	2.658051862	2.846745124	2.846745124	2.846745124	2.721903256
fg04155_at	10.09229792	10.05392969	9.396724577	9.668901417	9.682158102	9.389912972	9.969476573	9.987237997	9.154225855
fg04158_s_at	2.763678607	2.803631367	3.046014222	3.141954641	2.784270487	3.326232521	2.980075116	2.738830168	3.118157762
fg04181_at	10.72106725	10.70281198	10.77493727	10.40594214	10.74111172	10.48571597	10.82870534	10.77170864	10.70395384
fg04183_at	2.000439029	1.986930103	2.417672847	2.414994716	2.209079373	2.274253441	2.261699322	2.065985142	2.254902921
fg04184_s_at	5.75398359	5.938567626	5.47699945	5.067522716	5.574644637	5.071048006	5.73334997	5.710017418	5.305408273
fg04191_s_at	2.434142988	2.578836055	2.793734447	2.770195233	2.966594024	2.650569286	2.788362866	2.512768784	2.597561095
fg04193_s_at	4.100552387	4.010599751	4.27205769	4.119271468	4.119271468	4.374021802	4.092054427	4.111942999	4.229237626
fg04204_at	2.336562683	2.382121232	2.560901728	2.339209284	2.434142988	2.344145571	2.348796133	2.175324211	2.590628988
fg04204_s_at	6.208539269	6.081370425	6.197193729	6.125731601	6.217143725	7.147497591	6.106490368	6.179361704	7.225369924
fg04213_at	4.002212614	3.896261064	4.713784248	3.673716173	3.732799755	4.376240611	3.964800724	4.061234135	4.384622922
fg04222_s_at	7.021953004	6.89333893	6.763104141	6.552096991	6.839181846	6.890316514	6.952415666	6.84277875	7.127681009
fg04224_s_at	3.580803504	3.516030585	3.592291552	3.863781325	3.807449806	3.788507367	3.571707599	3.526387427	3.45674602
fg04228_at	2.453726969	2.281237801	2.837598672	2.6758619	2.519360847	2.703331658	2.38275327	2.309776108	2.948421352
fg04237_s_at	6.636484052	6.572769356	6.316278505	6.380197628	6.380197628	6.133981709	6.704540387	6.734574853	6.309497595
fg04240_s_at	5.411010004	5.307791967	5.385018215	4.588377071	4.996029372	4.846865019	5.064224105	5.115252372	4.971997775
fg04241_s_at	3.224511756	3.047072035	3.289292298	3.504090418	3.289292298	3.682927375	3.289292298	3.146538659	3.452127687
fg04248_s_at	8.525496124	8.578897914	9.018939678	7.574069724	7.749321226	8.49019484	8.341167243	8.461932912	8.56166889
fg04249_s_at	3.163241084	2.753847691	2.923606176	3.14512025	3.07242149	3.151023269	2.681978529	2.905125216	3.135802538
fg04250_s_at	4.161695336	4.180941518	4.544163164	4.614487981	4.152307895	4.612726259	4.337137672	4.366114753	4.669517013
fg04260_s_at	8.53123573	8.603938948	8.757250873	8.225941536	8.350984151	8.507871183	8.5963133	8.533410414	8.53123573
fg04268_s_at	6.174868156	6.072829795	6.054975675	5.635745886	5.659927596	5.338506143	5.921401469	6.143719661	5.559541965
fg04276_at	5.634757327	5.787431219	5.767497706	5.751049717	5.700540773	5.241502986	5.724277589	5.887365538	5.524321476
fg04281_at	2.787072896	2.950161407	3.223577413	2.619148449	3.186349382	2.866841352	3.034098757	2.877123375	3.383635168
fg04285_at	2.304559753	2.206833939	2.300475378	2.304414824	2.279133886	2.522001616	2.536708111	2.243756167	2.120966526
fg04286_s_at	6.198346395	6.369937344	6.727285419	5.904196097	6.099526793	6.557985879	6.269450591	6.369937344	6.481278759
fg04287_s_at	7.714752009	7.594424672	7.461979147	7.420790269	7.381905907	7.16150721	7.62081154	7.73122569	7.293148049
fg04288_at	5.212943049	5.508692764	5.684263979	4.697197513	4.604296052	5.806960304	5.357854607	5.506513941	6.183916012
fg04288_s_at	5.412510739	5.315147655	5.427436385	4.613348512	4.796805762	5.858695454	5.321019131	5.117578479	6.015825002
fg04289_s_at	11.31581405	11.33555559	11.30769516	11.32811323	11.41012699	11.14972546	11.47836499	11.48673124	11.07443631
fg04290_at	3.745332564	3.911239935	4.155364892	4.417783461	3.890362631	4.572183957	3.869927171	3.836427307	4.064898687
fg04307_at	2.003108686	2.018787375	2.368399114	2.103684627	2.029698624	2.339703884	2.155104501	2.012604565	2.397900405
fg04315_s_at	9.776200797	9.862383693	9.501554568	9.820042153	9.87133435	9.060798677	9.816442182	9.824890815	9.127837345
fg04319_s_at	6.006430211	6.111306895	5.630290657	5.730510293	5.809033725	5.909539493	5.828686906	5.963310893	6.060341951
fg04321_at	5.027889187	5.240385746	5.177336031	4.829719299	4.913768358	4.723019305	5.186815178	5.067330704	4.773670366
fg04323_s_at	4.899082949	5.163855088	4.76584779	4.899082949	4.899082949	4.074176446	4.924090549	4.817424802	5.044355432
fg04324_at	3.241980243	3.298794783	3.309323902	3.467814613	3.302046298	3.513397034	3.215281024	3.067416444	3.61468008
fg04327_s_at	8.696687544	8.694904812	8.394540649	8.109190709	8.378540896	8.199537143	8.532096549	8.568920653	8.437712151
fg04330_at	2.011072657	1.929289183	2.021771246	2.083829521	1.959597768	1.92342185	2.337777632	2.001311462	2.219642153
fg04330_s_at	5.251210438	5.237535555	4.797829289	4.916371445	4.9808553	5.011826061	5.020919184	4.9808553	4.976092426
fg04337_s_at	6.243896687	6.324698478	6.117961557	5.989374804	6.028956099	5.664810911	6.411286111	6.301129665	6.014686483
fg04349_s_at	6.043989225	5.742695983	5.623770763	6.095520037	5.755731884	5.817461751	5.951424778	5.786929642	5.526339078
fg04353_s_at	6.352671096	6.701197277	8.87716814	5.482612029	5.376807077	8.385461546	5.416173402	5.515768354	9.224066822
fg04360_s_at	2.73551159	2.195066556	2.554834459	2.966401711	2.675618068	2.657811315	2.379749326	2.434142988	2.498692104
fg04372_s_at	3.506635004	3.565614535	3.033728209	3.875384761	3.800750944	3.188656986	3.730660851	3.71811282	3.471859619
fg04377_s_at	5.510722249	5.670269318	5.188517042	5.711474219	5.649699837	5.34018763	5.979931857	6.295692903	5.270257417
fg04381_at	4.195912457	4.496291101	4.616942529	5.108497038	4.341823183	4.882173359	4.431401636	4.353820328	4.602770668
fg04382_s_at	6.969167874	7.030108352	6.605681056	6.783058106	6.871552366	6.28682915	6.952504217	6.994539833	6.871552366
fg04383_s_at	3.711321631	3.487342494	3.53423983	3.424273672	3.387434076	4.369671473	3.577353559	3.557779044	3.53423983
fg04389_s_at	7.312045365	7.553019154	7.648900414	7.75612161	8.09197225	7.37374839	7.716689216	7.833240178	7.901111384
fg04390_at	3.93125426	3.953234218	3.995555851	3.968534279	3.764785873	3.96981736	3.916178446	3.953234218	4.34632194
fg04391_at	4.717660746	4.604798193	5.005189804	4.326940383	4.805344998	4.432104703	4.585791555	4.717660746	4.790610657
fg04398_s_at	5.658264977	5.636660032	5.484672322	5.516179753	5.636660032	5.636660032	5.606928561	5.791577913	6.069308538
fg04399_at	10.1157566	10.24780526	10.46381096	10.42465076	10.50392476	10.51075732	10.2359357	10.25465754	10.57458236
fg04411_s_at	5.819002665	6.029422421	5.631018864	5.565316853	5.770489997	5.338506143	5.809803719	6.029422421	5.535920303
fg04416_at	5.75147558	5.869623739	4.684499058	5.21723667	5.58650607	4.686686449	6.123982852	5.951942075	4.919573277
fg04419_s_at	6.251533845	6.251533845	6.353953291	6.096332662	6.251533845	6.173788173	6.230949892	6.398294805	6.301292653
fg04422_s_at	3.218418973	3.396713891	3.304685896	4.031101964	3.402798385	3.388590153	3.431501645	3.212180362	3.291435327
fg04435_at	2.901193331	2.688583781	3.04097433	2.875384178	2.829650752	2.901193331	2.872444669	2.954137537	2.888686143
fg04436_at	3.384370735	3.815262413	3.45910938	4.192083311	3.730301218	3.436424759	3.522155697	3.673315594	3.863341126
fg04441_s_at	4.180941518	4.180941518	4.258104821	4.476473995	4.041260768	4.534809809	3.914869275	4.114874247	4.180941518
fg04460_at	2.440347615	2.498215219	2.232719066	3.004893177	2.704438262	2.406535568	2.891150315	2.601033011	2.32810144
fg04460_s_at	5.00612828	5.295846504	4.690642055	5.461573129	5.549120001	5.471120039	5.377494943	5.275753434	5.229549188
fg04461_at	5.518214333	5.548380983	5.983916573	6.191603675	6.062881121	6.275729371	5.684954834	5.43687545	6.008781905
fg04464_s_at	4.462961949	4.671281047	4.549228873	4.154129513	4.324919407	3.685971938	4.370561504	4.324919407	4.180941518
fg04467_at	4.595732219	4.570715801	4.435814674	4.519175472	4.652983944	4.720862619	4.479193527	4.38430709	4.475719359
fg04469_at	3.242626163	3.242626163	3.24884869	3.77960824	3.184234629	3.390107548	3.244662704	3.025668525	3.260008002
fg04475_at	4.007956601	3.920319247	4.367698987	4.349621806	4.092394402	4.132442609	4.01143964	4.108397149	4.255988613
fg04477_s_at	3.837548576	3.831260833	3.451882537	3.831260833	3.820138097	3.869201135	3.831260833	3.82813627	4.134341677
fg04479_s_at	3.731680608	4.00503305	3.909476734	3.767558573	3.881353761	4.163928876	3.881353761	3.782002687	3.881353761
fg04488_s_at	4.142785594	3.859548637	3.662739134	3.727468151	3.808109214	3.351723244	3.852352603	4.184683234	4.311355133
fg04490_s_at	3.086632766	2.917373268	2.850701394	3.086632766	3.185566553	3.818906815	2.997792895	2.986251076	3.269951564
fg04492_s_at	3.623709788	3.747075118	3.747075118	3.931678243	3.792724892	3.596897784	3.522155697	3.563974083	3.805545837
fg04493_at	4.828889141	4.936332778	4.798433477	5.843476258	5.338133373	5.649503484	4.88121786	4.527245792	5.066187435
fg04497_s_at	3.70764726	3.515376363	3.364858998	3.513492505	3.855538163	3.881479966	3.803913041	3.870753209	3.714628695
fg04498_at	3.353757794	3.126119075	3.230566929	3.867562825	3.806792299	3.588203349	3.328826713	3.372995421	3.53845453
fg04502_s_at	2.73986031	2.603338912	2.878796329	3.061688754	2.803343883	2.941097259	2.747097085	2.803343883	2.803343883
fg04508_at	2.390423301	2.437897497	2.440364047	2.695667184	2.481630961	2.44839339	2.552067441	2.3259999	2.514882096
fg04511_s_at	3.727468151	3.560747046	3.999224066	3.810733629	3.760795192	4.371908581	3.898132467	3.746406286	4.208765987
fg04520_s_at	2.840454476	2.973601845	2.973601845	2.993687176	3.11213132	3.295376795	2.787882203	2.948050771	3.454681096
fg04521_s_at	2.724968853	2.472150715	2.947652219	2.923606176	2.758958958	2.724968853	2.724968853	2.662152938	2.724968853
fg04522_at	1.984960501	1.972197604	1.969394356	1.943613373	2.01937988	2.097220425	1.988773368	1.992839392	2.053298612
fg04530_s_at	4.689946765	4.753020469	4.48526828	4.441265607	4.386889917	3.948855857	4.386889917	4.221978985	4.005809563
fg04532_s_at	2.63471162	2.517391954	2.927946651	2.927946651	2.684162006	2.83843523	2.678835357	2.517391954	2.756362721
fg04533_at	3.363833038	3.091626251	3.414471749	3.689702367	3.665644673	3.707082532	3.376546139	3.210982483	3.601128485
fg04533_s_at	2.50162709	2.415965246	2.806698457	2.833325923	2.606821142	3.156862215	2.545542775	2.569140048	2.590274628
fg04538_s_at	2.45302006	2.313174142	2.548478906	2.834914803	2.753913655	2.965686823	2.687357239	2.687357239	3.08037643
fg04542_s_at	4.753035818	4.836850643	4.597525842	4.836850643	4.836850643	4.309435794	5.37790231	5.12240594	5.131628485
fg04544_s_at	5.419902979	5.116786805	4.626328397	5.841135029	6.112639228	5.423012177	6.075472257	5.984908613	5.677160218
fg04545_at	3.630466189	3.630466189	3.994241935	4.110932362	3.779903914	3.549537426	3.630466189	3.724583004	3.361540573
fg04549_at	2.030794818	2.016398199	2.190495021	2.04048507	1.906330617	2.182211227	2.011319636	1.894589966	2.156592267
fg04550_at	2.136146192	2.057623103	2.207692206	2.070386	1.977068307	2.070386	1.854696676	2.054626224	2.223611755
fg04552_at	1.947226476	1.924332888	2.158043929	2.114942027	1.901516454	1.987491621	1.787369495	2.053682299	1.965855322
fg04552_s_at	3.063855445	2.958681866	2.928402325	3.499735238	3.333309086	3.079031577	3.188568282	2.908703313	3.244577211
fg04562_s_at	2.24976298	2.310020908	2.241647943	2.373067225	2.339264864	2.543211645	2.30469426	2.334007141	2.310020908
fg04564_s_at	7.49448087	7.387216662	7.398742928	7.346677102	7.367923593	7.212266013	7.48240914	7.667881716	7.019800841
fg04571_at	3.289168724	3.522155697	3.574372236	4.128468739	3.678046362	3.96194345	3.654671478	3.109789601	3.231486344
fg04571_s_at	4.602794072	4.444809149	4.831192639	4.58607133	4.422576376	4.703477149	4.705041259	4.589265242	4.663029116
fg04579_s_at	5.243459661	5.243459661	5.093470559	4.959560447	5.383153584	5.243459661	5.189239698	5.447581188	5.282004246
fg04582_s_at	8.083069814	8.040184696	7.736757052	7.680656359	7.6814989	7.224439788	7.985312975	8.016462724	7.415860026
fg04587_at	2.332046407	2.41825875	2.845310751	2.330599687	2.49943892	2.574636952	2.599740299	2.418149589	2.201975787
fg04593_s_at	7.455297456	7.382789089	7.586334739	7.816621903	8.027896005	7.839668263	7.68468134	7.735013869	7.76968623
fg04594_at	6.948318952	6.851167738	6.413219498	7.169215026	7.410868871	6.798455931	7.187175831	7.274937097	6.608089561
fg04595_s_at	6.28682915	6.1142669	6.030222109	5.503679751	5.804070768	6.396919157	6.1142669	6.1142669	6.345668047
fg04596_s_at	9.475887703	9.404176486	9.500897736	9.757128688	9.70437938	9.92028192	9.497042765	9.420298302	9.844734293
fg04599_at	5.460422045	5.781312994	5.445217217	5.241300771	5.788957031	5.271017862	5.762770037	5.900913056	5.092654675
fg04603_s_at	6.635277771	6.635277771	6.755386614	6.380301923	6.363584163	6.642096659	6.635277771	6.653557542	6.570977257
fg04604_at	2.509993638	2.540671288	2.524119167	2.56665043	2.724486539	2.856806909	2.478849454	2.339057952	2.849638852
fg04611_s_at	4.846580566	4.823041352	5.7960617	4.514292385	4.73937261	5.446905875	4.604131139	4.987788656	5.440358317
fg04613_s_at	3.638060975	3.520578547	3.55943623	3.486916136	3.625664509	3.55943623	3.634367877	3.720328576	3.513927934
fg04614_at	2.461897977	2.553309369	2.544085435	2.217134474	2.696188495	2.266678323	2.520755314	2.38498316	2.45761789
fg04618_s_at	3.056879817	2.409236602	3.557685088	3.493274801	3.244923768	3.454710119	2.89187559	2.854740342	3.317372177
fg04619_at	2.280361507	2.531516487	2.440758954	2.248574971	2.23757259	2.124902376	2.248574971	2.247719985	2.204876536
fg04620_s_at	2.613276488	2.634960564	2.650569286	2.981387532	2.825092223	2.88132845	2.839262548	2.571753781	3.007959178
fg04623_at	2.372932736	2.385360313	2.743105859	2.700737519	2.475569497	2.727874467	2.171699416	2.450487662	2.784641552
fg04626_at	2.096049913	2.106775484	2.217214196	2.021855498	2.158811987	2.182500397	2.121131778	1.994895613	2.093990376
fg04626_s_at	3.083523093	3.063515131	3.66209882	3.641252298	3.475053329	4.01123011	3.363900198	3.321146641	4.52224292
fg04633_s_at	3.075031476	3.10058255	2.765547838	3.189798113	2.973689812	3.281293608	3.378356791	3.280048331	2.950512434
fg04638_at	2.235563818	2.086603789	2.459057505	2.357639275	2.324577926	2.864083195	2.321726088	2.228796019	2.416639673
fg04640_s_at	7.960085015	7.905357689	7.766720046	7.768034177	7.971707269	7.076525309	7.799219476	7.98019517	7.345601785
fg04648_at	3.708141696	3.525146733	3.801471733	3.773425757	4.072822041	4.323177616	3.621913718	3.672786469	4.035897541
fg04652_s_at	2.627393394	2.530480941	2.627393394	3.051581318	2.888033818	2.627393394	2.357162842	2.389296771	2.617019762
fg04653_s_at	2.650569286	2.575678621	2.615634105	2.702403907	2.758958958	2.748863896	2.51932405	2.832503441	2.421643189
fg04657_s_at	7.174656987	7.001337094	7.008321104	7.248627225	7.248627225	7.534228153	7.473610256	7.349282356	7.631813423
fg04660_s_at	2.220240663	2.327837253	2.187705667	2.373473658	2.221426158	2.688365197	2.506650225	2.268440712	2.609521666
fg04661_at	3.091090523	2.822862121	3.295433134	4.340496949	4.248118539	3.656263762	3.670582307	3.796441108	3.591294187
fg04663_at	3.162387612	3.355116106	3.311073899	3.694470252	3.362416521	3.892498424	3.275229598	3.054893815	3.224114182
fg04666_s_at	2.848201828	2.850701394	2.936968318	2.850701394	2.999516708	2.735103866	2.850701394	2.850701394	2.502049784
fg04671_s_at	4.579628923	4.554522844	4.44158638	5.099300083	4.579628923	4.757739197	4.317605366	4.350579575	4.864664941
fg04674_at	2.182044426	2.165625689	2.270624956	2.552864583	2.471923007	2.71957414	2.290490463	2.290490463	2.096499478
fg04674_s_at	2.898035707	3.069904761	3.331278857	3.881776528	3.558207268	3.990516244	3.204275255	3.168965703	3.727072212
fg04680_at	2.382139203	2.375380699	2.492364261	2.478249147	2.589453284	2.848723209	2.451527859	2.203070458	2.56180558
fg04681_at	1.767572539	1.903666295	1.922797669	1.886192775	1.798119719	2.001479498	1.806326839	1.840802213	1.846349335
fg04684_at	3.268542893	2.916680245	3.60502904	3.397441533	3.180324483	3.4823406	3.25147171	3.08653338	3.487210108
fg04690_s_at	2.334818251	2.423637038	2.667180278	2.980277135	2.527481429	2.649373525	2.423637038	2.38974953	2.674287183
fg04691_at	2.471104309	2.397342996	2.651335271	2.809881545	2.50524707	2.824802252	2.796668007	2.605738754	2.802741714
fg04695_at	4.622451953	4.74548539	4.668265901	4.286825739	4.15307538	4.278575173	4.856957174	5.345417986	4.359648544
fg04695_s_at	6.314537936	6.166211781	5.685454017	5.613917095	5.627264952	5.121016204	6.086958277	6.199219427	5.430863526
fg04696_at	2.597721947	2.611294985	2.808904735	3.614570471	3.209655462	2.768763517	2.829290717	2.596542034	3.015760294
fg04696_s_at	5.512646693	6.010133779	5.449083979	5.138578412	5.482729189	4.701936132	5.789876351	5.999492917	5.081282856
fg04698_s_at	2.568365779	2.811017055	2.661902541	2.809006484	2.603652503	2.61898752	2.439559271	2.469926995	2.917965208
fg04705_at	2.514315564	2.465064089	2.786303959	2.580075756	2.571433963	2.812854825	2.479779393	2.613897079	2.514749252
fg04711_s_at	2.582645103	2.752816283	2.581569013	2.923606176	2.896885186	3.531613113	2.752816283	2.583057798	2.752816283
fg04712_s_at	3.282252043	2.975295279	3.379593725	3.387087349	3.441948151	3.784064601	3.08037643	3.184734991	3.895379576
fg04714_at	2.062249522	1.96842895	2.1233111	2.232890061	2.005611172	2.301880985	2.033538468	1.983385695	2.255841357
fg04714_s_at	2.234219053	2.29280444	2.451735485	2.432754629	2.670518244	2.395159785	2.545362836	2.536169054	2.424865042
fg04715_at	2.632047788	2.798479598	2.976438487	3.462072114	3.008775283	3.748158322	2.783549667	2.907363993	2.94138865
fg04715_s_at	2.87464673	2.751579084	3.002266768	2.743363102	2.858388575	2.966351282	2.854270051	2.675147468	2.730462202
fg04716_at	2.078644335	1.946838027	1.912571224	2.12465935	1.824390214	2.212494514	2.004570608	1.850586774	2.016145967
fg04718_s_at	2.914825982	2.673619593	2.876612144	3.284208481	3.169576315	3.553027787	2.760709873	2.618207631	3.023554192
fg04719_s_at	3.306033316	3.185060934	3.093150794	3.597990298	3.57117787	3.668473591	3.424835088	3.351723244	3.433135327
fg04721_s_at	2.475108709	2.567696581	2.550300655	2.685639786	2.774400102	2.740881857	2.631557804	2.639159843	2.697581819
fg04725_s_at	3.125005876	3.327877553	3.05997548	3.658223485	3.304685896	3.55943623	3.304685896	3.233481133	3.304685896
fg04729_s_at	3.399945671	3.58954737	3.518840275	4.1838854	3.999884124	3.180186201	3.518840275	3.425510496	3.236476517
fg04730_s_at	2.651732418	2.428878921	2.815852177	2.724254044	2.428736646	2.479779393	2.509789915	2.517391954	2.517391954
fg04733_at	1.950994816	2.044614842	1.938549886	1.898361891	1.783942898	1.888549966	1.942381087	1.820803814	1.819884639
fg04733_s_at	2.543847613	2.624380249	2.788500589	2.600712043	3.061377671	3.156246596	2.755333524	2.73172482	2.949610939
fg04742_at	6.191256458	6.217853063	6.760575406	7.506628193	6.601011372	7.427814395	6.326914325	6.087850499	6.539855147
fg04742_s_at	2.672309834	2.757671049	2.783163627	2.748918864	2.679422756	3.108699817	2.683747279	2.773401407	2.757671049
fg04747_s_at	4.706809867	4.756920773	5.23497176	4.600490081	4.743084775	4.818236998	4.536039857	4.469685558	4.85361562
fg04749_s_at	5.535165354	5.539390652	4.551159515	4.943782292	5.349317226	3.881438139	5.723378043	5.937999549	3.898106795
fg04751_at	2.829306225	2.933723832	3.110237364	3.061001819	2.970196108	3.178578667	2.85980221	2.979971125	2.983957291
fg04753_at	2.205498013	2.151647005	2.218776664	2.158024712	2.020772859	2.225963009	1.932847562	2.106695366	2.211192164
fg04754_at	2.176344443	2.035664403	2.260117095	2.299679534	2.285422724	2.652053602	2.107232904	2.148123337	2.63819672
fg04754_s_at	2.72948713	2.599804376	2.665793284	2.888724636	2.701246492	2.65374919	2.594600618	2.629530735	2.840106956
fg04756_at	5.349801828	5.181274747	5.45340507	5.660418016	5.604403272	5.614975381	5.363697155	5.050686048	5.728971058
fg04757_at	1.768071462	1.719947821	1.789810872	1.660685578	1.940462712	1.838392347	1.83609824	1.639416101	1.888036629
fg04759_at	4.667317401	4.873812861	4.820815533	4.511086569	4.726099707	4.200519516	4.784801856	4.793263634	4.82589766
fg04760_s_at	3.993935347	3.746723988	4.096361729	3.157146412	3.710544596	3.746723988	3.653592417	3.733268673	3.653893778
fg04761_s_at	3.075031476	3.052137888	2.731066621	3.117185134	3.156692024	3.721947495	3.077777535	3.077777535	3.197716401
fg04762_s_at	3.459818704	3.326112604	3.003139344	3.23984568	3.55943623	3.55943623	3.151590561	3.33447154	3.468275093
fg04765_s_at	2.292786971	2.710690614	2.710690614	2.735479315	2.882373702	2.793602492	2.625148998	2.231273616	3.08037643
fg04768_s_at	8.187409471	8.416927332	7.05547085	8.416927332	8.63092818	8.53080238	8.470740883	8.525298557	8.046708214
fg04769_s_at	2.912889485	2.879861166	2.8833847	3.361229009	2.912889485	3.468762387	2.904862025	2.994546151	3.036455262
fg04778_s_at	3.086260068	2.974061568	3.154174443	3.433882528	3.387434076	3.154174443	3.330315677	3.147156215	3.154174443
fg04784_s_at	3.807013981	3.733404454	4.447421188	4.180941518	4.180941518	4.521615793	4.112732048	3.712512628	4.253271199
fg04785_at	2.008273598	2.035181314	2.076465386	1.975943408	2.023445373	2.341978891	1.880135151	1.994864441	2.063565129
fg04788_at	4.655830847	4.774542226	4.619935623	4.260031684	4.684869006	3.581613194	4.89691056	4.984055125	3.719887009
fg04790_at	2.341573602	2.224564409	2.326902106	3.118547867	2.982486034	2.42203165	2.495127402	2.475378674	2.335712423
fg04790_s_at	3.382612917	3.25824015	3.079817445	5.18565598	5.237436884	4.073134721	4.714905174	4.849717341	3.988852184
fg04797_s_at	3.544886475	3.298723832	3.320577009	3.96766873	3.777728568	4.161080563	3.544886475	3.367639954	4.180941518
fg04804_s_at	2.948050771	2.690856268	2.948050771	3.613576825	2.948050771	3.60631197	2.948050771	2.641051918	3.207914336
fg04807_at	4.057136195	3.998626846	4.218661738	4.861741251	4.520509775	4.541559139	4.076176547	3.978950996	4.199793314
fg04810_at	4.919043591	5.061759481	3.032556903	5.842387441	5.870394665	3.220823895	4.74919435	4.772151131	3.387940806
fg04812_at	2.125671807	2.379146524	2.379146524	2.725314607	2.581992602	2.397851746	2.379146524	2.339772339	2.498968352
fg04822_s_at	5.397184728	5.432330484	5.195628317	5.397184728	5.463891059	4.594209136	5.502723636	5.56209566	4.675867283
fg04825_s_at	3.534308652	3.368154507	3.542469356	3.933726148	3.890558023	3.935000411	3.20908689	3.21331862	3.831260833
fg04830_at	2.668489487	2.479726776	2.715149982	2.868397052	2.771112577	2.883581734	2.428236027	2.73172482	3.016513314
fg04836_at	3.153119427	3.107495406	3.111881133	3.380122137	3.441298208	3.67740187	3.267434898	3.119226311	3.187166014
fg04838_at	3.31677261	3.13986481	3.281627056	3.89253235	3.292824201	3.842037731	3.494623501	3.321847733	3.321999745
fg04842_s_at	3.133257966	2.7480458	3.313581007	3.723574491	3.205779592	3.548485952	2.938171842	3.053866945	3.205779592
fg04846_at	3.218418973	3.400285021	3.475842759	4.05906317	3.567654806	4.066817511	3.355712907	3.181981284	3.736389195
fg04847_at	4.665459643	4.418280518	4.684642235	4.763430809	4.665459643	5.08546799	4.660212155	4.371890089	4.666730301
fg04850_s_at	3.561666484	3.481103931	3.507102362	3.621445048	3.829773527	3.958724202	3.516789374	3.351723244	3.924220545
fg04854_at	1.902302728	1.872161761	1.937621129	1.979512117	1.984321403	2.071483894	1.747844533	1.806410999	1.979793012
fg04855_at	4.045719207	3.751787865	3.76240817	4.569493751	4.14105229	4.321398714	3.510593432	3.751793305	4.77827153
fg04855_s_at	2.922471718	2.821048319	2.826241874	3.572498459	3.28318232	3.44283161	2.910041026	2.958431035	3.20859748
fg04857_at	3.942377592	3.996098275	4.271870093	4.686427161	4.473137741	4.67338869	4.204556506	3.993848723	4.518842668
fg04859_s_at	3.055371993	2.849805834	3.092829144	3.024129632	2.854371147	3.101696556	3.024129632	3.09659141	2.967987277
fg04860_s_at	2.780860723	2.691376357	2.641911487	2.568365779	2.593341814	2.614503506	2.293959068	2.385628828	2.391332503
fg04875_s_at	3.218418973	3.304685896	3.304685896	3.526387427	3.191069767	3.444725026	3.160912313	3.304685896	3.903750114
fg04878_at	3.359181703	3.135426399	3.269935978	3.379621217	3.322386025	3.32645937	3.321232347	2.991264846	3.253614998
fg04879_at	2.176306253	2.091770006	1.967536513	2.440780996	2.163622841	2.272267874	2.0410563	2.163622841	2.24312417
fg04881_at	10.07577444	10.09021312	8.940096479	9.477538633	9.412964365	8.844213593	9.608384305	9.715700928	8.431006639
fg04881_x_at	10.02395863	10.09106323	8.893865704	9.399675853	9.500547577	8.823219098	9.6016186	9.731789632	8.609383181
fg04882_at	2.012680221	1.700693778	2.29203547	2.313218598	2.016614091	2.075494422	1.842322389	1.777100431	2.317223181
fg04882_s_at	3.162686644	3.076385867	3.069377874	3.678185265	3.357521901	3.190667044	2.951755588	3.096624095	3.148738397
fg04887_s_at	7.003172754	7.043919501	7.185288987	6.600565771	6.747372635	7.090702056	7.179537197	7.147647447	7.335696113
fg04889_s_at	5.726366507	5.577286166	5.56136228	5.424887214	5.446739255	5.485520151	5.461052289	5.601190688	5.674754926
fg04891_s_at	2.057618402	2.039980229	2.092549439	1.94902003	2.166423828	2.351972103	1.803672234	1.936606115	2.058705269
fg04894_s_at	3.152699821	2.857154284	2.856278793	3.628704679	3.235685488	3.55943623	3.247731496	2.916147577	3.576846709
fg04895_at	1.900091073	1.870603839	1.926055441	2.020060113	1.937997096	1.879809198	1.916734517	1.899733369	1.865036909
fg04895_s_at	2.733346289	2.562888097	3.321161459	3.426749118	2.960907017	3.382088771	2.820574697	2.691660855	2.967490863
fg04896_s_at	4.924664937	4.866567276	5.161630261	5.067522716	5.067522716	5.198134226	4.967614299	5.067522716	5.855530219
fg04897_at	6.842301063	6.90811215	6.808835918	5.871415014	6.699878051	6.695514841	6.686748359	6.95927147	6.629459721
fg04902_s_at	3.502486688	3.464453269	3.830821419	3.842319951	3.417061189	3.348751584	3.502486688	3.48387747	3.859958921
fg04903_s_at	2.892789549	2.79975614	2.913000814	3.429378632	3.432690731	2.938425954	2.758001013	2.552241171	2.779102292
fg04904_at	2.360036214	2.352060523	2.348610698	2.427419549	2.33448376	2.507336321	2.382678577	2.254413335	2.274852848
fg04910_at	6.775026757	6.81222162	6.243093622	6.684662067	6.721736504	6.592731087	6.592731087	6.55828184	6.364126503
fg04912_at	2.358184179	2.24571866	2.469153983	2.426279163	2.388145608	2.497800471	2.186600027	2.147272001	2.264432127
fg04913_s_at	5.595392401	5.865230442	4.383253825	4.977125119	5.285745211	3.948855857	6.117264782	6.236730764	4.198472381
fg04914_s_at	6.405813991	6.643176716	6.363916035	5.788092494	6.089286796	6.089900701	6.395019612	6.418456062	6.144564511
fg04915_s_at	12.31382018	12.32020972	12.45707778	11.99026638	12.11569057	12.23134332	12.29913634	12.36208302	12.3055866
fg04918_at	4.494894906	4.302737959	4.534379002	4.704494573	4.755332184	4.72743397	4.663598634	4.302517022	4.688074857
fg04921_s_at	5.467970046	5.314973272	7.661105872	3.735181773	4.185608137	5.939994744	4.128284106	4.152578174	7.098785304
fg04924_at	2.847401517	2.989102669	2.842870601	2.777282446	2.696059212	2.90786265	2.818591826	2.515447156	2.748509259
fg04925_at	5.438069411	5.517916429	6.514016279	5.264731648	5.198006858	5.886663871	5.607401792	5.69499823	5.502326167
fg04927_s_at	5.538547568	5.68963741	5.90627163	5.167159992	5.630748282	5.440076208	5.42886729	5.519663461	5.246434115
fg04930_at	5.637012431	5.444246319	5.834391586	6.745548087	6.371826346	6.772973056	5.703051148	5.312093808	6.510610158
fg04930_s_at	6.195127941	6.082982098	5.786803555	5.332081682	5.479108487	5.623876349	5.841013915	5.951863837	5.892428871
fg04954_at	2.377170049	2.413874529	2.273553984	2.723259175	2.563321523	2.86991031	2.494048396	2.298552016	2.626538418
fg04954_s_at	4.122932522	4.03167078	4.226021428	4.626262434	4.378263847	4.693511231	4.200638301	3.888791979	4.558103476
fg04955_at	2.215994487	2.173109249	2.390172407	2.520607363	2.417195874	2.49437581	2.28034984	2.226070807	2.356519841
fg04957_at	3.004599522	3.046838526	3.025972862	3.530330156	3.100342479	3.926358025	3.055520031	2.915187051	3.234302749
fg04958_s_at	5.719455224	5.730826007	5.352028194	5.52554358	5.436774168	5.665523852	5.744462824	5.580975188	5.19601753
fg04963_at	1.987666881	2.256415217	2.090213616	2.17400048	2.598952222	2.242085053	2.076235771	2.189274405	2.260555133
fg04975_s_at	11.58601965	11.66659918	11.79371614	11.12112511	11.28986927	11.33428638	11.44596077	11.46885489	11.55337568
fg04976_at	5.907119472	5.864464222	5.696801184	5.720763979	5.980299647	5.872030667	6.412359231	6.502781078	6.012909147
fg04977_s_at	3.898132467	4.049608118	3.876059601	3.898132467	4.067147571	3.898132467	3.898132467	4.149385415	3.352818018
fg04987_at	5.327116919	5.32486114	5.697106423	4.676064528	5.05464479	4.807274155	5.41177063	5.858511145	5.237359516
fg04987_s_at	4.289170791	4.295511546	4.142293757	4.223729263	3.725049468	3.949410246	4.147116181	4.241999931	4.420643879
fg04989_s_at	3.379725452	3.629968327	3.735697703	4.312495383	4.147350031	4.460264628	3.558661675	3.48387747	4.177689513
fg05001_s_at	6.986384305	6.959001704	6.727412021	6.896712733	6.676605985	7.011814775	6.896712733	6.957293021	6.980032073
fg05004_at	3.464221405	3.313465637	3.935224696	4.131311894	3.953958623	3.879038286	3.825854873	3.496328649	3.574530672
fg05010_s_at	2.621739411	2.617019762	2.650569286	2.78166698	2.617019762	2.904030857	2.617019762	2.560368546	2.617019762
fg05011_s_at	7.084257228	7.119844474	6.783782208	7.329333191	7.576466524	6.768480265	7.559167461	7.579296266	7.21688994
fg05013_s_at	3.231870395	3.135426399	3.159856536	3.268528254	3.325574586	3.364213728	2.783317865	3.185209129	3.43394756
fg05017_s_at	2.810425215	2.82716218	2.609842639	3.396686976	3.177057481	2.935609238	2.822471224	2.603338912	3.005717138
fg05018_at	5.641545478	5.39780536	5.636143606	6.873440207	6.642800604	6.65298881	5.115668352	5.353643359	6.374534539
fg05019_s_at	2.985439794	2.696063816	2.949349411	3.033757007	3.091288606	2.964915556	2.812109041	2.73873365	3.307777146
fg05033_s_at	3.999884124	4.14444265	4.37436218	4.785924921	4.27205769	4.530656691	4.165030996	4.117982307	4.465816058
fg05034_at	2.205334366	2.058913723	2.152011659	2.433069775	2.429860553	2.449998003	2.038645017	2.178247681	2.326053164
fg05040_s_at	6.935477709	6.940894434	6.63671483	7.114274749	7.230496892	6.474052954	7.235593102	7.204138466	6.268232102
fg05049_s_at	5.043376725	5.214177665	5.129059684	4.865183534	5.042792761	5.434951225	5.129059684	5.129059684	5.53981094
fg05052_at	2.231126669	2.083028026	2.155984974	2.205638418	2.005081248	2.226381363	2.207169917	1.920908793	2.104251522
fg05055_s_at	2.994546151	3.047072035	3.275146958	3.059620119	3.269277504	2.891080924	2.775667879	2.963176123	3.641920677
fg05056_at	2.491208042	2.603338912	2.99245098	2.853106412	2.955540337	3.083874567	2.663593185	2.798460063	2.885078669
fg05066_at	3.341042673	3.082442618	3.293834183	3.743608197	3.405573871	3.994557498	3.488193582	2.718176469	3.245267136
fg05068_s_at	6.335675837	6.225543518	5.559405118	6.009633399	5.936246357	5.811177545	6.302836075	6.313275367	6.033532766
fg05070_at	4.750123275	4.906841322	4.709422906	5.275983252	4.72891835	4.679569394	4.703396303	4.650759064	4.898455941
fg05074_at	3.769892357	3.903010627	3.662651323	3.50856235	3.735657507	3.498099753	3.710873409	3.993500363	3.769892357
fg05074_s_at	5.973689405	6.034705097	5.928827932	5.949571135	5.870971538	5.710439872	5.808552246	5.9708016	6.170972592
fg05078_s_at	3.95438633	3.895827968	3.975246527	3.938753523	3.938753523	4.498962894	3.94725779	3.602411114	4.379211718
fg05093_at	6.48403607	6.452217287	6.708300382	6.637978743	6.652825149	6.674457062	6.567602997	6.295628909	6.774576889
fg05103_at	2.69537631	2.811595482	2.739828472	3.131611084	2.866591946	3.196589647	2.80742395	2.739828472	2.521657092
fg05109_at	6.644669828	6.483098345	7.224056073	6.25106666	6.437555594	6.625868318	6.685259194	6.691890863	6.765159437
fg05113_at	3.048630628	3.309632532	3.210516402	3.145410816	3.161609528	3.26545883	2.957893187	2.974339018	3.151906472
fg05116_at	3.076667227	3.548332595	3.087994134	2.722079792	2.859167411	2.685654997	3.276997537	3.924612706	3.104040972
fg05118_s_at	3.673820139	3.490576403	3.998745896	3.766660235	3.841017579	3.886653984	3.766660235	3.549860466	3.839275843
fg05119_s_at	3.961115801	3.585083401	3.727891912	4.130375298	4.127392128	4.727307913	3.850531363	3.808816728	4.491413693
fg05126_s_at	2.739729616	2.603338912	2.7577146	2.794002965	2.79472608	2.829612899	2.739729616	2.697259668	2.868757148
fg05129_s_at	3.948855857	3.65678213	3.811550382	4.53466134	3.948855857	4.286378018	3.948855857	3.811561923	4.357888206
fg05135_at	2.407353161	2.490272297	2.100443697	2.531038972	2.371542515	2.575648761	2.137420174	2.201363604	2.313050009
fg05135_s_at	6.616071407	6.608035588	6.533736086	6.277512364	6.568934545	6.242880616	6.601816421	6.671995302	6.37640653
fg05141_at	7.851027302	7.907843475	8.057167468	7.401436097	7.701560412	7.948889618	7.825496672	7.912030418	8.071349501
fg05141_s_at	8.55484053	8.532440794	8.47208438	8.193751582	8.393934025	8.16118801	8.545174853	8.601623327	8.396862208
fg05169_at	2.072376399	2.415169424	2.334898766	2.635633032	2.374044836	2.489290422	2.125188165	2.274511472	2.443490727
fg05169_s_at	9.054528988	9.089010401	9.397197158	8.782377321	8.933141199	9.071612301	9.068485827	9.14091996	9.438552934
fg05170_at	3.733616734	3.793868913	4.078697445	3.756275804	3.554015818	3.709639455	3.710144082	3.61699067	3.847301212
fg05173_s_at	5.58452011	5.382382886	5.68963741	5.518773591	5.518773591	5.774450741	5.77342359	5.518773591	5.172770162
fg05176_at	2.101407968	2.350266441	2.592835342	2.816492744	2.614821952	3.0446443	2.344082457	2.464972058	2.850121478
fg05181_at	5.286611056	4.992874486	6.318311506	5.016963541	5.110335955	5.613258849	4.891511677	5.016404571	5.750539676
fg05184_s_at	6.094023475	6.195822856	6.228003764	5.171035516	5.770729621	5.192311744	5.479540153	5.770729621	5.464808916
fg05185_at	2.919095915	2.740724217	3.045692104	3.14663425	2.932467612	3.189539485	2.779771805	2.898355314	3.233897467
fg05192_s_at	5.629627519	5.69160494	5.468607701	5.468607701	5.160102682	5.468607701	5.444745575	5.599554936	5.305683963
fg05196_s_at	3.359818967	3.953061623	3.493093298	3.493093298	3.524885098	3.524885098	3.833050627	3.958071813	3.524885098
fg05198_at	2.141602461	2.058449372	2.242222497	2.050695491	2.157768686	2.70678527	2.1432028	1.953445725	2.285829424
fg05202_at	1.962603207	1.881276215	2.150759371	2.132774387	2.132774387	2.566591235	2.132774387	2.05111624	2.181440446
fg05202_s_at	7.116792552	7.273029677	7.302354815	6.980782603	6.934058912	7.019435089	7.194939052	7.190721737	7.024325457
fg05207_s_at	5.317551901	5.336393256	5.59079231	5.165441712	5.063241811	5.436049663	5.317551901	5.377382534	5.561125647
fg05210_at	6.741904248	6.88351719	6.63127661	5.881336187	6.342191425	6.527575149	6.543746849	6.767689739	6.14500582
fg05214_s_at	3.999884124	4.216697036	4.543100505	4.260927089	4.180099381	4.592773766	4.129071114	4.180099381	4.663433517
fg05218_s_at	7.670948687	7.715033409	7.314911876	7.300081164	7.411900404	6.742540376	7.387884795	7.479353994	6.811800933
fg05228_s_at	3.507052755	3.938753523	4.072605171	4.295626503	4.018331822	4.683625508	4.018331822	3.926167725	4.121089004
fg05234_s_at	8.092086014	8.073246669	8.706157541	7.501995462	7.733948851	8.53798713	8.23108485	8.185277333	8.633341861
fg05237_at	2.995073705	2.968637976	3.062345281	3.235560488	3.267791465	3.580664273	3.005989955	3.025843992	3.565640557
fg05240_at	5.278425296	5.825977157	5.892962702	5.234497093	5.578228901	5.3203731	5.732724847	5.521969349	5.820825431
fg05240_s_at	5.27073696	5.182193052	5.581816098	4.953068722	5.178560409	5.517471705	5.130679954	5.251549703	5.630708912
fg05246_s_at	3.573194926	3.715553301	4.288103885	3.727468151	3.880093858	4.350404816	3.711152939	3.571707599	3.947862673
fg05253_s_at	2.632520873	2.575965822	2.7480458	3.213639453	2.673953292	3.109697559	2.591557283	2.941880291	2.7480458
fg05257_at	6.61180146	6.59011135	6.443740423	6.248633736	6.879107689	5.862048414	6.863888781	7.142527401	6.336840537
fg05257_s_at	5.675226399	5.763893577	5.561762257	5.421549204	5.441031819	5.572658298	5.84786856	6.057865669	5.508774401
fg05272_s_at	2.790412958	2.7480458	3.074666448	3.431301573	3.434589866	3.728683456	3.074666448	2.598443396	3.525012057
fg05274_s_at	2.708487305	3.166676387	3.08037643	3.08037643	3.119291522	3.284132787	2.948050771	3.112130633	3.08037643
fg05278_at	5.989956782	5.911878929	6.016717684	5.255457732	5.400584453	5.655972973	6.21400843	5.961398264	5.705712149
fg05278_s_at	6.286979731	6.355318248	6.390553984	6.443593523	6.327330383	6.355318248	6.430307867	6.383543922	6.339077598
fg05280_s_at	5.338506143	5.192852128	5.078167143	4.813269673	4.96392603	5.026267689	4.898975569	5.135081864	5.147998908
fg05289_at	2.97012423	3.142730711	3.521399153	3.401075582	3.607626061	3.746723988	3.024129632	3.259949646	3.564434623
fg05291_at	2.903983912	2.826510215	2.754339907	3.145009886	3.126475129	3.067558603	2.928346712	2.797866684	2.984734625
fg05293_s_at	6.807043495	6.797305611	6.346648348	6.684419865	6.557056481	6.400926165	6.641517139	6.789162278	6.465962207
fg05296_s_at	6.800978299	7.097074493	7.779656361	5.806388865	5.807814687	7.042669389	6.199052679	6.439201271	7.234834117
fg05297_at	5.328812283	5.391702815	6.241859372	4.608162078	5.232234516	5.316569119	5.122504242	5.405171317	5.708427021
fg05297_s_at	8.129398086	8.170750143	8.06056714	7.907101325	8.071759544	7.928243819	8.192375205	8.38584229	8.212573585
fg05301_s_at	7.981212035	8.033682469	8.472426234	7.571332328	7.795384062	8.413477696	7.780377386	7.853664473	8.451178431
fg05314_at	7.433415845	7.423953898	7.22822996	6.955595431	6.899045897	6.796024953	7.287839682	7.233686326	7.202427831
fg05314_s_at	7.207460806	7.213674314	7.308818371	7.047027195	7.23035421	7.316670526	7.152392153	7.232353492	7.23063174
fg05320_at	8.318818559	8.317115267	8.19312838	7.568401538	7.876283321	7.936606616	8.205904067	8.122474039	7.917934562
fg05320_s_at	7.757599656	7.904502379	7.848180154	7.057667346	7.614988835	7.421468431	7.701299755	7.748315858	7.276786231
fg05331_s_at	2.559330555	2.207177672	2.45144331	2.59617015	2.515251837	2.679324304	2.636906608	2.514117884	2.706136308
fg05332_at	2.8947002	2.805407376	2.890080708	3.301393822	3.491200055	3.727473324	2.995491543	2.952372153	3.142870195
fg05336_at	2.953758466	3.163305798	3.199354789	3.319141005	3.657098048	3.36791995	2.858076846	3.038214595	2.741116092
fg05338_at	2.617606256	2.415623614	2.772893246	2.412617758	2.632290647	3.199273051	2.429116451	2.494295158	2.609676663
fg05341_at	4.479677627	4.251970493	4.798805205	4.881883392	4.554522844	5.009975101	4.434631563	4.411140779	4.817367163
fg05341_s_at	6.782982602	6.631366686	6.375948775	6.862088269	6.957949706	6.76324259	6.895862605	6.723866121	6.770205735
fg05345_s_at	3.045782497	3.205779592	3.205779592	3.24809782	3.1400194	3.355676198	3.205779592	3.1400194	3.278109273
fg05349_at	6.869127262	6.869576029	7.178970898	6.532386822	6.865243694	6.186083262	7.132676065	7.280125631	6.516684361
fg05349_s_at	6.477505542	6.522504923	5.679517837	5.722229995	5.891288192	5.424387182	6.474400181	6.607750017	5.734553813
fg05356_s_at	2.510231057	2.673619593	2.964915556	2.684927381	2.673619593	3.085087321	2.479330252	2.595656556	2.870190082
fg05357_s_at	7.881055242	7.865719864	7.339064033	6.604981612	7.248627225	7.276487218	7.694774698	7.806349799	7.212005573
fg05358_at	6.985057151	6.800696756	6.928451659	6.656720051	6.844981263	6.487392171	6.793303205	6.796443163	6.45498805
fg05361_at	8.018925761	8.062251096	7.841293907	7.408145015	7.570270734	7.787031047	7.440271071	7.51352604	7.81198758
fg05363_at	4.511196174	4.23224254	4.389640292	4.808264478	4.868659675	4.679928437	4.213273771	4.428076733	4.899735803
fg05363_x_at	2.566081881	2.828251045	2.734989459	3.184159429	3.251100033	3.327074417	2.996695288	2.960745411	2.651731354
fg05373_s_at	7.207792579	7.161979419	6.261582665	6.739090007	6.730434437	5.948543231	7.281672511	7.335890783	6.146591942
fg05376_s_at	5.481933546	5.686945637	5.481933546	5.185583968	5.276545289	5.129059684	5.678590186	5.618618543	5.225562112
fg05377_s_at	7.845650039	7.864560614	7.520208715	7.539301047	7.647167625	7.200891873	7.792727868	7.917314818	7.712086055
fg05378_at	11.54723643	11.43600662	11.4566171	11.17480667	11.23476595	11.17787865	11.29698973	11.42492674	11.25524829
fg05378_x_at	11.39486376	11.43171086	11.45785808	11.18689319	11.19384388	11.1789664	11.29996405	11.46919777	11.28501829
fg05380_s_at	5.962478335	6.099703898	5.480160104	5.621382269	5.883636912	4.828593283	5.893449641	6.236721975	5.040950708
fg05382_at	5.585708493	6.095960051	6.261589113	5.107025236	5.369423315	5.54469388	6.036872486	6.20058474	5.959264813
fg05386_s_at	4.26381504	4.298852049	4.280317857	4.280317857	4.269108939	4.280317857	4.280317857	3.881412615	4.280317857
fg05395_at	5.484163126	5.557454965	5.682616737	6.018334443	5.680125425	5.912178717	5.688247413	5.24481602	6.015459521
fg05396_s_at	3.514122149	3.285162208	3.528185519	3.826410173	3.765963511	3.351723244	3.65921301	3.46762677	3.65921301
fg05401_at	1.978143761	2.037663753	2.044045202	2.009064794	2.061337314	2.197750085	1.946519362	2.006279328	2.300660133
fg05405_s_at	4.517233253	4.298234197	4.447421188	4.447421188	4.430511338	4.496443715	4.447421188	4.479830635	4.247878934
fg05412_at	6.744570654	6.839985158	6.478709062	5.993897707	5.926172229	6.165236666	6.569001995	6.664604531	6.375218071
fg05421_at	4.117602477	4.200613666	6.272642962	4.366522237	4.305086095	5.79512163	4.077435511	3.977430023	5.558189432
fg05440_s_at	8.383853255	8.37496376	7.672467486	7.714584991	7.845287884	7.628532617	8.326240377	8.471523326	7.524519455
fg05445_at	2.661921117	2.873340594	2.699307543	3.253783391	3.04614656	3.255417213	2.876928734	2.72696945	3.008515516
fg05449_s_at	3.503100234	3.917939719	3.454480426	2.942329851	3.181964759	3.351723244	3.57839037	3.351723244	3.264666899
fg05462_at	4.955776048	4.987456447	5.181132603	4.399998921	4.627708238	3.64222242	4.946673496	5.274921558	4.744430032
fg05463_s_at	4.809392619	4.631316288	5.095235698	4.33674177	4.441696168	5.074859132	4.22250658	4.33674177	5.049248492
fg05470_s_at	4.346771614	4.454745547	4.343568721	4.664176556	4.876842857	4.729239442	4.473226507	4.207921346	4.645978661
fg05474_at	1.946032998	2.089710086	1.932587462	2.010192778	2.046807721	2.341978891	1.968212222	2.04820578	2.075944442
fg05474_s_at	3.633778378	3.621935121	3.635255408	3.877263197	3.826778177	3.923204647	3.707500323	3.430305364	3.564133938
fg05476_s_at	3.01193498	2.924756793	3.147604826	3.058211162	2.981875192	3.530653619	2.998153489	3.047072035	3.112343051
fg05477_at	2.628852026	2.391616067	2.675237177	2.953795286	2.632436104	2.747791771	2.47925184	2.373664007	3.051682191
fg05479_s_at	4.040890498	3.824787011	3.748708259	3.938753523	3.857458546	4.131781321	3.994982607	4.037025654	3.938753523
fg05481_s_at	8.838575731	8.775701069	8.436979145	8.05056999	8.079581757	7.498295817	8.554983091	8.48645646	8.323068996
fg05483_at	3.233667088	3.224327989	3.445482851	3.467999232	3.297389524	3.824512989	3.029642911	3.153856189	3.592894204
fg05487_s_at	5.381233747	5.47044788	5.576831413	5.332757753	5.381233747	4.953894748	5.375537347	5.503066444	5.117161134
fg05490_s_at	7.246517503	7.006526861	7.117237902	6.370336847	6.737253721	6.887204095	6.850559042	7.161546116	6.788901206
fg05497_s_at	2.493538145	2.488466523	2.687952337	2.746075569	2.838475321	2.960551712	2.687952337	2.487829158	2.734849672
fg05502_at	2.661624142	2.839248564	3.414197391	2.702174632	2.753037428	3.449295108	2.826827385	2.744305563	3.000654853
fg05508_s_at	5.8930286	5.972328281	6.419260473	5.602033457	5.851682122	5.909539493	5.820669549	5.5404659	6.056958783
fg05517_s_at	3.850407649	3.917368119	3.811670763	3.841903382	3.706884903	4.026352937	3.850407649	3.850407649	3.887584315
fg05519_at	4.145207661	4.092985522	4.107496323	3.600444243	3.916064818	3.241706937	4.128284106	4.365447964	3.611478756
fg05528_at	3.893940022	3.880014251	3.960806458	4.655001356	4.19103629	4.784598676	3.960974343	3.782524881	4.372325098
fg05534_s_at	2.335874683	2.226823119	2.187705667	2.521142288	2.381511087	2.915116984	2.381511087	2.266287022	2.501449953
fg05535_s_at	8.622979684	8.671169171	7.588354573	8.349580436	8.386422243	7.966105965	8.54632271	8.611894562	8.235569456
fg05536_at	4.624607195	4.829984984	4.86985575	5.27026854	4.870511882	4.761976867	4.913089823	4.399517391	4.518590004
fg05538_s_at	5.124987148	5.263139037	5.342462413	4.102130519	4.577282546	4.328449926	5.08053868	5.248112595	4.900677681
fg05543_s_at	7.568210917	7.509259179	7.645851995	7.502551428	7.509259179	7.379934182	7.531089985	7.540089715	7.509259179
fg05552_s_at	3.44197983	2.944419114	3.596270968	3.998576851	3.252493278	3.657270025	3.105923029	3.152565143	3.704336868
fg05555_s_at	8.25255087	8.153889873	7.799219476	8.138247185	8.180841684	8.239034356	8.147297452	8.153889873	8.143334256
fg05557_at	6.261639425	6.136380044	6.849220933	5.374152368	5.923651383	5.946901231	6.093210964	6.250721655	6.276372958
fg05557_s_at	6.251718751	6.156250561	6.188137552	5.288240879	5.480750354	5.898584231	5.782494021	5.937363915	5.895951148
fg05564_s_at	7.75103308	7.897798194	7.958587902	7.659157018	7.766465336	7.500857618	7.805623394	7.889155634	7.362103231
fg05569_at	2.193962002	2.297176364	2.466508745	2.379146524	2.290491217	2.408943082	2.248051874	2.379146524	2.423637038
fg05570_at	2.569520661	2.347769699	2.808613554	2.575228865	2.362381696	2.566275326	2.551871485	2.342776769	2.979427597
fg05572_at	2.143740684	2.090132918	2.531562068	2.308979445	2.183845999	2.163935906	2.332239952	2.174929927	2.138508592
fg05576_at	2.424361335	2.194749454	2.589359802	2.357562781	2.278565971	2.372020967	2.011564432	2.254232941	2.799683029
fg05576_s_at	3.407885358	3.528725508	3.514025255	4.271733925	3.607711969	3.704907245	3.488203681	3.606205454	3.381792556
fg05582_s_at	5.048344259	5.024578862	5.290885401	4.875888327	5.116070833	4.911137023	4.977129203	5.048344259	5.246738299
fg05583_at	2.675461489	2.708530255	2.54344558	2.978574424	2.781979872	2.819550147	2.653597447	2.309928771	2.95628994
fg05583_s_at	5.970980163	5.962596741	5.992311728	5.957795301	5.627963133	5.653174843	5.903716388	5.807277583	6.204888791
fg05588_at	4.225068639	4.41750648	4.37797043	4.718868084	4.442508444	4.704486431	4.299106777	4.074179794	4.705425391
fg05610_at	4.29867119	4.165638604	4.151481979	4.839473002	4.759057295	4.948467707	4.380860391	3.780162642	4.517759292
fg05610_s_at	8.915596171	8.937285739	8.411902444	8.671882067	8.74062389	8.380412031	8.797295867	8.933597709	8.582322753
fg05614_at	8.742430978	8.720288654	8.214081604	8.042665716	8.306149366	7.594833607	8.633211111	8.801730375	7.859806889
fg05614_s_at	7.918684319	7.889622452	7.288282307	7.364725046	7.464513168	6.824406577	7.643868181	7.879943289	6.954873785
fg05616_s_at	6.020304875	5.941979284	6.245550513	5.876877049	5.82119958	5.935766994	5.855530219	5.775553639	5.935766994
fg05629_s_at	4.547758333	4.456173541	4.475222876	4.647817877	4.456173541	3.717533962	4.554977782	4.733216043	3.710544596
fg05631_s_at	8.988410458	8.941630634	9.29981072	8.485585096	8.538499837	9.229680936	8.680978654	8.740591683	9.042567613
fg05637_s_at	7.791017484	7.768672233	7.322284074	7.735961103	7.842601245	7.226319751	7.89299836	7.991499352	6.995670933
fg05640_at	3.726473083	3.707051219	3.883607489	3.872167579	3.870925504	4.091786827	3.915551039	3.667174206	3.864281984
fg05646_s_at	2.746372296	3.140558319	2.806820396	2.902311235	2.858445518	2.806820396	2.681978529	2.878718695	2.497660772
fg05648_s_at	5.925439945	5.924443783	5.820115773	5.558265614	5.78518702	5.470279501	6.197880302	6.104536639	5.817954845
fg05666_at	3.880939835	4.446810965	3.908853712	3.26590281	3.852076172	3.754116311	4.374984095	4.121767748	4.023607856
fg05672_s_at	3.25596893	2.957926041	2.937083199	2.937083199	2.88215192	2.853949757	2.980442996	2.905125216	2.648977745
fg05674_s_at	6.037389883	6.035397714	6.131053567	5.753298307	6.260601988	6.124448185	5.903634441	6.124448185	6.562895522
fg05678_s_at	5.087984251	5.096838275	4.818102478	5.172770162	5.214915155	4.815265768	5.087984251	5.087984251	5.116600216
fg05685_at	6.141986784	6.318860848	6.216823078	4.75823909	4.847958921	4.722303495	5.830921717	5.920160242	5.134243081
fg05694_at	5.317133861	5.11779763	5.776145885	6.375715107	5.883832247	6.107330703	5.515758006	5.135905968	6.225003315
fg05715_s_at	2.386286987	2.243284488	2.563533508	2.96974773	2.823942946	2.595491491	2.644774757	2.517391954	2.778293172
fg05717_at	3.498403714	3.334947675	3.494706866	3.078734774	3.450591991	3.116523838	3.262042787	3.213555868	2.714364547
fg05718_at	3.190294149	2.938460003	3.033459528	3.153017244	2.80917948	3.190147886	3.017811354	3.061772095	3.275916194
fg05726_at	2.819325874	3.245095607	3.944265163	2.924687388	2.806107477	3.222417791	2.367819754	2.651969411	3.510975551
fg05730_at	4.280317857	4.133670722	4.280317857	4.545166271	4.280317857	4.366469296	4.290251304	4.614000208	4.066700405
fg05732_at	1.77046338	1.874965325	2.004459674	1.978092464	1.628243356	1.890385751	1.851648865	1.768837654	2.011564432
fg05732_s_at	4.877920683	4.724348104	5.505443435	4.695941045	4.589709372	5.332160064	4.745496092	4.839754498	5.488873051
fg05734_s_at	5.194487197	5.284282612	4.597525842	4.358774881	4.579440649	4.275546533	5.066490587	5.153512348	4.66212644
fg05737_s_at	6.982545768	7.258588819	5.797680371	6.81840085	6.662131189	6.031757501	6.934213228	7.020719049	5.637753392
fg05745_at	4.895019431	4.969726961	5.031096005	5.34861917	5.221624931	5.174837185	4.875535006	4.778860549	4.992591908
fg05745_s_at	3.986838828	3.805436564	3.993713238	4.007967843	4.15237791	4.120247221	4.067997197	3.96664426	4.135553582
fg05752_at	2.880688782	3.066962501	2.71641476	3.189554663	2.830409294	2.82233668	2.87275919	2.611889493	2.858252497
fg05758_at	3.950645044	3.761530836	4.218617677	4.645639723	4.31357508	4.788353106	4.082034143	3.861579457	4.329384175
fg05758_s_at	2.558960443	2.644194665	2.528918053	2.518002068	2.746285126	2.917521844	2.589477004	2.424873912	2.613631028
fg05759_s_at	2.568365779	2.553112773	2.468822387	2.974531277	2.720325419	2.909825746	2.617896152	2.601386063	2.805511883
fg05760_s_at	3.659108509	3.386627081	3.798523834	3.986505487	3.82856654	4.034802765	3.608102605	3.48387747	3.583505278
fg05766_at	4.649596046	4.764379832	4.695093477	4.315578384	4.614119425	4.768647081	4.649596046	4.743353878	4.605129397
fg05766_s_at	5.317237521	5.23346036	5.698613129	4.925678653	4.90438749	4.912415227	5.160982771	5.283095675	5.204627245
fg05767_at	5.430589886	5.548513063	5.78695935	5.281981557	5.430589886	4.761892215	5.318195193	5.810753119	5.503749212
fg05767_s_at	5.928037141	6.051856717	6.13031858	5.485235725	5.919137216	5.336526304	5.943522476	6.026291456	5.78236865
fg05776_at	3.70015156	3.639381605	4.073675643	4.238290471	4.052241121	3.888526361	3.866913386	3.315074255	3.659929076
fg05776_s_at	2.954160655	2.566721398	2.703698407	2.718470227	2.765218956	3.01198601	2.897133022	2.684654366	3.016938245
fg05778_s_at	8.734527504	8.767898375	8.613344872	8.270191531	8.46246303	8.480957192	8.6415394	8.772466212	8.536189754
fg05785_s_at	1.926900161	2.027423617	2.045408602	2.473434614	2.027423617	2.171624764	1.964377301	1.952711213	1.921170992
fg05786_at	3.235460719	2.974350394	3.561400304	3.271841946	2.942408173	3.405217704	3.2341304	3.194649477	3.708828713
fg05794_at	5.126608239	5.216293237	5.141668687	5.135260608	5.771344723	4.485482178	5.766297464	6.123419691	4.659388858
fg05799_s_at	2.524472578	2.491261284	2.650569286	3.473912588	3.014326274	2.697606634	2.650569286	2.50653553	2.655020135
fg05803_at	4.144713617	4.12003963	4.311087361	4.652880007	4.802718474	4.633948607	3.910074065	3.996264187	4.936350505
fg05803_s_at	3.52926646	3.5377895	3.550391073	3.702727972	3.460867978	3.670235767	3.558368075	3.248298808	3.366086622
fg05804_at	3.039384167	2.742029985	2.985568752	3.551288923	3.107947803	2.985638753	2.921869849	2.783789353	3.279743059
fg05808_s_at	5.77342359	5.883093106	5.771053051	5.614466849	5.889487366	5.436564988	5.663497229	5.947295614	5.45342552
fg05820_at	6.507045977	6.602158378	6.809148917	5.426740024	6.14407488	5.077652757	6.019346183	6.115194555	4.970550406
fg05832_at	2.700073811	2.942398601	3.052414675	3.139577863	3.027961873	3.366062206	2.964915556	2.73172482	3.124320386
fg05834_at	2.640870391	2.811403264	2.870356046	2.070386	1.950165815	1.859329835	2.316823322	2.488707084	1.839299606
fg05834_s_at	4.177556497	4.342293668	4.544110454	3.356540625	3.34769067	3.46055669	4.013794129	3.718078311	3.41056896
fg05840_at	2.524635406	2.30714056	2.652766426	2.921606694	2.529874751	2.732725857	2.521783568	2.32905771	2.40312629
fg05847_s_at	9.009362117	9.055006229	8.730993513	7.855895872	8.143296019	7.948643924	8.554890194	8.743960575	8.16207382
fg05849_at	1.966567732	2.25930123	2.023445127	2.333982553	2.673908994	2.199170105	2.019276269	2.062674163	2.026348408
fg05849_s_at	2.397940534	2.635364418	2.80471457	2.667059832	2.722225359	2.597996557	2.667059832	2.667059832	2.508213067
fg05852_at	6.496133085	6.390973885	6.990169801	5.972548799	6.123555445	6.923759986	6.358906318	6.397439511	6.588001812
fg05853_at	2.325980417	2.256462155	2.314063516	2.271503329	2.229083695	2.337093676	2.130067261	2.034364383	2.27633464
fg05854_s_at	5.637973252	5.333602404	5.511691494	5.591216265	5.504949341	5.979557177	5.378427242	5.162553773	5.274909214
fg05858_s_at	6.906442985	6.830731603	6.802571936	6.406747251	6.664693395	6.476019848	6.802571936	6.997986789	6.876795934
fg05863_at	2.250499023	2.167480625	2.124686653	2.483475973	2.123393004	2.598054868	2.003138517	2.177383544	2.338625392
fg05863_s_at	8.194253732	8.117906556	7.648670024	7.778201219	7.891596582	7.185788179	7.930977709	8.037848303	7.383570417
fg05881_s_at	3.361913481	3.691089363	3.653921729	4.191825955	3.779407939	3.491320577	3.653921729	3.50193402	3.718522327
fg05883_at	4.942891669	4.924672411	5.501609465	5.247320661	5.203989746	5.321909376	5.234480305	5.223258253	5.248064006
fg05885_at	2.207858724	2.329580522	2.508039027	2.375489681	2.450964335	2.198017075	2.100812695	2.334593545	2.769031892
fg05885_s_at	2.50369368	2.411174515	2.612530494	2.873544167	2.729949148	2.886377026	2.535501387	2.388677474	2.847423373
fg05886_s_at	6.351510545	6.186379384	6.304257224	5.86788363	5.701704256	5.548733863	6.065669809	6.159511248	5.671556494
fg05891_at	5.829331991	6.117939097	6.252851393	5.517277733	5.930558246	4.675489872	6.281809819	6.296442795	6.315841859
fg05893_s_at	4.031898476	3.946531982	3.977169828	3.57581835	3.493711036	3.494601232	3.830568683	3.957221456	3.710544596
[truncated: 15,773 more rows]
