# Supplementary material for: Robust gene selection methods using weighting schemes for microarray data analysis
Source: BMC Bioinformatics. 2017 Sep 2;18:389. doi: 10.1186/s12859-017-1810-x (PMC5581932; doi:10.1186/s12859-017-1810-x)
Supplement: Supplementary file 7 — Simulated data (scenario 2) (CSV 2380 kb) [file 12859_2017_1810_MOESM7_ESM.csv]

gene	ctrl1	ctrl2	ctrl3	ctrl4	ctrl5	ctrl6	ctrl7	ctrl8	ctrl9	ctrl10	trt1	trt2	trt3	trt4	trt5	trt6	trt7	trt8	trt9	trt10
1	8.834156102	8.716774389	9.668672762	9.783576565	9.454887153	9.514335401	9.267709377	8.859661562	9.036512803	9.314796534	7.581525701	9.059938006	8.101596488	7.711084796	8.127555691	7.864491908	7.160731571	8.91308527	5.742273038	6.441441051
2	8.986068469	8.972913747	8.602022391	8.892656656	8.854145151	8.425577309	8.274415983	8.275027396	8.323142951	9.120439613	6.983745547	6.917450003	7.036723407	7.671942974	6.450423122	8.132323337	6.789501498	6.879499273	6.568491152	5.915897825
3	12.97153599	12.79144589	12.69004367	12.70438923	13.01393777	12.77988015	12.86877964	11.88620686	13.06737073	12.99698262	10.40147773	12.55412819	10.6089938	11.76307647	11.17644247	11.27891573	11.79937056	10.9547182	11.18314563	11.35709652
4	9.919010765	10.04598135	9.767166363	9.414502846	8.858840458	9.767748707	10.61627091	9.439730788	9.904842426	8.953828943	8.266927571	8.595310638	8.070467935	8.405005397	8.002555978	8.421709628	8.656150673	8.531686774	7.303970329	7.663188654
5	6.172466904	6.373488826	4.704585638	6.019844919	5.172642393	5.301103845	6.009822992	5.764532439	6.046633913	5.79420263	3.633997983	3.550794887	4.868682974	4.792043149	3.385379733	4.337559479	4.11712448	4.855581588	3.037782417	4.220486817
6	12.71800278	12.21203523	12.98944245	12.30474678	12.47702407	12.15944713	12.81593393	12.90599693	12.50137544	12.69089069	11.09812534	11.05828855	10.77291622	9.275398128	10.82926387	12.08753904	10.34117549	11.78716132	11.7635405	11.20369339
7	10.88683478	8.968578567	10.34741704	10.02444791	9.604552336	10.70455711	10.4389115	10.06578393	9.819700036	10.53499243	7.981494287	8.119085346	7.136567655	7.748046201	9.372435764	9.019717511	8.855559253	8.638141055	10.90747055	8.964010514
8	11.77630168	11.70854208	11.34850787	11.03943974	11.81832639	11.72404894	10.77666969	11.80696846	10.87271895	11.35446541	11.02666993	9.230251901	10.5890766	9.624679143	8.973206594	9.863595152	10.03131384	9.389557373	9.493062831	9.358653225
9	6.37629113	6.61102757	6.736540136	5.937666873	7.243496562	6.581402872	6.935724534	6.375206044	6.2936063	5.79588586	4.975279097	5.32580467	4.049146865	4.912390024	6.242673424	6.026786182	5.436616673	5.585750158	4.232202492	3.710360256
10	10.2875721	10.88515496	9.721723301	9.361662722	9.309309767	10.57540658	10.40907447	9.340375704	9.35591905	9.893771089	7.658985286	9.74702706	8.841558758	9.404747949	8.216531456	8.683847276	8.174111335	8.878609937	7.595461049	8.209719611
11	13.66411099	13.74447898	13.38127712	13.37301854	13.41679526	12.68932588	13.64284755	12.85137545	13.19815114	12.91485483	11.67206183	11.67488085	10.85211139	11.19972313	11.52888437	10.6901989	10.85218062	11.1573066	12.70730552	9.790375473
12	9.992968328	10.18403312	9.40797731	10.10507124	9.981190693	11.0995382	10.39791295	10.41457261	10.58608949	9.881872721	8.761048122	7.618387959	9.447874221	8.380048245	9.901524899	8.908714476	8.942204057	9.140558085	12.33934786	7.052992147
13	6.149791519	7.325592877	6.812995048	6.993776812	6.887404949	5.494890653	6.131726027	6.911152014	6.418572728	6.081704563	4.886541198	4.070927087	5.208232821	5.782822019	5.653783947	4.290653505	5.538048384	4.946487649	4.92123091	4.920253578
14	8.586004899	8.496354633	8.255151222	8.919913865	9.158244761	8.380751421	9.415579227	8.17010918	9.10186294	8.66205765	6.462592999	7.662668384	7.665235065	5.804946255	8.379493304	6.38797226	7.091833767	7.546026138	10.37522198	7.935379796
15	8.224729875	7.135098203	6.874201609	6.442959544	7.062768893	6.98856852	7.19367606	7.447235926	7.193182318	6.730317137	6.013112911	4.605501126	6.019610775	5.719995371	5.560643426	5.305469088	5.906709198	5.053481279	6.626710505	3.822863114
16	8.671479365	9.627518224	8.723984887	8.563545345	8.675036503	9.011924187	8.86650894	8.902627708	8.571305907	8.789632532	7.573839436	7.845097962	7.199789353	8.386884855	8.039758603	8.380094748	7.297226943	7.319955631	8.171071629	9.647334523
17	5.591251523	4.872844432	5.570789805	5.380989119	5.757210752	5.262425115	5.647331935	5.653421712	6.222221663	6.009769888	5.228026191	5.141547467	4.013046729	4.214859436	3.980277476	4.113458255	4.417806472	4.184715172	2.32413727	5.629737458
18	7.199732635	6.799466968	7.056160831	6.751870905	7.730635007	7.363602778	7.46215901	7.805315162	7.021049756	7.024325387	4.709061033	4.764687001	6.952355803	6.508209341	5.789004147	6.121485865	5.448009138	6.798472556	6.585481669	6.314015037
19	10.06605541	9.396598376	9.975119327	8.690290523	10.12090184	10.04438807	10.54991392	10.25385404	9.877821582	10.27929336	8.128650299	7.640944558	8.847567	8.032844327	9.609041116	8.390758662	8.940319882	8.187302546	8.314872234	8.184676979
20	6.319217141	6.179475825	6.646510689	5.961277314	6.691364483	7.066556928	6.269056497	6.810011919	6.310126787	6.434600443	4.962947217	4.216046237	3.478840444	5.181758545	4.874057976	4.651740452	4.691673486	5.173693439	7.948979557	5.752576571
21	9.288558465	8.642208166	8.44350114	8.269510842	9.097106321	9.024960356	8.311084962	8.339522274	8.770677021	9.227261976	8.318909188	6.978534439	6.447365358	7.277994497	7.522019013	8.53055976	7.456212442	6.548775757	7.40425654	5.538608974
22	9.312671026	7.952946775	9.086416366	9.270581962	9.617595107	9.260402087	9.327065679	9.176565968	8.992785324	9.873682395	7.362876798	7.162379114	7.515732054	8.354459474	7.911190623	6.973627911	7.952246723	7.154338199	5.892664917	6.426385089
23	5.43616116	5.832311706	4.739807119	4.653080796	4.846222881	4.560707122	5.090276022	5.096613002	4.556888664	4.466231076	4.659324061	2.93510554	2.975086973	3.993261524	4.885448965	3.795229874	3.656241701	4.36800671	3.203588613	5.071425985
24	6.54279477	6.888988072	6.472187969	7.582692869	6.331747999	6.989659906	6.972443275	6.81118849	7.340479596	6.449028812	5.575906534	6.143059498	5.655803434	5.13320838	5.190744508	4.780214143	4.628282435	5.611681775	4.353882755	5.497826173
25	7.160138624	6.706375035	5.928805499	6.049732597	6.68153938	6.063630538	6.148829715	7.563010995	5.93825117	6.4039218	6.426779406	5.260484187	4.74532652	6.175464414	4.1050829	5.70773888	5.127068228	6.781250313	5.325504121	4.960020874
26	7.234762272	7.707141027	7.783545019	7.611244865	8.107851174	6.332895815	6.938375103	7.594571335	6.898636738	7.13519234	5.662186921	6.396850592	6.596194432	5.240350806	6.828625597	6.13863013	6.324580384	5.964989403	4.865879973	5.544290673
27	8.16536605	7.788761232	8.411250025	8.467911594	7.770429194	7.934396892	8.321771686	7.748491915	8.385002582	7.119434262	6.928541072	6.482315663	5.761002845	6.790658006	6.24197672	7.406518858	7.198197579	7.10625109	7.19870805	7.262323479
28	9.641731201	10.27384302	9.193700615	10.39432897	10.40568519	10.18557729	10.86183888	9.927766372	9.785785655	9.809664139	8.893360475	8.166941562	9.101373876	9.761046353	9.39587868	8.827513894	8.876557119	10.1870735	8.514999488	9.066732947
29	10.24642612	9.023796574	10.39959814	9.420976334	9.572346224	9.548823695	9.643391336	9.759501644	10.08000322	9.349699765	8.294569334	7.586827095	7.012936996	8.171387808	8.200190793	7.743270759	9.158604329	8.942124063	7.499387923	9.150158487
30	7.826214838	7.173698147	7.399456856	6.874588358	7.629730326	7.227688588	7.142550314	6.988245991	7.111522957	6.641961384	6.278495073	6.392470294	5.570660376	5.345279975	5.59185348	5.16728708	6.848293878	5.577958309	6.013906075	4.988946297
31	5.441375951	5.199622405	5.666191304	5.099657132	5.536945332	5.535262477	5.013222258	5.180233605	5.332981531	6.002887702	3.871089029	4.41433769	4.633327167	4.29835139	3.366362883	3.354592981	5.084249036	4.130957866	3.989467905	3.718642495
32	8.31828137	8.230765145	7.863432717	8.683979359	8.566974071	7.499723754	8.256712484	8.968772634	7.704203461	7.915308755	7.153391954	6.68854884	6.598034667	8.513670969	7.297347861	6.164269131	6.100390076	6.076018261	8.4861961	6.726393413
33	7.85900184	7.325939173	7.990643876	7.750833714	7.545723283	7.844207973	6.780277075	7.453272169	6.988353167	7.973889639	5.325481178	6.556638806	6.681047154	6.36203599	6.297669088	6.147218731	6.014665944	6.009104332	7.167003511	7.251981494
34	13.02271162	13.09223599	13.31295321	13.16987327	13.8154063	12.33899831	13.2072001	13.11421285	13.1194142	13.25154136	12.59034234	12.41235072	12.23799942	10.47732781	11.70403932	11.70142082	12.13431629	12.30845267	10.65666451	12.11510327
35	4.502874939	4.969390057	5.561101039	4.752926501	5.304018452	4.640656696	4.840448762	5.140141199	4.79964266	4.979147692	3.462980103	3.689431691	3.030182241	3.341043539	4.149443475	4.11188777	3.190462998	4.042615381	1.945189176	3.342379255
36	6.060542293	6.938129156	6.709441768	6.762135578	6.826366289	6.766942431	6.364991809	6.242151774	6.24020498	5.975838988	5.312024797	5.250436631	6.325119022	4.832696268	5.430174696	5.866373455	4.964470104	4.192015896	6.658093249	5.130283782
37	9.405178542	9.625839766	10.18385659	10.1580953	8.948061526	9.165064255	9.313927511	9.151680894	8.993541082	9.813394133	6.441558151	7.807899433	7.947542239	8.736890172	6.784975876	8.64930706	7.662999108	7.117652106	8.754488572	10.13118889
38	9.566281521	9.572693603	10.2645068	8.648657233	9.728221954	10.03655025	9.589561889	10.40020283	9.684262303	9.222946938	8.125707888	8.341092278	8.340434311	8.410489741	8.787518604	7.492554633	8.435659498	8.718672616	6.506579568	6.360210833
39	5.826614627	6.027687177	5.357476518	5.745900117	5.925004799	6.406751782	5.588577236	5.534533915	5.757623208	4.772743697	4.569453281	4.136882489	5.225812832	4.857944807	4.775750221	4.112864784	2.58558196	4.467464875	3.696049686	4.31076298
40	11.54358239	11.47715105	10.97260771	11.05512632	11.80811674	11.08422385	11.58660428	11.34503333	11.28748514	12.12647406	10.45667527	9.409968815	10.26963231	10.40842354	9.374263239	10.7741183	10.22560152	9.534056623	7.35356108	9.880214793
41	8.46619206	9.481144011	8.999162732	7.734331802	7.84859184	8.804359583	8.989954591	9.653075895	8.975459779	8.496866766	8.172590076	8.316319728	6.508278744	6.43583301	7.9464271	7.202835239	7.644769403	7.715580464	7.776012135	7.013821217
42	7.669194514	7.829037135	7.599646523	8.626959084	8.556338369	7.386243493	8.188281832	8.153715914	7.674686159	8.314201344	6.806262202	6.653605634	6.60250362	6.429868679	7.090382433	7.57940905	6.777352335	7.087173688	6.086193867	6.899523836
43	8.607431812	8.047934316	9.072979165	8.559967199	9.107406763	8.550946869	8.568038253	9.276876782	8.491422423	9.19399573	6.820468459	6.223039163	7.656264356	7.180740908	6.732844385	7.149056029	7.811974965	7.5812959	6.078992993	11.12524577
44	9.880892326	8.67624145	9.831280742	9.072513006	9.308731638	8.74516214	8.85249763	8.920590222	9.063478595	9.244325771	7.502742931	6.538912791	7.194852519	7.991610278	7.838749923	7.137168395	7.294682205	7.828817134	7.178977169	7.401394204
45	10.31575247	10.39386466	10.61284072	10.56055581	11.00253034	10.91618933	10.53098847	10.49910469	10.4183905	9.964434911	9.99148038	8.907157309	9.671100179	10.01633806	9.161861831	9.584117589	8.587461873	9.966611855	10.35422596	7.541742121
46	9.193932534	10.07939837	9.10706656	9.396464561	9.362040414	10.61623036	9.714221788	9.586959122	9.873390663	9.421813206	7.314269869	7.811222755	7.896715099	7.98344973	8.376396909	7.95256887	6.71020081	8.403561647	10.71807097	8.285834566
47	9.766600987	10.36977926	9.934575245	10.32661946	9.952576148	9.489935079	9.959954136	10.14491029	9.74150887	10.35972808	8.823225773	9.337250557	10.01988726	8.233330144	8.067116271	8.722641314	9.242717197	8.060077087	11.46528584	8.908087267
48	11.03910788	10.36633462	10.97964172	11.22506338	10.9081525	11.10438615	10.73935044	10.59687632	11.03510479	11.33592883	9.525807756	10.31569389	9.580804427	10.58138786	9.366336342	10.71311334	9.528213258	9.909788866	7.65743559	7.392373302
49	8.010556261	7.071732895	6.927453254	6.334247697	6.543896426	6.356622398	6.120399833	7.84025698	6.548172572	6.771267304	4.14185477	5.02611607	4.612765548	5.484714918	4.347137168	4.650493125	5.806108139	4.632239426	5.316494555	4.299218534
50	13.33075795	14.49045021	13.64307294	12.47255109	14.04989619	14.03599832	13.73402922	13.89310564	14.27520904	14.36974232	11.30614916	11.78969056	11.28516035	11.78233435	12.32061926	12.32653613	12.30506718	12.84141854	12.89033903	11.54200059
51	6.150083252	6.73654685	6.470017343	5.548712254	5.527352899	6.046899392	5.489152203	6.466163007	6.165337475	5.574237377	4.852100825	4.352310086	5.295161615	4.345377951	3.857550277	5.451222835	4.792867758	4.4478363	4.671707662	5.085418849
52	8.356466328	9.696512358	8.50528044	8.358621108	9.310190812	9.317339334	8.418817343	8.714905682	9.05239775	8.434379143	5.695771744	8.398319343	8.328699447	7.895175992	7.340284401	6.328732692	7.196543702	7.187376752	7.611631269	7.841627149
53	6.806757743	7.130903248	7.021597291	6.47072122	6.551514403	5.618281776	7.057128321	7.310083723	6.255594006	7.147863996	6.701396279	4.62377895	5.095150687	5.568537011	5.580345273	5.749702769	4.170192869	5.25215042	5.756608776	4.741097956
54	6.28584983	5.745582809	4.822214206	5.929938913	6.013978752	5.431542385	4.776230206	4.659976252	5.882162708	5.478348103	4.774146874	4.172700379	4.192890976	3.516944387	5.425421755	4.602443986	4.307531794	3.199581899	2.829508421	5.117747358
55	6.526399255	6.276372796	6.418197261	5.837105651	6.807803142	6.227756703	6.682002169	5.746191707	6.545872542	5.978198207	5.757341625	4.537891865	4.298683238	4.817824571	5.786892322	4.17295441	4.549480059	5.10079283	4.637763963	4.85063049
56	5.171748048	5.298101399	4.987920845	5.169573114	4.862533517	5.379617079	5.246449	4.591855102	6.279349273	4.501894854	3.149524172	3.010039972	1.945958635	3.938329684	3.716673011	2.385808452	3.656181004	3.80588639	5.345802621	3.14880994
57	5.714401267	6.486765486	5.679823555	6.240060635	6.303231689	5.684036094	6.977785246	6.080885656	6.587354778	6.558564055	4.040532703	3.701196553	5.296072001	4.418795794	3.628608671	5.612095429	3.321945114	4.198598015	6.122419872	6.670576066
58	12.89759335	12.11819624	12.3270003	12.47953786	11.9360955	12.09465652	11.68343859	12.79422654	12.63285498	11.11798459	10.42448472	10.89899833	10.79614483	9.752051111	11.60811841	10.72535703	11.91724631	9.694880002	10.06381812	11.43076999
59	9.595036635	9.627782985	10.25009459	8.794880811	9.044812827	9.502677997	9.683198147	9.059897864	9.223824473	9.853050862	9.057947584	7.854286624	9.987610027	8.787871251	10.07169419	8.94329156	7.017758256	8.243162421	7.796176165	7.627855926
60	12.71526142	12.60581731	12.36897257	12.47128635	13.34435937	12.72426367	13.07571091	12.17647441	12.94562596	12.42688596	11.37894814	10.73796589	11.08810306	10.83271722	11.62897822	11.83968954	11.04379736	10.07796777	11.23773339	11.72393647
61	4.241577344	4.088058491	4.150326584	3.654593233	4.438738606	4.648594889	4.445681097	3.663367694	4.253031189	3.712879512	1.883981861	0.872600907	1.429678983	3.009475755	3.295142097	3.671450597	3.639241531	1.614005385	0.980394398	3.452449291
62	5.18127831	5.870683482	5.653401998	5.616344941	5.971742241	5.87526689	5.5869165	5.12962246	5.641630282	5.538201107	3.818905299	3.918354659	3.29739856	3.291700273	3.77372281	4.547386278	3.238312498	4.107376835	4.057246769	4.61428996
63	15.16203798	15.76162019	15.19619301	15.03244053	15.46240934	15.3156704	14.42311832	15.46609603	14.65494002	14.41903919	14.07150673	13.04304702	13.24704628	14.03977824	13.09495148	12.46208182	14.35737428	13.2752269	13.53220344	13.45292486
64	5.986093089	6.903677172	7.163005985	7.114375285	7.235329776	6.529677246	7.551233792	6.66338479	6.05376402	7.212398413	4.124418481	5.129281479	5.378076691	4.844628	4.057408213	6.193241833	6.038319726	6.146884199	5.127128516	7.400499258
65	5.854871563	5.572778632	5.580906169	6.987463583	5.250210538	6.727439462	5.767497314	6.578756479	5.949070165	5.772247859	4.159342884	4.35755628	4.895081865	5.315533225	4.318954755	5.126526998	3.739013585	4.466009923	4.25440489	3.235847112
66	7.202355018	6.645492227	7.190191899	6.376424826	6.993152451	6.598209711	7.507240076	6.475212187	6.708994955	6.565509752	6.29608439	4.968666211	5.64694595	4.773131891	4.457898413	4.830763136	5.416055386	3.590158942	6.79266705	6.761853162
67	9.080497677	7.10967477	8.947161065	8.21807729	8.588951707	8.07928936	8.263773998	8.545782131	8.975744949	8.578443941	6.843015121	5.362334752	7.479915669	6.774559871	8.336923186	6.39815863	7.131337788	7.201555836	8.856547835	6.846821091
68	8.571892352	9.135684254	9.085616235	9.296053568	10.2301831	9.549234372	8.479174009	8.858845602	9.715470973	9.178042366	6.95907818	6.908304792	7.989085841	8.323736802	7.984012282	7.948481154	7.21726477	7.811514199	7.587056973	5.787817862
69	6.782249819	7.623239164	6.755237589	7.540928616	6.823109558	7.983423402	7.133301406	6.345751809	5.713771353	7.216753162	6.261324051	5.483914981	4.829894858	4.615033281	6.526314743	6.729333879	6.828459696	5.772144127	6.118331088	6.199877959
70	4.647362554	4.182218724	5.489986026	4.681832314	4.313193438	4.971655047	5.277076854	5.00761487	4.415343564	5.195220833	4.285869522	4.699089969	4.055647187	2.242121209	3.362060493	3.822620799	3.085877793	4.143519554	4.599083349	2.294075606
71	7.178728553	6.943411758	6.848864422	6.858114297	7.139435877	7.126976586	6.985701412	7.227080827	6.723296768	7.523152917	6.405754844	6.660912035	5.865928124	6.23844922	6.353819625	6.769015801	6.154240492	6.151278578	3.823392375	7.254047004
72	5.862225431	5.031106493	5.366438013	5.370705117	5.196203982	5.406136028	5.294058806	6.314335929	6.181335219	5.09824341	3.479732694	3.347761666	2.96759832	4.896991921	4.380302288	4.466840051	3.968363255	4.035938315	2.540356003	6.066822915
73	12.45262872	13.34616047	12.77436693	14.21720157	13.24265086	12.99499491	12.48904745	12.87700098	12.70143689	13.28092406	12.5009175	12.85936612	11.13505637	11.4514133	12.16675899	11.96775514	11.52153546	11.67893593	11.66558633	12.56187999
74	9.476561979	10.46510127	9.880667963	9.511626573	9.178189309	9.876214642	10.14588121	9.641108095	9.542741304	10.25127206	7.806239389	9.392127093	8.283711407	7.750235052	8.381781807	8.422606982	8.394843651	6.99095632	7.640222642	8.272485942
75	7.671323265	6.480916322	7.096339537	6.622932421	6.795919316	7.431204144	6.377555918	7.824289144	6.849069229	7.190571665	4.753242855	5.165234807	5.96406966	5.604951202	4.622568605	5.35032502	6.077031486	4.64252293	4.800679658	5.138955604
76	7.966463608	7.493557517	7.236664316	8.329052592	7.399002347	6.632487064	7.112206292	7.23767976	7.726779111	8.068503001	5.402858832	5.282489654	7.12767024	7.202729037	5.761038013	4.766235722	7.074167313	5.743361912	3.212712632	5.671453734
77	5.353012772	6.389043636	5.187842215	5.692722738	6.248099777	6.018303547	5.893454329	5.108061312	5.543369676	5.909650796	3.968219421	4.757743086	4.52578051	4.743088512	4.889355648	4.365949918	5.219014713	3.969902345	3.367279446	4.111643611
78	8.100635109	8.233279857	9.102011162	9.361628426	8.930161512	8.853684318	8.322394057	8.914281359	8.113901391	8.003971616	6.834867566	7.565137236	7.074750248	6.505089221	6.773283332	8.252361957	7.671562852	6.838267331	6.463252116	7.636482428
79	9.632185539	9.407369316	9.420383068	10.30440614	9.869160631	8.953698248	10.32100121	9.347845921	9.91849072	9.543565165	8.509471498	8.824649063	8.326391904	7.693017241	7.286776295	8.519818391	8.196227749	9.108378171	8.630562872	7.567394209
80	10.17309568	9.455406001	9.548238251	9.55613893	9.994814672	9.417209637	9.678794762	9.73131351	9.060473263	9.963918407	8.374749579	9.587609137	9.655370362	9.227693679	8.0705562	8.876978845	8.484359484	8.222887408	10.58108624	8.758727711
81	6.794629471	7.088561892	6.638337357	6.126391636	7.10337159	6.197811959	6.482317726	6.855064976	6.627141513	6.217975148	5.468799481	5.537775398	4.81239975	5.62251288	4.884649252	3.617158108	3.9410274	3.79670171	7.822749104	2.636696866
82	13.05852051	12.75897191	12.14973931	12.73590954	13.43412901	13.03290726	12.86839128	13.05638624	12.72365918	12.6562388	11.46586901	12.01937423	11.89771385	11.0169357	12.12076313	11.86762101	11.04698199	12.04156648	11.96418855	12.22964781
83	7.672822541	6.378417924	6.143373811	6.821475493	6.990107725	5.829349365	6.626575986	6.371933749	6.113331129	6.932894133	7.058480695	6.159748922	4.733508747	4.639462395	5.763225648	4.711264019	5.507350958	4.926999715	5.53150649	3.706609452
84	11.2044011	10.37073716	9.886486453	10.84347125	11.25456867	10.24944831	10.43887088	11.24924789	10.73787242	10.6914382	9.352146627	9.205850768	9.590357825	9.206188437	9.157133355	9.447101346	9.344276931	9.079152094	8.56037616	10.89721997
85	8.900939293	8.423768176	9.352795446	9.011814369	9.169746471	8.203453665	9.377644454	8.327882202	9.40987695	9.142729283	6.446653918	7.266610256	7.859739243	8.468950343	7.44743159	6.799424602	7.483844134	7.160716606	5.528071259	10.20825571
86	11.10009597	11.97634906	12.04034561	10.26572876	11.48045802	12.38219066	11.76825806	12.20418084	12.14460671	11.3812041	9.217934601	9.909118838	11.23007672	10.93162368	9.939194541	9.91912327	10.69924721	9.676042806	10.93375766	10.79124278
87	6.517281528	7.056544614	6.263291372	6.892562159	6.718590928	5.747771594	6.45082156	6.913228811	6.13666246	6.703471317	6.554253933	4.424073714	5.24237779	5.429996476	4.994336585	5.381443122	5.204638205	6.217746499	6.215366984	4.325519674
88	11.5027055	11.92220271	11.92368188	11.06981903	11.95957271	11.37215195	11.46179466	11.92948566	12.04954157	11.75798755	10.13858589	8.858397654	9.658430958	9.814006622	9.595141439	9.872985242	9.357517489	10.03406272	11.280413	9.708551256
89	11.88176817	11.72321662	12.27645296	11.45876408	11.85373151	11.86553252	11.99435087	12.41943843	11.20900692	12.54417651	10.64873668	10.66024404	9.844743213	9.871627153	10.95227355	10.2668779	9.576495783	9.566385059	10.70695733	10.5978326
90	4.617812176	4.895132024	4.984324834	4.525171629	4.809198096	4.872553009	4.401595405	5.317537553	4.335908556	4.293960687	3.010139405	3.528387629	3.485307999	3.237908747	3.808760779	3.527255004	4.389994895	3.630714962	3.146373172	5.357485953
91	8.056520039	7.540934359	6.814965373	7.66263344	7.198052259	8.268793239	7.377694225	7.092622461	7.331143939	7.077195667	6.538814928	5.229411297	4.549885907	6.034237629	6.301564849	5.671229508	4.965654605	7.200907588	5.342719585	9.33327817
92	9.449095596	9.854587292	10.18742111	10.0236103	9.535637809	9.812831044	10.14922928	10.02541961	9.669411034	10.08219286	7.74874166	7.893842505	7.80321774	7.343333484	8.173497801	8.966534182	9.029882565	8.245252542	7.971812758	10.67966084
93	7.202633572	7.371310671	6.300691397	7.97714639	6.887674224	7.429442386	7.385732333	7.201727647	7.240017736	7.354467766	6.327577669	6.256157004	5.408666763	6.508261883	5.989960947	6.13611013	5.143012191	5.482212926	7.446426632	6.230842159
94	6.987329328	7.138446169	6.470887593	6.609168853	6.753771125	6.280352133	7.164567383	5.834766323	6.515867908	6.561786285	5.317454781	5.226640578	5.184602828	4.629557184	7.092969879	5.82950554	4.438340954	6.842926356	5.642204357	2.787972848
95	7.683716318	8.329789571	7.642763433	8.44721972	8.167476322	8.753547455	8.076760809	8.050463375	8.148377711	7.946935655	7.608221626	6.903280053	7.11546002	5.195679109	6.628245625	5.661689832	6.546958135	7.20731914	7.838054126	7.943808628
96	4.610916082	4.202175994	4.665286729	4.220393589	4.950951288	4.081291843	4.939021307	4.211967147	4.113289754	4.136546773	3.131662576	1.415209651	4.21453565	3.076266161	1.633348649	2.383633516	3.183177168	3.630678407	3.063793828	4.028298818
97	8.247209247	7.017736823	8.075825979	7.410118014	6.676339403	8.398464725	6.853723261	8.083682962	8.008505773	8.079857553	6.841691579	7.383293312	6.315820113	5.455815684	6.008403514	6.932347769	6.40871817	6.771781027	6.859181764	6.794298261
98	6.150177251	5.868527734	6.15455717	6.258564866	6.73224687	6.307011629	6.931964028	6.067649572	6.116441693	6.153744835	4.970329252	5.930826208	4.690861161	5.334153251	4.419237621	4.744376411	4.2828621	3.827795213	3.149350872	3.86718625
99	6.632724479	7.67438255	6.699635692	7.772762161	6.771366333	6.702270928	6.745430105	6.969941065	7.285974646	7.270833069	5.82347774	4.510286858	4.4638163	4.476755021	5.104028486	5.474575792	5.553402626	5.217606828	5.914314708	5.8120192
100	9.160365365	8.637081433	9.441909614	9.476705996	8.586810302	9.376007647	9.762086493	8.758816557	9.134691094	8.74275889	7.780408617	8.357172873	8.370281761	6.31976402	8.098232181	8.464711164	7.163569229	7.600880817	7.444900229	8.455022821
101	6.594337254	7.078803585	6.515179868	7.03936072	7.293642393	7.067499875	6.892613243	7.696786761	6.561737644	7.35127196	6.780957545	7.192314622	6.898634674	7.251957024	6.828862153	7.112632055	6.561634435	7.328858811	6.747690977	6.571894972
102	9.215817486	9.439618942	8.491824403	8.312347369	8.964270398	8.61260579	9.4264554	8.916717862	9.673564485	9.950591673	9.563389163	9.278962045	7.954004411	8.985812278	8.925216194	9.686372089	9.530240813	8.465828728	9.931736304	9.024093386
103	7.089391328	6.238867421	5.649713992	5.718708987	6.035990256	6.501300232	6.644784748	6.813172554	6.561500804	5.803579187	5.988005623	6.655276086	6.829983675	6.983223823	6.663060587	6.388705232	6.744069468	6.317563869	7.007370638	6.224670616
104	9.627710956	9.960072273	10.08087497	9.896401845	10.20507718	8.951349127	9.657486045	9.138850632	9.832991755	10.23991781	9.585312854	9.331234166	9.863225864	9.922227215	9.786061884	9.689982331	9.324296666	9.465182318	9.684934131	9.827752368
105	5.859088995	5.491197825	6.276693766	6.745631593	5.736924461	7.302546724	6.374981469	6.434818519	6.528329037	6.169518415	6.334477352	6.486574997	6.257120238	6.278120082	6.012167547	6.476675925	6.709236907	7.452848962	6.453899843	7.017250398
106	10.82877507	10.24507936	9.871527803	10.58876521	11.1918781	9.735697003	9.960173911	11.35266993	10.06802697	9.48309891	11.12748157	10.70812964	10.21454435	10.00933455	10.60784963	9.553131608	10.7562031	9.524833519	9.87314685	10.1572422
107	11.5007523	10.6595986	11.57856453	12.24616925	11.06415	12.02794136	11.36566131	11.1164388	11.349234	11.15517186	11.41606064	11.3163564	11.39539107	11.53210524	11.68360787	11.57728488	11.1351556	11.26452226	11.72785349	11.67317018
108	7.507448228	7.789018098	7.568700728	7.671979534	7.43881388	7.680302394	7.814264855	8.579965039	7.680187563	7.258934867	7.907271237	8.395757089	7.428558543	8.031873134	7.323522928	7.254139427	7.833647143	7.513026181	7.280124171	7.600765779
109	14.52688438	13.17437319	14.09987759	14.6457389	14.4240717	14.45234175	14.24544865	13.63929952	13.48029548	13.76217874	13.90214507	13.67934701	13.85115626	14.249139	14.70868257	14.28156587	13.6813904	14.32134319	14.25363566	14.13864335
110	10.58137823	10.45172575	9.676229694	9.682715843	9.642501918	10.01121847	10.34387788	10.03695042	9.34771253	10.30536205	10.01174492	9.862852086	9.842674049	10.8263416	10.20671939	9.764460204	9.683220183	9.864488716	9.584245419	9.900719016
111	6.554794478	6.831348509	6.611872652	7.359734639	6.35591319	7.614322224	6.853281405	7.501365289	6.905875366	7.169554341	7.13725868	6.069419231	7.373341864	7.125785542	6.843820702	7.684381412	6.487269621	6.886899891	6.717594544	7.38479778
112	4.01708991	4.887506596	4.388889575	3.673617439	3.776493679	4.600551532	4.012875978	5.153612552	3.95271131	4.06325593	5.027349385	4.728232759	4.262860929	4.02040181	4.774078597	4.55219787	4.920334701	4.591683142	4.038335389	4.19627092
113	12.38766	13.02318831	13.20841774	12.75000389	12.98823561	12.73640479	13.45147467	12.81593664	12.34141684	13.09100766	13.46926942	12.63228258	13.29175637	13.00734789	11.92267411	12.80861274	13.31080153	12.89872938	13.12087921	12.3772405
114	8.841505327	8.597909424	7.654875126	8.686539977	7.613434854	8.850313432	8.842412139	7.576100293	7.961136432	8.057103698	8.551165996	9.189683601	9.022865648	8.122589027	9.090496134	8.626144342	8.670639197	8.854915611	8.946322023	7.640339572
115	8.942307795	8.578628744	7.717013044	8.745603037	7.898030547	8.647373971	8.089906574	7.90629256	8.115372854	8.262326697	9.072299028	8.757208069	8.320257774	9.076614718	8.40412876	8.198286426	8.324012182	8.302484458	8.492804292	8.82571156
116	12.11465565	12.16279248	12.41047957	12.00486889	12.61679985	12.20805467	12.11844987	12.33022678	12.27833134	11.95095604	12.56112493	11.44273369	12.09912868	11.90004777	12.10588418	11.60839099	11.57365827	12.36649452	11.61229645	11.65122767
117	11.02301189	10.93329466	11.6286917	11.51881032	11.59961578	11.19601842	12.68386599	11.73593659	11.53500161	11.18816414	11.55362223	11.81813496	11.90102192	11.00762141	11.38822644	12.28954854	11.19357793	11.63535686	11.2605249	11.68598307
118	11.11211124	10.59777291	10.76474831	10.12068672	10.7651335	11.03761631	11.38482562	10.69069557	11.18226749	10.75218326	11.35621446	10.04084116	11.5059345	10.39038067	10.48697939	10.17649952	10.60969901	9.884204041	10.43016024	10.64107813
119	12.48178278	11.71431339	12.36616306	11.89587845	11.87371624	12.1381068	11.49229112	11.49801639	11.93566037	12.14029163	11.76403677	12.0637529	11.93959432	11.42722872	12.20901204	11.71271704	11.80543748	12.97248311	11.6372095	11.48711865
120	11.44108453	11.64239799	11.78660423	11.06243448	12.19942916	11.45853645	11.54627231	11.5125	11.67853342	10.95879372	11.41637361	12.07547141	11.01084872	10.80435526	11.706056	10.60866906	11.07466121	11.12417001	11.04521565	11.62768093
121	8.376100257	8.32022257	8.901347066	8.490352034	9.194074077	9.357231419	9.640473455	8.774192225	8.662168057	8.481467263	9.035374864	8.461617625	9.058199578	9.074399435	9.303684299	8.626560043	8.500884299	9.163770115	9.635814673	9.203210102
122	3.833332731	4.764528784	4.741544714	4.696749722	4.642999531	4.815670545	3.586436023	4.519309346	5.105072786	5.279924439	4.328865472	4.028756779	4.918751551	4.493257981	4.023811367	4.078080619	3.772975717	4.228289334	4.777358997	4.198388458
123	11.0178839	10.75502569	10.11070619	11.30403453	11.28501634	11.06056821	10.62419161	10.73651913	10.95655968	10.9091595	10.87780063	10.64617203	11.25101212	11.01277073	10.49963247	10.28284675	11.08839437	11.02415936	10.79888807	11.16928482
124	7.888626698	8.496518418	9.251002768	7.704046074	9.042222594	8.188149223	8.944532557	7.523945699	9.193420924	8.315704315	8.389144454	8.241826143	8.938394468	8.660616425	8.07954263	7.73563424	8.784879022	8.653431346	8.584345461	9.166929062
125	7.702949	8.092429587	8.357698643	8.123305257	8.365609659	8.876842562	8.103190625	8.355723313	8.093057204	8.481499215	8.722980092	8.640393946	8.635932036	7.927874324	7.90783686	7.886245247	8.484753309	8.167275006	8.42300924	7.789356742
126	5.388359595	5.705250863	5.38749612	5.079582841	5.610749836	5.728613754	4.892205613	5.269281115	5.596170042	4.247621537	5.4598184	4.184107194	5.489381551	4.57458294	4.606501717	4.942984963	5.935400461	6.737602022	5.338685404	5.269378356
127	7.867985156	7.206301733	7.012787038	8.069133499	7.22705292	6.860124551	7.67574241	7.638225679	7.297708849	7.008060792	7.548301849	7.210700988	8.063719003	7.327594239	7.352661486	6.633602993	7.232844332	7.700271855	6.749312737	7.287586958
128	9.994212266	10.20346923	9.766065649	9.498865435	9.761268444	10.08197795	9.891906286	11.33052803	10.49243867	10.24870872	9.367239896	9.504396711	10.05749863	10.20732694	10.49774745	10.3278415	10.52917909	9.944788012	11.37971673	10.16623282
129	12.86068955	13.31379978	13.71442963	13.77602832	13.45540404	14.04018658	13.45372957	13.78329593	13.45197807	13.35960232	13.30849198	13.52427168	13.87474366	14.11480209	13.35134155	13.55404554	13.62956074	13.14970382	14.17779862	12.79494154
130	9.624103768	7.925555219	8.354360406	8.235895885	8.051027663	7.956734922	8.880247401	8.172893043	7.583785597	8.620606259	7.516296403	8.532227858	8.785195676	8.098038032	8.680444311	9.077444502	9.657800244	9.259756012	8.041974182	8.678220119
131	10.45020975	9.486881429	9.748648078	9.421380138	10.55782456	11.01086748	9.941455287	11.54356116	9.261828377	9.659506115	9.908715476	9.865754441	9.622600653	10.49643308	9.952912271	10.07353272	8.91711906	9.942733793	10.36567499	9.989755315
132	7.845463228	8.376346197	8.978968272	9.376905035	8.259030001	9.434621671	8.982509907	8.983483337	8.644068601	9.284867028	8.883705601	8.876933309	7.699521771	8.795839249	8.361669531	8.998530995	8.879014769	8.380260563	8.297692877	8.222799175
133	4.290898831	5.544958991	5.612536827	5.440597382	5.425794752	5.670932193	5.588964291	5.788947975	4.859699251	5.276798804	5.152203496	5.241487639	5.746028651	5.647235724	5.233303892	5.558801601	4.841508349	4.56017897	5.489564539	5.720485374
134	6.849539992	7.721165914	7.563380899	7.068163391	7.81093266	6.192319199	6.698615118	7.649432287	8.017532785	8.142877899	7.521589757	7.270548654	6.872984419	7.138152465	7.435065259	7.15835014	7.91236404	8.119560114	7.410060883	6.527729047
135	7.48317508	7.718121513	7.686348903	9.223564813	7.347589102	7.637998497	8.117050045	7.540204514	7.388392467	7.115059332	7.910974069	7.612879834	8.709361057	6.762692191	6.522870075	7.26052463	6.723349658	7.75519153	7.012417226	8.076001057
136	8.179424607	8.936395672	8.653625588	7.860452052	8.709579717	8.436816442	8.207484677	7.238490944	8.992624226	9.157681117	8.902491786	8.791972844	8.190454867	8.659954886	8.137411118	9.51588313	8.176348629	8.711451196	7.931730821	8.726871116
137	11.46963878	11.9146202	12.93497476	13.15634938	13.12860439	12.83404981	13.42502292	13.64309997	12.49550161	11.7921231	12.56381721	13.24489572	12.9592432	12.46638774	13.08207344	12.30801985	13.32686937	12.77877237	12.58190837	12.72751076
138	7.994029719	8.023806193	8.49302098	7.89821373	8.793061647	8.470121516	8.890538417	8.181574637	7.526229533	8.22718746	8.363391454	7.765185369	7.831269871	7.975314992	8.688302696	8.264680566	8.72421588	7.422574053	8.283519679	8.235434375
139	7.339598454	7.791167818	7.55808477	7.522765265	8.060453835	7.65579261	8.328457682	8.054805578	7.3468396	7.261286083	8.258934677	7.732986024	7.618002173	7.758354264	8.450960182	8.605975661	7.789912283	7.880139809	8.215793253	8.312952563
140	11.24318314	11.83104604	10.69072214	10.16114863	11.46402922	11.04282527	10.88170336	10.94942081	11.33666315	11.34745401	11.16619548	10.94562541	11.45537656	10.33921015	10.64485526	11.51205146	11.88051268	10.66042388	10.78951368	11.52221333
141	10.62004497	10.8531122	9.834046618	9.933802661	10.5557632	11.31245706	10.55484669	9.93255616	10.40831683	9.820059886	10.82486017	10.72115259	10.86876197	10.88633465	10.29777197	11.0081275	10.73254604	10.40622623	10.28759639	10.96951171
142	6.950590877	6.374372772	6.503399736	6.538918612	7.18646123	6.2945416	6.145178343	6.504276397	7.344214915	6.547694135	7.489850328	6.488127993	6.511218898	6.298837445	6.81130557	6.153568931	6.999913534	6.992196418	6.357736559	6.789166206
143	6.131060397	6.532223557	6.631152192	6.171987914	7.07729915	7.369878386	7.674016855	6.676713557	6.891567518	7.898718009	6.069769422	7.336010684	6.268289312	6.801432107	6.214102732	7.058470616	7.39600505	7.150171796	6.986327832	6.078796336
144	9.820401454	9.808659968	10.4534145	10.10957627	9.575254216	9.861290264	10.08254986	9.835171825	10.10356412	10.04259112	9.250486803	9.878233757	10.15863775	10.2267663	9.919651796	9.518205251	10.37599753	9.177074913	9.789080585	10.21577943
145	12.06353607	11.00853829	11.15341696	10.64496911	11.57180351	11.02110523	11.69040233	11.49802403	11.97806974	11.2498353	12.01256777	11.58469197	11.54302611	11.57494698	11.0903799	11.5303664	11.8088	11.67365581	11.65300524	11.49176407
146	7.954251324	8.240824013	7.888536591	8.193419543	8.431554902	8.459855326	8.522165852	8.358678666	8.152504549	8.7556197	8.324978156	7.739624497	8.621710088	8.824339492	9.025522773	8.869599264	9.174718108	7.775050792	8.171566314	8.855930754
147	11.24322574	11.2077153	11.21681392	11.44813527	11.16318478	12.67228122	10.81417384	12.10741593	11.6443238	12.31532706	12.06848224	10.82392973	11.94998811	11.77789481	12.20280165	12.18491245	12.16731536	11.73010909	11.18920824	11.8637345
148	10.45093891	9.681352499	9.214577008	10.11702007	9.793036342	10.24136	9.992134318	10.40128347	10.58628088	9.860911964	9.269805171	10.72101944	9.737216212	9.689866357	9.722663734	10.56498552	10.17936052	9.201003606	9.604113361	10.01730844
149	7.06100244	7.369954914	6.271476829	6.397306177	6.833275016	6.920789597	7.016987704	7.393289362	6.68517053	6.83770496	7.28360274	6.93334774	6.559711697	6.267933784	6.652283739	6.959750993	7.308796755	6.65241339	6.664544522	7.236961237
150	9.80623464	10.0371919	9.705992653	9.441013911	9.544564391	9.35542183	9.849980278	9.504175111	10.39936931	9.717679449	9.10026489	9.873471051	10.37506415	10.24585973	9.299406699	10.9774135	10.16096606	9.60878234	10.42394275	10.12684168
151	5.748457571	6.539304493	5.739280311	5.557981869	5.708348715	5.917098871	5.560869335	5.348024793	6.623152426	5.353406261	5.726981865	6.110106835	5.741400384	5.877829232	6.494645483	6.853580131	5.674268608	6.092730368	6.229501008	5.156255304
152	6.690012143	8.189954288	7.971539061	7.494450598	7.546530129	7.072564818	7.687194594	7.6692539	7.7420155	6.980243317	8.040489104	7.69068563	7.751222695	7.344626463	7.583243013	7.747431496	7.128308388	7.347006401	6.44924423	8.488376957
153	6.511756167	6.041771421	6.622474225	5.988551827	6.193575964	6.066386756	6.356682917	5.672590991	6.107100439	5.249713976	5.831577974	6.371080198	5.607569158	5.779825264	6.518763438	6.056042788	6.411027484	4.980177083	6.459427366	5.687463491
154	10.41126652	10.35272307	11.04184049	10.43943299	10.32722439	10.72583426	10.13998071	10.83520529	10.66326626	10.44701563	10.93633495	10.6338334	10.81035964	10.55555323	10.94599559	10.34533923	10.59075311	10.80509104	10.46792798	11.13380774
155	8.878254937	8.538666983	8.111065674	7.531134151	8.506094113	8.319926594	7.587049883	7.900260417	8.802039306	8.566220778	8.145846635	8.448558591	8.114798272	7.566420025	8.604287616	7.532291068	9.107284628	8.323225977	7.975528611	8.295633452
156	8.591570061	9.214892574	7.669232694	8.252310641	8.619242151	8.559595641	8.933790622	8.995666521	8.882397458	8.908063457	8.802143038	8.229392631	8.163619991	8.536506026	8.310870927	8.207327651	8.577562619	8.797127203	8.24209899	8.438888798
157	11.51833823	11.23793151	11.2722202	11.46273885	10.92495614	11.41096804	11.02685495	10.85975795	11.28622861	11.53798871	10.9602232	10.98806061	10.87867477	10.62051955	10.59144704	11.17561983	11.0916658	10.33531989	11.12310482	10.65187694
158	9.085901978	8.237222755	9.612274178	8.29334148	8.95365279	9.846726316	8.668252722	7.95126159	9.240169891	9.197759576	8.184402835	9.055574846	8.039582379	9.184694147	9.3776967	9.006772337	9.309479156	8.550819321	8.801247988	8.494545851
159	6.72588015	6.78679772	6.690373242	5.671028518	6.755328671	7.223081302	6.580614613	6.308530194	7.268628342	5.9738785	6.566578924	6.625388711	5.533620225	6.405274787	6.365597629	6.472302131	6.557405541	5.896127268	7.047265145	6.193369157
160	9.263343979	8.57151411	9.081071644	9.790049361	8.995308288	9.207405198	9.140738178	9.106967575	8.853088539	9.072104294	9.763393863	9.695726824	9.430941326	9.323442253	9.320060293	8.798968121	8.887949249	9.211327092	9.947209457	9.050319907
161	5.252506898	4.176242568	5.263604393	5.421947873	4.409728915	4.503879529	4.55417627	5.650245738	4.483572625	5.06920067	4.80613804	5.11260118	4.450282292	4.640125829	5.117128292	4.903137227	4.497494157	4.393612085	5.915017061	4.876400526
162	9.655695203	9.353848599	8.110431322	8.687163851	9.243009974	8.598869698	8.965544473	8.941860164	8.925611671	8.940705387	9.4781	9.259356568	9.964445224	8.653233371	8.411233991	8.506681815	9.095795478	8.481038214	8.751964843	8.744948896
163	10.25940022	10.64868936	9.681400948	10.52631543	9.777080673	10.89139947	10.72556114	10.52853472	10.705182	10.41963394	10.0716567	10.48314149	9.511928219	9.646237631	10.75138135	9.911997485	10.58752477	10.38280766	9.929480949	10.41568236
164	6.715513708	7.162811465	6.431564509	7.1012857	6.91657696	6.703107983	6.543774954	7.040827847	7.327099907	6.556402123	5.236899362	6.292259232	7.056636338	7.170419753	6.575569487	6.525764786	6.908673023	6.643546071	7.771560772	6.612225228
165	10.3400938	10.75638906	10.38120564	10.4692747	11.01455887	10.88648038	10.66632438	10.85496532	11.23250377	10.59417397	11.69860035	10.81491592	10.59592685	10.94948337	11.57969179	10.32942801	9.932668991	9.165881918	10.62629764	10.25136365
166	6.820322833	6.412818478	6.482507883	5.778711139	6.394112273	5.880311756	6.7307369	6.681215116	6.505281103	5.134736464	6.37769697	6.448227465	5.577305228	6.018518241	5.467033336	5.950798765	6.87575317	6.461732007	5.38741621	5.892177678
167	5.708638989	5.852520581	6.120929969	6.019490246	5.604449618	5.88490051	6.016080946	5.582561089	5.415008693	5.548198703	6.529794292	6.208765327	5.88695852	6.385986529	6.576337737	6.330547289	5.447800533	5.754308329	5.757487324	5.587271662
168	9.717864237	9.40266077	9.760076183	9.393257798	9.494367146	9.303802974	10.06776973	9.738044122	10.11237562	10.24841344	9.220581422	9.755699216	9.348423949	9.939085268	9.700697102	9.540586222	9.743044	9.909908623	8.906185455	9.526934207
169	7.803465594	7.575914515	8.425290368	8.211508326	7.355272676	6.667612025	7.010615286	8.213110147	7.482466063	7.659054391	7.035922188	7.32534762	7.460410279	7.691317618	7.516437712	7.073137823	7.827286506	8.00947528	7.118001127	6.599753827
170	7.497922067	9.180164803	9.281010082	8.39953534	9.129997996	8.203837115	8.974736703	8.563899286	8.135107019	9.648213833	8.771244638	8.174714939	8.320510659	8.450269436	9.233599875	9.185384942	8.549216749	8.413414069	8.286385665	7.995484998
171	8.297629565	9.105805919	8.862402296	8.839423706	7.994852631	8.607596299	9.078507533	9.006667893	8.407854504	9.531921695	9.539020124	8.731787601	8.10715637	8.58162411	8.590770811	9.429304676	8.98190506	9.233814635	8.73257495	9.450641013
172	6.93150682	7.077956294	7.111376139	6.18980942	6.833990254	6.53086712	6.917190379	7.750809428	6.96098536	6.851749063	7.447406974	6.458424935	6.843993735	6.992291409	7.089061658	6.673333063	7.123415665	7.545138992	6.989928871	7.134592574
173	7.117319308	8.116731289	6.220567512	6.958050127	7.379084074	7.256630945	6.811809745	6.360293539	7.326157491	6.346374976	6.953936644	6.981490002	7.930846902	6.926268111	7.087827662	6.869553308	7.321534772	7.356958338	7.958957307	6.778040529
174	8.433768286	7.926463999	8.272577138	8.336991516	9.033987183	8.915919777	8.613062984	8.935736622	9.121332657	8.39185194	9.228534984	8.363434767	7.154153969	8.468358655	8.183551052	8.011354577	8.067842848	7.980916733	8.91780075	8.23416136
175	12.97197061	12.91324324	13.58048489	12.61790923	12.84058844	12.45950796	11.98346228	12.12769081	12.3766961	12.39423203	13.5950656	13.03338368	13.06899322	13.37123333	12.8915415	13.58345202	12.46147982	12.90668879	13.22178561	13.73046932
176	5.102975613	5.449268861	5.019296723	4.922905623	5.793078803	4.494772567	4.990302163	5.172320688	5.262177809	4.746041779	5.916821163	5.09030186	5.423395474	4.568089223	5.231561364	5.352513791	5.09915421	5.522929678	4.844505641	4.559120146
177	10.73286853	11.54985023	11.72005715	11.05572795	10.233301	10.69092872	11.05901509	10.65183901	10.02719269	10.98986441	10.58626446	10.58707675	11.02772538	11.17644308	10.507312	9.790609741	10.35391584	10.89825124	9.830316871	10.9052172
178	8.051035879	10.05476167	9.497265579	9.623783965	10.49601441	9.001449216	9.976321539	9.831137622	10.29905473	10.31731159	9.747414922	10.1119347	9.241336757	9.769249551	10.38487742	9.225525227	10.49178808	9.968047453	9.683309542	9.162380878
179	12.54458107	12.94343186	13.43229664	12.79230243	12.21712855	11.89315131	12.62874038	12.11322504	12.96391809	12.68116067	12.53149204	12.37733027	12.43717781	12.43575043	12.91521787	12.67400725	12.1827795	12.22570013	12.86317029	12.35484977
180	7.778218877	7.943066244	8.254914913	7.70283795	7.105112182	7.799306785	7.310283898	8.297389186	8.245826199	7.686576042	7.920634653	8.216100456	6.855306524	7.228445724	7.47375211	8.86318719	7.467393221	7.19344347	7.332902276	8.183346802
181	11.40235848	9.201137803	10.34948007	10.15529831	10.37912496	10.0075628	9.584278669	10.9977365	10.02670491	9.869123852	9.723817606	10.57738932	9.57388047	9.52171167	9.504182926	9.119136215	9.912715376	9.423700429	9.714715113	9.698942001
182	8.73991014	9.90254112	9.424208992	9.017977983	9.803292259	9.818325998	9.498017228	9.456091442	9.972685122	9.328252235	9.081039419	9.149430382	8.990324769	9.679160425	8.938290626	9.457850547	9.303050743	9.112889762	9.537565965	9.069507869
183	7.210656419	7.784918733	6.493061899	7.761755425	6.974069374	7.020754787	7.00707237	6.684287954	7.083731427	7.037156549	6.545280895	7.589652499	7.194494391	7.397616058	6.439848476	7.26039237	7.408631638	7.294825699	6.436851645	7.581940367
184	12.59552769	12.65194743	13.51320923	12.50244169	12.71585374	13.59014066	13.53743942	12.29020788	12.46862487	13.42667149	12.91021187	13.6900501	11.85742573	12.66675343	13.15991761	13.20727643	13.55474666	12.27417598	13.21585959	13.16173774
185	13.32060337	12.59173825	12.82433479	13.0498971	12.87081687	13.01627388	12.86192583	12.30889155	13.09601478	13.25851308	12.54994702	12.84731882	12.540419	13.21645547	12.33990189	11.76572385	12.85842445	12.26778085	12.95879853	12.95767464
186	11.63273458	10.47602632	10.10793523	10.61600439	11.20371193	11.46261998	10.73138972	11.21258163	11.50915154	10.68316067	11.66097134	10.85759565	11.68078915	11.594577	10.24746809	11.81091133	11.03306536	11.31930994	10.81380957	11.18435238
187	10.65171139	10.72576621	11.27803451	11.39250725	10.63074094	11.40011482	10.04616023	10.90838786	11.0015051	10.0923647	10.00724985	10.19030166	11.25094032	10.87061703	10.25270772	10.45167103	9.694037643	10.89989833	10.05364683	10.77452875
188	6.166413748	5.041056608	5.575101315	5.085886249	5.449247542	5.414869506	5.369612161	5.202216017	5.189828925	5.046487441	5.525749723	5.043194933	5.154681997	5.881780473	5.165397891	5.508673591	5.777398482	5.552275194	5.616075908	5.946350441
189	7.431639301	6.831235821	7.488233946	6.568236958	7.820167646	7.010966661	7.169809731	7.055231865	7.203541368	6.673924916	6.967954939	6.984807283	7.108926671	6.981410977	7.795514953	6.783999328	6.353830972	6.834438369	8.25902894	7.383920245
190	5.247870518	5.681085057	5.83377286	5.801768724	5.922976838	6.369968674	5.556823551	5.647836707	5.634418452	5.746581376	5.533324179	5.476943439	6.176608732	5.745258509	5.48999299	6.1840135	6.374041467	5.141799526	5.837927311	6.16277379
191	6.446188624	7.522376936	7.856920637	6.910581942	7.094993992	7.163954376	7.73007762	7.740289297	7.409738191	6.78925282	6.861189119	7.132354426	7.106189887	7.340060969	6.99091547	6.533654612	6.853808048	7.18448258	7.342390824	6.707322989
192	6.193808067	6.491813306	8.13082501	6.858904548	6.528623239	6.470083571	6.343768268	6.282633575	6.908224278	7.086851568	7.069220136	6.538542103	6.661246635	7.011696599	6.754418687	7.003843237	6.185746901	6.408522645	7.621715591	7.008507542
193	8.429939142	8.91180436	8.51324152	8.677169926	8.730494107	8.319779543	9.428295832	9.203122974	8.971203732	9.016435234	9.847303013	9.083131509	8.667867452	8.280564249	8.718944108	8.274237377	8.895787128	8.729299701	8.873014328	8.77688838
194	5.824876467	6.031180593	6.367062821	6.671293613	5.91135006	6.115013855	5.480487758	6.252535586	7.258097369	6.465960417	6.211070059	6.554824632	6.460399482	6.58053665	6.646450694	5.484019555	6.030748501	5.810878575	6.105210039	5.728543534
195	9.227570823	8.881692972	10.04424541	8.944365259	9.05844993	8.900131754	8.66746106	8.928746027	8.413434917	9.224006074	9.827156969	8.792294914	8.614465531	8.604786338	9.330589579	9.158500312	9.101720996	10.25081059	9.449613682	8.609453744
196	7.660467408	6.948513241	6.572945455	7.306109471	6.126858353	6.828710879	6.143362723	6.754278728	6.798513399	6.163689799	6.180843406	6.60518198	7.597590458	6.294379204	7.08789345	6.058872301	6.695787899	6.806365931	6.943080212	6.59228045
197	16.3305145	15.18200692	14.9349194	14.83299311	15.44839722	14.98325588	15.61058692	14.97224234	15.80852854	14.85322542	15.05879259	15.21599727	15.20119094	15.42074483	15.47122851	15.12287241	14.87724255	15.32750724	14.39776215	14.91155333
198	11.71459169	12.44394969	11.71555843	11.05767562	11.69067908	12.89348161	12.5973099	11.89426281	12.25637009	11.42148138	12.14640875	12.15674973	10.85646783	11.66299073	12.86151979	11.56245025	11.88834864	12.02450018	11.58559856	12.20024848
199	9.485639243	10.05196171	10.33730321	9.606790372	10.23998769	10.08361487	9.757678887	10.39830268	8.915756043	9.73068109	9.97143067	9.989010147	10.32233583	9.073285056	9.440529255	10.79318544	10.04522029	10.08641477	10.63895289	10.61285201
200	14.5117242	15.68627277	15.14888607	15.13082709	14.75808732	15.39414157	15.4426622	15.4280434	15.14376643	15.00428575	14.70445504	14.16298977	15.38988905	14.53086885	15.09924676	14.37262047	15.00888694	14.85391159	14.85995262	14.43568016
201	7.282338226	7.084392644	6.564147314	5.985625021	6.799038397	7.08939919	7.100028418	6.948094016	6.383003728	6.043057293	6.999837613	6.828401031	6.691341098	6.83898758	6.816556535	6.393282386	6.99010128	7.052403882	7.101177869	6.971107405
202	7.223744932	6.518298584	7.674884997	7.418992202	7.157766026	6.767718961	6.28008278	6.714347164	8.339947969	6.875436779	7.799771957	6.666863855	7.49110163	8.151308761	7.756100702	6.358462251	7.172484786	6.869829649	7.875154565	7.000396396
203	13.34180516	14.71816174	14.02011856	13.99908295	13.83154544	14.04018401	13.67208378	12.66815009	14.06334628	14.1804727	14.77549663	13.80130397	13.88336343	13.85271443	14.25940393	14.54517274	13.99993823	13.84688857	14.19698167	13.69032034
204	6.612808919	7.069227471	5.810583958	6.522674025	7.463683317	6.64178401	6.739069204	6.605868903	6.652906634	7.659794242	6.551614372	6.151475653	7.550069022	7.173398788	6.045827423	6.933527699	6.882990151	6.826716002	7.268641297	6.53349967
205	8.492602851	8.060616698	7.869537052	8.438306629	8.232378498	7.5954839	7.910367572	8.529880397	8.367504709	7.728475216	8.156062179	7.860158004	7.964049168	7.630352681	8.100800073	8.129534551	7.890468425	8.123965107	7.821905434	7.239702518
206	7.26895081	6.768755818	7.153015922	7.179476428	7.080096842	7.626110789	7.733399038	7.095439622	7.457151904	6.74388115	7.051645838	7.296514455	7.991852076	6.851020686	6.768835269	7.251680927	7.124766996	8.271611059	7.818168292	7.057899172
207	7.803453449	8.304415014	7.81294142	8.079193175	8.035055413	7.484905388	7.097498603	7.377537582	8.349400391	7.785684342	7.564193632	8.219279031	7.918256461	7.478445639	8.186023876	7.366395825	6.978647329	8.00606303	8.337310072	7.501795001
208	8.195954593	8.417194023	7.399784262	8.289775149	7.602024121	7.741423543	7.383919212	8.436839872	7.866581293	7.177440545	7.605939276	7.949409276	8.479368764	8.618366005	7.162783091	8.226250508	8.292571222	7.817629432	7.801159913	7.996321389
209	10.43142194	10.4942517	10.52882183	10.26838221	10.23478949	10.46612769	9.919356534	9.982077593	10.74890473	9.398767607	11.58163587	11.0820459	10.30736452	10.24100552	10.5835522	10.06472963	10.72160134	10.46083351	9.714971644	10.08085795
210	7.463360578	8.125671232	7.709346731	7.918539991	7.851907661	8.412690237	8.516985648	7.309466561	7.548160028	8.592875033	8.385240072	8.185621195	7.915175818	8.42493189	7.639365912	8.26028657	8.517083132	7.629118531	7.822023715	8.050244453
211	7.069797392	7.360893832	6.611437326	7.549258062	7.723783345	7.636703198	7.418182847	6.676431201	7.105749527	5.966423398	6.822201986	7.602088434	7.087492911	7.248938313	7.576496874	7.797064761	7.778973332	7.483550948	6.90852805	7.582278232
212	13.76932613	13.55660392	14.03400532	12.25667364	14.0749598	13.52262635	14.04736648	13.50791989	13.69077361	13.93764666	14.12850182	13.31101236	12.90819892	14.49423422	13.88963592	13.24769106	13.78794585	13.09979838	13.40092711	12.83979083
213	7.956956197	8.859268235	8.176742786	7.969466852	8.881010829	8.098666413	8.081328141	7.330254952	8.326500306	7.680932684	8.567781576	7.950924111	7.845877501	7.81295374	7.861571975	8.454543541	7.388958477	8.236468295	8.652696997	8.706909343
214	7.981605876	8.351014485	8.638518818	8.350231413	7.59951227	7.447412519	8.468863	8.156123162	7.985592112	7.941788779	8.376817548	8.533643271	7.076937145	8.826833321	7.681909883	8.297782057	8.350190997	8.351206882	7.637815056	8.854339348
215	8.376839447	8.341665352	9.02332687	7.945165949	8.616565581	8.28129943	8.408942752	8.577097953	8.58996469	8.02918973	8.202468618	7.705719055	7.384853789	9.228877136	7.935582678	8.449386614	8.804423548	9.088703631	8.61281831	8.817142338
216	11.30763425	11.10850251	11.05125901	11.24536115	11.10165882	11.12873849	11.4624145	11.06829734	11.03519903	11.03362046	10.4421192	10.96468589	10.29794292	11.172802	11.17487805	11.27208319	11.59387797	10.91077645	11.35147215	11.16596557
217	7.931720499	9.245327509	7.579660882	8.247669718	8.304202094	8.083344563	8.409571565	7.797354461	9.230980816	8.021484857	7.790505681	8.735957569	8.646732422	8.563541921	8.066866209	8.959399068	9.046974841	8.676522499	8.983350635	8.545886887
218	8.835214628	8.374828444	7.422270206	8.877293955	7.985548228	9.297093007	9.058014961	8.509415541	8.255631879	8.533466975	7.998808909	8.457273561	7.767388409	7.942380178	8.035245774	8.386115851	8.310778607	8.254436865	8.616985304	8.105772251
219	6.351527149	6.80165294	7.140068537	6.892508231	7.226661481	6.435916211	6.855307458	8.085265495	6.070808944	6.601600709	7.805659831	6.312144776	6.339335727	7.243873373	7.085270294	7.083168023	7.594334072	7.695267765	6.063873481	6.426408964
220	8.088784969	7.262136303	6.862503613	7.848063257	7.863633695	7.174785113	7.359726901	7.776120292	7.142617689	7.110391297	7.655194446	7.721469877	7.506173603	7.791095508	7.06922619	7.474772808	8.744366466	8.170403144	7.651479134	7.243679145
221	9.780512827	8.271223968	8.922638841	8.075209848	9.371707946	8.698323101	9.378093952	8.32810937	9.507894635	8.97822932	8.868124895	9.334209437	8.97458113	9.166416696	9.380685401	8.770105877	9.436913368	8.668162924	9.552304801	9.488729673
222	7.064854783	6.736491908	7.503577934	6.855911388	6.464244854	7.377973549	6.52398963	7.102391878	6.601104511	7.28964938	6.536380527	7.086968899	6.836036134	7.014871975	7.417283231	7.413735883	6.884948456	7.231716506	6.570500305	7.072655234
223	10.87312615	10.3562277	10.54107964	10.38422398	10.65663042	10.71394136	9.815104544	10.72431381	10.05999216	10.14112657	10.13086152	9.860624917	9.269041734	10.87380575	10.09437951	10.8808282	10.74809447	10.53878691	10.7711639	10.15298778
224	5.449503037	4.697217157	4.737647027	5.031713369	5.158048159	5.053937941	5.036779593	4.955799497	5.558259207	4.746461879	5.569080464	5.263171488	4.726491842	5.106358669	5.640495877	5.13334683	4.692203755	5.809104158	4.618853436	4.760972218
225	9.329704093	9.793075039	9.560194211	9.547542724	9.043106683	9.58518709	8.827991167	9.071222473	10.09271419	9.977118151	9.606932897	9.006155114	9.720217503	10.36718051	9.441517312	10.14337678	9.489493643	8.876502556	10.10587056	9.25547108
226	5.315254226	5.32293804	5.330519684	5.119259992	5.578566683	5.559868283	5.483563238	5.507917534	4.903866439	5.586619251	5.523781598	5.650626855	5.599832431	4.45163229	4.172898416	5.187701371	5.477408668	5.204094733	5.518756571	5.607512672
227	8.485690281	7.923719635	6.446677769	7.763548684	8.917736787	8.356401828	6.668992315	6.920933137	7.865697446	7.09651459	8.576966201	8.605540831	8.361689855	8.264007718	8.840272679	7.982284662	7.482080216	7.510779778	6.617557562	7.639015006
228	7.277989954	7.166053365	7.001391634	6.504373426	7.294766303	7.54630581	6.400645239	6.767961982	6.452160972	6.341520668	7.019074606	7.110944338	6.826861992	7.670584284	7.535252489	7.073437396	7.956227934	6.895855271	7.130102698	7.630864887
229	6.874982886	6.873169468	7.544716254	7.232235484	7.17178451	6.72996182	6.303595253	5.921955531	7.141878726	7.085599497	7.152439537	6.467259123	7.299614173	6.52612162	7.225568045	7.106603267	6.155548305	6.67799513	7.660997061	6.172088069
230	8.503060162	9.119444423	8.21225427	7.922492714	8.127422661	8.479999515	8.23913738	8.063039814	7.877581796	8.319487019	7.850095079	8.074758033	9.17541485	8.797904015	8.421865874	7.97710176	8.289108124	8.444188676	8.004894322	8.637801385
231	5.256389672	4.403861535	4.607604343	5.095030489	5.128192638	4.844586338	4.416704503	4.876272816	4.260851341	5.559741357	4.902006648	4.561982597	4.841587115	4.983017924	4.823620335	4.761454081	4.603398699	3.822589468	4.491245522	4.809956491
232	12.84843253	13.32566182	12.92073322	13.82245626	12.73737545	13.09066853	12.99540833	12.75188999	12.59681894	13.2667864	12.53475251	13.52299093	12.36300276	14.40655702	13.25047262	12.46722887	13.23494438	13.39383397	13.47710643	12.84827674
233	4.994218822	4.902403914	5.147909331	4.988257994	5.241659777	5.466259385	5.29685105	5.739171669	4.861320765	4.600139414	5.42144154	5.000639037	4.764367817	4.15389949	5.150847373	5.200337802	5.352277067	5.124337575	4.733381828	5.938326146
234	7.737548408	7.627137871	6.906894535	7.32788426	7.551996454	7.535785732	6.977210005	7.274284902	6.629480054	7.840180887	6.966332055	7.698836869	8.425444971	7.112904572	6.360804681	6.346764902	7.905096333	7.200116458	6.81800679	8.060885982
235	6.354193937	5.265719552	6.228231562	5.831138337	5.686382409	5.712650348	6.121784939	4.943413878	6.525160294	6.521772331	5.796674347	5.497396843	5.203725332	5.156681275	5.496334026	6.166858343	5.446915279	5.968648337	6.376628203	5.849511081
236	6.204684837	6.650549531	6.958636645	7.196050676	6.646546105	6.537150627	6.955587852	6.135224637	6.46107214	7.162325221	6.333688802	6.143604441	6.58227357	7.083049382	6.133358384	6.115473475	7.629408431	6.625316251	6.613176688	5.684291324
237	7.660951162	9.07690989	8.520018613	8.313513712	8.736772538	9.377061787	8.29279257	8.351380471	8.386144013	8.698342157	8.173204085	8.66659091	8.009109619	8.222377865	8.744125577	9.049199367	9.01656106	9.309287638	9.134258697	9.01769876
238	5.656675329	5.328037507	5.757638778	5.409398873	5.91280051	6.039536082	5.569333391	5.197777402	5.563343585	4.552555494	5.89056392	4.851981487	5.577361371	5.710325576	5.097919824	4.764157408	5.933602928	5.127910319	5.685922871	5.391534261
239	9.617099322	10.49284044	9.997835038	11.38416163	10.60612803	10.89448553	10.60436786	10.41387857	10.74643985	9.600348745	9.800293803	9.944947235	11.28142068	9.963993005	10.41088939	10.42109976	9.424302749	9.492313432	10.97334472	9.395183418
240	8.146352927	8.665364664	7.943213032	8.357653535	9.137616143	7.824675602	9.357280751	9.335758316	8.840418066	9.127569851	8.123561137	8.647429854	8.405869879	7.826942916	8.314970952	9.123235489	9.679601893	9.341499678	9.070409647	8.736838125
241	7.651861746	8.043235563	7.66674433	7.739340361	8.025722045	7.186929851	8.175863924	7.27571138	7.089007141	6.80932005	7.7282203	7.942297311	8.021680918	8.189025498	7.590070967	7.276785476	7.713838044	6.955028482	7.941767303	7.827635859
242	6.325953766	6.111743043	6.218498254	6.088291366	6.380888406	6.33427632	6.409496183	6.38555529	5.76925696	6.811869236	5.599030139	6.684704498	6.265273997	6.16151039	5.812527184	6.167882918	5.875428162	6.316722111	6.419549093	5.814667568
243	5.494635075	5.022972344	5.226281625	6.479477332	4.189629393	5.066841691	5.665950362	5.173171183	4.858910433	5.607876625	5.789696693	4.688350259	5.254057694	4.972014703	4.888753972	5.595185392	5.645736052	5.171575763	5.301180604	5.028069402
244	6.574232889	4.932060194	6.107608561	5.598497608	6.250326012	6.262241844	6.188371334	6.177383058	5.590482771	5.619381022	5.894841486	5.78891592	5.787950159	5.717128213	5.225990943	6.302999654	5.964694517	6.273715085	4.977236147	5.273807254
245	12.74772924	12.64007098	12.3604691	12.46928814	11.75059784	12.2072463	12.4260312	12.01434494	12.32330759	12.65910451	12.17110183	11.91356474	12.24011415	12.67754507	12.12315859	12.27564425	11.8212181	12.47345725	12.37410331	12.57502747
246	6.66352194	6.393941292	7.468987122	7.567485438	7.364371441	7.668050372	6.721236005	7.113782007	6.302448017	5.960579417	6.667843646	6.474694054	6.649429095	7.124429636	6.736570236	7.247240098	7.263129346	5.858879726	7.405430748	6.366925949
247	5.765246867	5.330605193	5.116572864	4.195395741	4.837710732	5.149370148	4.70280274	5.999209406	6.261418008	5.232173686	5.055519309	5.478590077	5.303392829	4.33108293	5.676991951	5.063995366	5.83870456	5.375236109	4.947816542	5.462260122
248	9.888730324	10.04608382	10.12820502	9.572460094	9.618342998	9.742479565	10.01059679	10.29564648	9.551929417	10.04865489	10.35528776	9.397238373	10.05061522	10.09635409	9.192742147	9.709849501	9.812726025	10.16339639	10.59892426	10.99060574
249	8.700106288	7.269877602	8.01391681	8.136078108	8.051201589	7.604582922	7.852116242	7.696278069	7.83941057	8.212994688	7.620669854	8.047092153	8.219181307	8.201409427	7.558783965	8.424044725	8.250913022	8.849073566	8.123462155	7.954092944
250	13.26678961	11.77421091	11.59021306	11.2475374	12.17500468	12.06312073	11.75794489	12.14864542	11.03614808	11.93903754	10.72139925	12.35982617	10.85941669	12.26055966	12.23628598	11.248582	12.09673578	11.35765676	11.52101195	11.39700522
251	7.008550866	6.478141351	6.519622458	7.047217457	6.436364751	7.390672798	6.03948778	6.812144131	6.467596967	6.618802858	6.977273624	6.404588553	6.546611253	6.881747903	6.706098365	6.800227384	7.694435748	7.258087036	7.441737098	6.86509317
252	7.655734114	8.276119341	8.65778682	8.052410359	8.16802697	8.056462671	8.20273226	8.240669399	7.741245594	8.264395316	6.575408274	8.630924011	7.966238828	8.296919166	7.323918419	8.334251959	7.808629153	7.941727416	8.01073609	7.068123506
253	5.179317291	5.657270038	5.86822569	4.670680139	5.02358755	5.908499523	5.02239116	5.0767637	4.959643936	5.550109003	6.144013892	5.562014165	5.412227582	5.73775875	5.74146324	4.662878477	5.031437535	5.328891038	5.800825467	5.348672727
254	7.986498882	8.19587319	8.651848343	7.914900102	8.657818414	8.231093867	8.848179489	8.808654679	8.308980441	8.172727178	8.082489881	8.301857041	8.20878693	8.726842827	8.341499273	8.330725123	8.720178016	8.162047122	8.518494697	8.811815385
255	9.664025073	9.737992397	9.42587411	9.221766758	9.079498771	9.235376575	9.374971825	9.76069187	9.368925014	9.752413121	9.101294091	8.713577238	8.996606275	9.490937159	9.169772216	9.132764888	8.773078421	9.764699895	8.955885416	9.625664836
256	8.475133524	8.970965821	9.125368691	10.10851119	9.343900282	8.846709424	9.50409883	9.256936461	8.588854873	9.293752524	8.844644466	8.850708387	9.289779117	9.308063024	9.897640691	9.667485619	8.055435079	8.730516354	8.730294439	8.935849761
257	9.796196831	9.996072056	10.56229369	10.12299327	10.0048372	10.11464425	10.15192778	9.895320745	10.01824294	9.625424147	10.6777338	10.78986217	10.45424509	10.15193256	10.60450308	10.23955664	10.79053876	10.0931613	10.61429368	9.888971902
258	8.092549815	9.066827492	8.143607317	8.686192709	8.448733966	8.104138524	9.398593556	8.414133298	8.849933926	8.645169089	8.546466998	8.304259306	8.289983302	8.320297996	8.817010565	9.097615905	8.510428474	7.999896696	8.22021501	8.365589849
259	7.405900528	7.703021223	7.721669815	8.467167231	7.280471777	7.253531354	8.183984695	7.64013999	6.654888475	7.786118705	7.646579422	7.608346232	7.361568372	7.48565828	8.150443637	7.492123724	6.870477962	7.33687913	7.802928483	7.572416396
260	8.254520685	9.599066752	8.498959831	8.418684535	9.148955399	7.961039036	8.417811647	8.120787597	8.819398619	8.798367047	9.063019661	8.650030225	8.675182794	8.651688873	8.390249266	8.778022902	8.028670643	9.414372847	7.724681228	8.434907179
261	11.97526207	12.00107371	12.1889469	11.42924477	11.85395232	11.85650748	11.82631025	11.27370525	10.82002633	11.6807474	11.1279686	11.23435005	12.04698127	10.88921272	11.07932287	11.51792292	10.72929522	12.33149339	11.50817503	11.43357067
262	12.72991655	12.20066309	12.25253165	12.48180677	13.21353024	11.28667792	12.58868118	12.61949757	12.77546762	11.76778337	12.32237463	12.20674041	12.8416969	11.74679319	12.45166621	12.23538615	12.34688219	12.01099814	12.71723028	12.02593786
263	12.7559622	13.11560853	12.88869929	12.81552456	13.7971944	12.04337612	14.0179891	13.51534889	13.69176075	13.4394939	13.07622692	12.73910615	12.43792305	13.83417852	12.70552176	12.98467019	13.30972141	12.59738357	13.36948362	13.23915475
264	6.440210348	6.403881851	5.84879746	5.491590935	5.655335286	5.679341725	5.446304649	6.228976168	5.726873977	5.063192026	6.308169002	5.009461782	5.585716661	5.507346283	5.999994366	5.770349724	5.215802319	5.551169879	5.345583994	5.448193374
265	12.26995229	12.20213758	12.70645065	12.43223717	12.29798981	12.61623458	12.2252811	11.382345	11.95435911	12.64085411	12.00261983	12.73844041	12.31421659	12.1204568	12.116811	12.90943577	13.0831965	12.37497874	12.48935791	11.83872782
266	9.56503476	9.084379781	10.16280207	8.486669978	9.770820138	9.491139055	9.065967434	9.572917216	9.259621531	8.617276004	9.91695297	9.010831441	8.764872823	8.992772054	9.333233735	9.286595801	9.630177882	8.849907037	8.735389605	10.28843514
267	5.368364609	4.888882652	5.954789122	4.919204882	6.233997499	5.181342263	5.349068751	4.905052041	5.073823752	5.023654452	5.245093675	5.408307451	4.476272618	4.537925464	4.97798135	5.169230297	5.752173378	5.629825795	6.001373026	4.565518024
268	10.62974455	10.12673096	10.75794609	10.51967155	10.83538163	10.43061413	10.42099238	10.37342832	10.00881641	9.875811071	11.24368872	10.6067649	11.57044723	10.02741257	10.8334444	10.41100333	10.32023361	11.09578392	9.82275791	11.57090604
269	8.216006757	8.032193208	9.125362927	7.752981	8.131822654	9.123813735	8.466531345	7.638194297	8.613556466	8.22223837	7.458197895	8.303257241	7.759125038	8.011079533	8.720432646	7.701224739	8.390796288	8.059215672	7.801633015	8.227310178
270	14.32189834	14.39304592	14.15250269	14.30566401	13.79571501	14.49691831	13.97131374	14.04282762	13.35170566	13.85318844	13.89245265	15.0916304	13.60242889	13.57059921	14.00309006	14.13450533	13.87933377	13.6410788	13.20228448	13.78134241
271	6.939525534	6.293150226	7.335949665	7.105643903	5.925564589	7.19899144	5.889212464	6.99210509	7.382314558	6.934637874	7.121899385	7.133525482	7.166669779	6.733133595	6.223874736	6.428440098	6.889432068	6.135230364	6.580780748	5.984651682
272	7.322557425	8.287982123	7.491199474	7.130438136	7.417639667	6.407410738	7.455615063	6.969421982	7.721874736	7.773903538	7.991347494	7.666624977	7.767827131	7.374980199	7.89569855	7.52544312	6.96526441	8.180769933	7.760256919	7.595036598
273	5.949650467	6.730857515	7.052572011	5.769003989	6.69488421	6.40982348	6.199692646	5.64191436	5.556604769	6.218497085	7.532900753	5.651274977	5.945084879	5.376285639	6.619542636	6.41610006	6.28868778	6.877869823	6.090696171	6.567805779
274	8.314671488	7.371335672	8.706061729	8.29906413	8.044751533	8.127422142	8.03373835	8.321739537	8.470339282	8.42405308	7.613143976	8.869174176	8.10225759	7.174893895	8.307724305	8.383827348	8.204626346	8.293817214	8.312046756	7.601649241
275	9.826687493	9.699179341	9.718481334	10.05247579	10.08815581	10.22620386	10.12116332	10.01571107	10.23167664	10.27896571	9.055656071	9.82514107	9.775435801	8.788051099	9.551807343	9.691054717	10.71320803	9.59400819	10.18553306	10.31832681
276	5.925190759	6.303350372	6.671617901	6.833461591	6.160063625	6.857619989	7.166990322	6.785669054	6.522315365	5.857650403	6.411498904	7.128470255	6.597474397	5.991693257	6.069702524	6.919430782	6.890248115	6.187932131	6.808451887	6.38007341
277	11.82630024	11.74505275	11.323137	10.94502707	11.99094304	11.78353128	11.96536845	11.84240141	11.95415517	11.48474353	12.04378001	12.48962935	11.8667171	11.7936904	11.24119573	11.63629106	10.7390372	11.7529582	11.13048203	11.81593531
278	5.916165982	5.600765209	5.597718618	5.674639452	5.934010353	5.589321973	4.643062451	6.237891711	5.058646122	5.661105409	5.829845224	5.142158792	5.473340042	6.067595723	5.923622079	6.183217164	5.516817217	5.127755042	5.15066234	6.04715458
279	6.17138891	5.789535574	5.865718023	6.269225368	6.300953914	5.081946325	5.80606671	5.729003325	6.020536049	5.186878711	5.833091081	6.162232001	5.906029316	5.490588278	6.546320162	7.035832763	5.980987015	5.558725914	5.352848633	5.780025506
280	13.90173388	14.08674227	13.64261965	13.58371308	14.72167533	13.99004709	13.83397668	14.15127994	14.3257828	14.10086205	14.43928371	15.7570701	14.26199061	13.3161581	13.66992312	13.62969711	13.86790752	14.08169555	14.39885204	13.39635507
281	6.143254094	5.628221452	5.951513522	5.545311566	5.626223745	6.354419368	6.305386563	5.596986408	6.133277387	5.429599751	6.63987808	6.076718915	5.866754634	5.456770592	6.63820555	6.053154161	7.061269983	5.671417315	6.087838252	5.564193866
282	9.831164197	9.716812942	9.724414078	9.651513827	9.482079366	9.682469994	9.714876188	9.477136535	9.750415237	10.20501958	9.723214804	9.701047081	9.834452421	10.63258578	10.67524175	10.08271732	10.19928743	9.853031597	10.22924442	9.78168425
283	7.182574066	6.390389338	6.53098446	7.178070643	7.341056349	7.40454081	7.198854997	7.305272953	6.827435582	6.960043181	8.212846587	6.983542952	7.393699623	7.78606693	7.677764035	7.684477301	7.82266274	7.335159105	7.844096414	7.204672377
284	9.76349485	10.45442849	9.81693774	9.044015829	9.481890852	9.355297223	10.61091264	9.728177297	10.64344537	9.931494385	9.154269141	11.05059216	9.702364518	9.658872234	11.17505948	10.04942848	8.926392301	10.03905758	10.64991949	9.874454468
285	7.790574339	7.789789502	8.179078326	7.68607278	7.482960483	7.311827601	8.121750699	7.279156135	7.486481504	7.154578448	7.435804848	8.398223743	8.305331445	7.32491858	7.76548603	7.454359917	7.71461053	7.627621042	7.08507397	7.800818943
286	10.82241929	10.89885147	10.69697627	10.41087764	11.47301942	11.03372131	11.10126548	11.05435516	11.09728331	11.14994467	10.68844456	10.92279619	10.76267945	11.07378172	10.72951869	10.49550598	11.3815107	10.89458504	11.24246811	10.73184697
287	11.28437253	10.76809588	10.52038425	11.38431801	10.08183384	11.0747043	10.47987604	10.62319102	11.29980625	10.44845532	10.74948126	10.65848173	10.92708547	11.07184862	11.53648904	9.916610642	10.74057879	10.08679932	10.71921235	9.523387459
288	9.388848332	7.77896416	8.279331514	8.655474564	8.282423015	8.784932048	8.113894755	8.233041193	9.127184372	9.217808733	8.46519756	8.930083045	9.484832608	9.203549073	8.372239087	8.008239717	9.186978988	8.658326297	8.861815019	9.01607533
289	9.780408347	9.940812972	11.09488988	10.58737683	10.09376674	10.38303973	10.3026174	10.07581714	9.902147506	10.91345429	10.71596344	10.22270221	9.967843208	10.08316189	10.09353555	10.33765385	9.98101152	10.44082935	9.967919957	10.45384324
290	7.813581891	8.120261429	8.239634561	7.785343342	7.915420506	8.417498844	7.999433956	7.832409102	8.188261446	7.417733009	7.879758322	8.832950479	7.914473158	8.184385919	8.342104829	7.891162628	7.825803327	8.245808046	8.137400494	8.677759559
291	9.680371152	10.16961306	10.23953663	9.800506648	9.47227379	10.05186603	10.14262621	10.28503642	9.776874338	10.07225507	10.33192466	8.956335244	10.19002276	10.83468264	9.462716631	10.01288761	10.09129548	11.0825992	9.910281442	10.79211611
292	8.271600667	7.549247907	7.25706442	7.269242722	7.602173855	7.688051808	6.758417513	7.093919707	7.496325137	7.504115154	7.443722083	7.885363414	8.028122125	7.249672943	7.610586986	7.305734402	7.656768896	7.393062579	7.584165208	6.819442456
293	5.554945873	5.448181768	5.248666026	5.022730082	5.131549937	5.292123809	5.230679051	5.483858666	6.073112748	4.563412177	5.133320943	5.361538926	5.661170299	5.496661243	5.000460907	4.793657296	5.365317408	5.503368876	5.440638973	6.316374735
294	14.63164721	14.14977002	14.43047892	14.44811062	14.41565559	14.09530794	13.7905773	13.91159441	13.78304631	14.84267607	14.77617965	13.91495543	14.78521922	14.37706935	14.07197526	14.46421221	14.30824617	14.27615368	14.17028267	14.93488275
295	8.209325363	6.910417878	7.78288606	7.751503341	8.26984678	7.73903658	7.980185175	7.202570231	8.120465522	8.069291581	7.81833178	7.569466191	7.918957603	7.465573662	7.658123312	7.480042819	8.359396598	8.083052695	7.561186907	7.419383117
296	6.216813188	5.349789263	5.641532082	6.675351752	5.856596661	5.234809972	5.956679697	5.637814597	5.369617463	5.749428887	4.908289412	5.712496615	5.872862995	5.920637158	5.725885491	5.251820209	6.321887017	5.602719364	5.295643264	5.611251285
297	11.19495183	10.71606312	10.21943971	10.69549756	10.94279653	10.50595012	11.47775646	11.25752114	11.13836541	11.57072755	10.64643414	10.9872849	10.95178671	11.1927555	11.54639696	11.10101908	10.80571729	10.88154958	11.01044417	10.40339788
298	9.595229831	7.974241034	8.621621615	9.080587511	9.116266539	9.348158641	8.941513595	8.383195764	8.484826286	8.664109896	8.860597151	8.540164997	9.141405599	8.252083201	8.388080142	8.339631211	8.624823434	7.906124459	8.558043468	8.422374194
299	5.141677473	5.493454833	5.038662711	4.734292714	4.350303767	4.524560559	4.998729839	4.712909846	5.114104149	5.718064624	4.58367412	5.564397476	4.956987922	4.908524541	3.736295874	5.001637971	4.457138502	5.699118138	4.864248887	5.357188591
300	8.061640658	8.811689892	8.202589991	8.637588223	8.321922814	8.734140161	8.617761088	8.899577372	8.706489511	9.083440651	8.693379431	8.685247888	9.028311158	8.923557495	9.392281241	8.94536801	9.095405391	8.516235678	8.856865716	8.998500912
301	6.914475027	7.382921928	6.45066047	7.370434935	7.050663853	6.565042576	6.515537776	7.544312034	7.158805871	6.591315558	6.935190846	7.238412135	7.377994131	6.623939134	7.079892041	7.005819174	7.375355592	6.133596305	6.155107147	7.063019652
302	7.416877894	7.030828121	7.642738628	7.352872896	6.94018331	7.076629321	7.451044326	8.331694288	7.719530774	7.335663521	7.890498815	8.052941155	6.747460181	6.833131126	8.176417487	7.367805153	8.980758185	7.23506244	7.927583585	7.411509127
303	6.66307798	5.978351145	6.054281607	5.216214919	5.512696845	6.535151806	6.080551988	7.058141999	6.120885578	5.569047948	6.564380707	5.365398805	6.413190076	6.367930203	6.699047907	5.161990372	6.060250846	5.447254043	6.05273428	6.256588061
304	8.170359841	7.287684284	8.335415212	7.037482517	7.156081896	7.735958255	8.072193491	7.327238893	8.090158081	7.542802316	8.140593512	8.032518318	7.152402926	7.427198074	7.819836293	7.697975366	7.640425638	8.212668038	7.688136968	7.721413106
305	5.190536274	4.748814545	5.712836435	4.776035398	5.422582893	5.2463988	5.492648087	4.743802218	5.040876308	5.086235483	4.949100515	5.679041994	5.719414172	5.342835732	5.874874566	4.920597949	5.1282375	4.956676455	5.430764852	4.816402185
306	8.554459943	8.291994092	8.738389998	8.918012101	8.805846278	9.326590841	9.414410783	8.882172336	8.974739859	9.350219825	9.696639855	9.020206137	8.872861256	9.111779398	9.283097922	9.316845446	8.561263064	9.472271542	10.06038827	9.705282527
307	8.693171714	9.292064088	9.243832282	8.606825334	10.578223	9.163415651	9.259339332	9.64350713	9.902830135	9.827479481	9.171940924	9.917973929	8.934567127	9.938883698	9.618877526	9.849325165	10.36412454	10.47010198	9.058847978	10.79241503
308	5.572881086	6.088376265	6.387248497	6.304719695	5.320475298	5.683584698	6.021694288	5.470007644	6.009084277	5.08548319	5.899094904	6.014334442	5.382724058	5.5529794	5.738004567	5.478064962	6.483330553	6.355166657	6.082595542	6.815879117
309	5.055146743	3.185822039	5.070882399	3.920347396	3.538280822	4.255453079	3.88973881	4.870723293	3.360504995	4.534305521	3.392368207	4.321566225	4.419997413	3.884629625	3.598431141	4.68106876	3.091046067	3.18623929	4.221426833	4.001265965
310	6.574729863	7.639092283	6.204323456	7.101393823	7.400209669	7.089667664	6.969525345	6.974949668	6.767609748	6.570412628	6.653804739	7.002084306	6.24297958	6.551651128	6.916137329	7.192819061	6.713356255	6.421527281	7.354804824	6.757664596
311	11.33212273	11.32474079	11.09377599	9.828485943	10.57589047	10.4591849	10.46283544	11.40165596	10.48146804	11.23427002	9.97411581	11.2010764	10.80438551	10.68385109	11.05324056	10.3302936	10.65591486	10.34390944	10.4717327	10.54257915
312	8.817458085	8.397557524	7.501596904	8.002164102	8.903632668	8.275222696	7.933352787	8.984931848	8.977881065	8.784930538	8.418927668	7.68489021	8.761044231	8.72060729	8.384721824	8.988439216	7.819889341	8.262886297	7.744671671	8.351640396
313	8.472920868	8.775621863	8.915728807	8.83393962	8.216864829	8.680153812	7.879366115	7.236984905	8.555423997	8.207751156	8.861173559	8.017667545	8.288463834	9.262200124	8.203074087	8.995143253	8.136800118	8.139011056	8.110852758	8.974655082
314	10.2109003	10.70235281	10.6803919	10.19185796	10.61584722	10.58125072	10.30567763	10.07117229	9.806173491	10.26570847	11.07885133	10.77137993	10.05012793	11.05058155	10.41929232	10.90063087	10.63599598	10.75940981	10.59503176	10.85198391
315	4.998478134	6.177325999	5.8669553	5.451242815	5.773482951	5.639298506	5.661840562	6.417013251	6.126591131	6.375922531	6.14804228	5.52231122	5.632718275	5.754609963	6.599036016	5.903255052	5.639369998	5.367384387	5.848298168	5.905050971
316	12.50122633	12.02732997	12.62654761	14.10008518	12.27499009	12.84557115	12.33200602	12.85713506	12.7603125	13.13555209	12.47107101	13.18019047	12.99779307	12.82168936	12.37417208	12.49014379	12.19540298	12.33543225	11.78181961	12.69377248
317	8.711731904	8.851453398	8.297232999	8.697982744	8.121399405	8.807114313	8.95137537	9.128104785	8.11021522	8.993089438	8.351423463	8.803544103	8.995450759	8.278718948	8.814417776	8.781944429	9.468799554	8.496602372	8.431726579	8.697780484
318	10.0707338	11.01822892	11.30864552	11.11688571	11.6515876	10.98610146	10.79948793	11.24939488	11.11376646	11.23956124	10.41107859	10.76295056	12.26634583	10.92974624	11.48120474	11.27818817	10.85171228	11.30369977	11.07830556	10.74678414
319	9.653847228	9.903594653	9.799862298	9.155329223	9.348887566	10.18945249	10.15995642	9.342929594	9.394162304	9.046593156	9.234639445	9.427860994	9.829756803	9.588463658	8.742403281	10.06894206	9.573726094	9.130305985	9.641314177	8.533633035
320	6.865981568	6.831781921	5.401095199	6.510626215	6.865528574	6.070830542	6.607312557	5.939204389	5.973688596	6.53279865	6.061250344	6.547885014	6.052596567	6.201904389	6.090843466	6.455523374	6.781379688	5.647503179	6.124800928	7.151417339
321	12.54956894	12.49162526	13.45498661	12.96038213	12.19836181	12.91851838	12.40102466	12.07121518	11.71024904	12.60864154	12.80930562	12.87432231	12.21028556	12.48720089	13.40429075	12.76389168	13.20547417	12.21090999	12.98833586	12.86326707
322	6.8976087	7.294445229	7.426635338	6.86436362	7.469935664	7.203244988	6.767481995	6.735034303	7.298566257	6.322805881	7.090763229	7.522847807	7.373923491	7.193624086	7.529220885	6.689112479	7.636415652	6.442734561	7.70944339	7.224253224
323	8.993739339	7.953920348	8.192315048	8.413456504	7.292838431	7.448274109	7.259562143	7.858625831	7.815587276	8.002177411	7.711263447	7.584210225	8.280605262	7.81361189	8.431512385	8.135325449	8.835559604	7.417496751	6.733977315	8.148411299
324	8.044626371	7.97945898	8.229466223	7.934510782	8.541127359	8.494924346	9.282208725	7.989365612	8.391813703	7.837039696	7.738230059	8.101885569	7.845429538	7.835583282	8.082221128	9.154259571	7.951779983	7.70012209	8.481758509	8.564886482
325	12.84420483	12.14382946	11.8371147	12.54549932	12.40645591	12.48484809	11.9487058	11.76931076	12.28135548	12.16618767	11.94131759	12.69403475	12.67770674	12.05947394	13.11855421	12.63692635	12.21695548	12.71967534	11.97037639	11.79123117
326	9.577572793	9.451019917	8.407557554	8.731209144	9.399830207	8.992551388	9.688015169	8.276732296	9.15206461	8.86003758	8.724754798	8.8258436	9.472923924	9.89485783	9.1762736	9.01696123	9.413807314	9.357539869	9.419502437	9.934529955
327	10.60053819	9.304543703	10.19056587	10.23872834	9.710496513	9.874896273	10.74026102	10.46247589	9.941888489	10.56147806	10.24999825	10.22957533	9.654527802	9.685178907	9.899431086	10.19674135	10.34494958	10.81029164	10.17458959	10.53800818
328	8.07786436	8.176884947	9.035861626	8.155211125	8.702679008	9.287491603	7.864417918	8.155676319	8.344581136	8.678794611	7.695478571	9.228105452	8.007698234	8.07097927	8.399514651	8.071258982	8.300223976	8.13444979	8.31583328	8.41695903
329	8.12950573	7.640468498	8.072458585	7.618454168	7.508490012	7.319049113	8.382563654	7.759303979	7.43293347	8.7578705	8.603070879	7.075978734	8.338607941	7.725779214	8.038621646	7.135525019	7.502309074	7.675353688	7.907598137	8.105184506
330	10.18227359	11.25020362	10.66930404	11.22280035	10.66881306	11.50586732	10.40774842	10.85933423	10.53834473	12.48647018	11.6374225	11.33248402	11.33115888	11.30860629	11.40129635	11.12542366	10.97295727	10.90926567	11.22809517	11.34473262
331	13.30050313	13.2965187	13.0369811	13.51859431	12.68687756	12.74057483	11.991349	12.96281154	13.23005135	13.09784863	13.01401875	12.57078385	12.54825717	12.6732407	12.70226651	12.55627787	13.5306064	12.06699778	12.62282011	13.31380375
332	10.9392742	9.850875769	11.30521302	10.71944657	10.63255927	10.48264659	9.734418451	11.2103556	10.96790106	11.33343935	10.67649294	9.680990909	11.44675588	10.05651959	10.80267858	10.34335363	10.75159765	11.13196363	10.86604821	10.76527515
333	9.75964254	9.589558049	9.883107373	10.20052173	9.269251822	10.06549583	9.36562778	9.281351902	9.71340373	10.84050387	10.01578097	9.142908031	10.39271605	9.179890226	10.12755645	10.31885804	10.05071764	10.22953998	9.471132886	10.02025199
334	7.304165795	7.915113422	6.654820463	7.293842126	8.107305582	7.407744087	8.461070684	8.308624302	7.192406855	7.286549454	7.231596756	7.209939888	7.611068496	7.989401253	7.204071846	7.578606892	8.099008273	7.117120898	7.299247826	7.871694423
335	12.66466061	11.50760239	12.03356793	12.44385044	11.95356837	11.79863113	11.56387997	11.72202519	11.92445947	11.59041652	11.69195986	12.0141109	11.5718612	11.5994778	12.47966665	11.77559071	12.23484744	12.30741854	12.43437506	11.89848869
336	7.70481664	8.763589095	7.454693416	8.132632888	7.812750925	7.868603504	7.788567842	7.311444635	8.100310775	7.452321263	7.031521133	9.16631882	7.356245943	8.031455029	7.095246278	7.288173584	7.30370072	7.972202624	7.836871381	7.215845898
337	7.266493114	8.151709089	7.299466081	7.403539757	7.214402126	7.993386841	8.14935899	7.679988696	8.023922279	7.964480227	7.507861625	7.520563238	7.521136488	7.710229875	8.076242855	7.625101436	7.523748856	8.097741866	7.872855715	8.108339827
338	11.69737789	11.2033074	12.05806742	11.619933	11.82600538	11.94017341	11.82922542	12.15547777	11.92610594	11.96385039	11.23813142	11.95231756	11.19478721	11.60801621	11.73198699	10.95188251	11.3578953	11.18986354	10.89603907	11.48878442
339	9.433714011	9.640939603	9.215001554	10.16076718	9.729130912	9.165931325	9.290890263	9.538662641	10.62259382	9.43178836	9.282279867	9.900265019	8.91551501	9.367707301	9.8463463	9.148387683	8.861973544	10.14698828	9.494575784	9.861709118
340	8.785151983	7.474514816	7.644661368	8.266145114	6.792837942	7.310466158	7.041915262	7.364284825	7.324495183	7.192976966	7.312621806	6.385352929	7.638337001	7.58943637	7.80867874	6.452997714	6.892765503	7.888707021	8.246343634	8.147441677
341	5.989984091	6.007162032	4.981027854	6.959635516	5.441536877	6.142480926	6.062945632	5.200836402	6.493882219	6.609569421	5.590321852	5.326476243	5.430121195	5.374757342	5.288330799	5.616881453	5.362198691	5.881242941	5.952246999	6.45291466
342	7.216615147	7.234530612	7.257921307	7.738188504	7.779396532	7.179602117	8.038515149	7.967124006	8.232561901	7.709079271	7.219124027	7.690642717	7.069933639	7.561392058	7.635687441	7.35256698	7.524794862	8.119745745	7.307517064	7.746598177
343	6.200315999	5.920316666	6.137533441	6.639524566	5.860009298	6.117871331	5.573909175	5.558325653	5.771956051	6.517415217	6.379151705	6.717107833	6.497066839	5.947315776	6.489499744	5.214017581	5.835272157	6.471451731	6.844090587	6.553056191
344	7.546701126	7.452384893	8.446494121	7.488250194	8.469583515	8.130455233	7.997965135	8.444713444	7.616803834	7.601894392	8.376301483	8.308189595	7.414406426	7.402983736	7.097036205	7.936860628	8.373470392	7.750725988	7.528203122	7.998689969
345	9.883211094	9.988658511	10.28260839	9.607154531	10.13409839	9.254477104	10.44575938	9.971859258	9.897237949	9.049065552	9.260933562	10.06445716	9.284244926	10.26715262	9.627282512	9.141994974	10.281092	10.19074076	9.555793065	9.698840858
346	6.731034152	5.477439312	7.078862212	6.254966554	6.617135498	6.350965603	6.6648473	5.760692179	6.125563769	6.312464954	6.486490151	6.296816226	6.765699021	5.922475308	6.116193363	6.199973614	6.096534808	6.655921815	6.732081873	7.248620539
347	9.567902362	9.276314302	8.967209595	9.480232047	9.422411224	9.168198991	8.860254188	9.682949188	9.073650709	8.863136778	9.204404977	9.353463469	9.628634302	9.736906446	8.33141991	9.002735781	9.624909006	9.060493518	9.015861768	9.024582539
348	11.74119378	13.24043669	13.99665765	12.71990952	12.81202487	12.38181102	12.464513	12.74603541	12.204533	12.85704678	13.34707655	12.84232687	12.4140545	12.75266125	11.43952859	12.42017859	12.63239096	12.25854437	13.39631416	13.17374984
349	10.53065982	11.56624273	11.15696155	10.80272609	11.08036437	11.16535928	11.35847511	11.62410371	11.96308127	10.96945435	11.38029808	10.82755696	11.28668636	12.0323349	11.84808365	11.765908	11.51009745	11.23734821	11.14402938	11.49334012
350	4.722930106	5.469684816	5.19869353	5.640574882	5.123166977	5.227500614	4.759122025	5.241701623	5.403707004	5.835212518	5.671882663	5.824470251	5.153604092	5.657154274	5.847221076	5.235768011	5.17593849	6.077574653	5.427573069	5.854171432
351	11.39395226	12.45407816	11.6827964	12.09815576	11.98063952	12.10640473	11.57214817	12.78785012	11.22194867	11.96416785	11.81478476	11.42976878	11.57668456	11.57596141	12.15168041	11.46259484	12.26840556	11.51950807	11.9105364	11.26877416
352	9.459388014	10.2298148	10.5417421	9.753356067	10.12200823	9.427437824	10.46148057	10.12081337	9.900923138	10.30340055	9.96578905	10.62966544	9.740492406	10.08134083	9.812215858	9.871914983	10.02785469	10.14811342	9.55150293	10.79467169
353	8.100457981	6.762059783	7.084627895	7.039733655	7.892730482	8.080298287	7.37891836	6.3899262	7.411981592	7.972833774	7.268283461	7.996031984	7.011291945	8.061638974	7.134392697	6.952741361	7.453339495	7.675877567	7.500135581	7.632488631
354	7.280712565	7.278704378	6.090524518	6.57990237	7.690673551	6.591025344	7.170912408	6.711906011	5.898149907	6.537430885	6.183431379	6.722879107	6.471251652	6.522445237	6.39783382	6.080722349	6.921074601	7.698519346	5.561794331	6.935240427
355	6.988513344	6.817138666	6.917561426	7.919609947	7.561804738	7.220945495	6.7180397	7.348879698	7.021171618	6.983127715	6.57436909	7.069587302	7.613470312	7.303128158	7.358868758	7.271441236	6.960203891	6.934031967	7.355093663	7.45020267
356	6.437726496	6.064586043	6.161063868	5.858343922	6.761158857	6.340585815	6.644566996	5.63663289	5.458265183	5.785138348	6.627804019	5.876118157	6.439311615	6.103937001	5.989816043	7.004082856	6.305067456	6.441004047	6.063823864	6.28488759
357	7.236905517	7.245702543	7.021190991	5.854968449	6.370811887	7.048693528	6.459683968	7.759337701	7.284299158	6.907877095	6.619922287	6.479504991	6.35260488	6.966466734	6.706130117	7.024325488	6.301824826	6.337119154	6.706502635	7.587833013
358	12.32360371	12.23434166	11.66446278	11.69146908	12.33718909	12.41568759	12.66638087	12.38629457	12.82090315	12.39355825	12.27675818	12.12445732	12.20537904	10.2581502	12.17445117	11.95372545	10.81448929	11.41151852	12.47619685	12.31652773
359	10.97295673	9.944660616	9.659271483	9.567933369	10.30792233	11.15418455	9.979952711	8.910605319	9.522768423	9.107745282	9.728471852	10.46247364	9.850213384	9.605574404	10.34387206	9.71039453	10.20460827	9.142097089	9.865457427	10.43633569
360	12.43948122	12.66898638	12.38829946	12.90018181	12.60954511	11.67958349	12.11176119	12.53684383	12.65518721	12.77186719	13.16132456	11.26961774	11.06670062	11.82292034	12.6324787	12.42485742	12.16444817	11.56950875	12.16359889	12.04739675
361	7.912894298	7.39170852	7.25565599	6.922876688	6.910452861	8.746573869	7.894289801	7.84832482	7.658801376	7.627466287	7.610024815	7.383287311	7.431292447	8.333206657	7.639514485	7.772911172	7.461271284	7.34061701	7.85921597	7.539011085
362	9.781416584	10.21906052	10.31600428	10.50188327	9.972940316	9.805682959	9.565860399	9.418076231	9.431919611	9.277363863	9.473937655	10.04167608	9.767736915	9.486982922	10.58766887	9.904171892	9.514764436	10.18118757	8.273199081	9.609030477
363	9.600290816	9.908161504	8.998507624	8.908409835	9.899391046	10.14421165	9.411959821	9.792792451	9.827213868	9.141247239	9.215118089	9.392960907	9.651122702	9.143195117	9.431217855	9.750926464	8.830486644	9.74145674	9.255502155	9.413825232
364	5.050877442	5.548809263	5.183650629	5.213699453	5.332576133	6.410759086	5.264558809	5.575178915	5.050994636	4.952573773	5.502213942	5.340234994	5.78849482	5.394106462	5.281804617	5.304225758	5.757858285	5.670012793	5.539515839	5.213517638
365	8.596535614	9.852252866	9.708521233	8.676842512	9.80854089	8.60558579	9.399776997	9.118560546	8.640263229	8.966332094	8.779379345	8.815375106	8.908050602	8.425802272	9.466508888	8.545460317	9.201301239	8.521868165	9.274964304	9.231110787
366	11.6883913	11.48044177	11.18181118	11.61627942	11.06044441	11.05559714	11.40980909	10.67050408	10.61376125	11.37812244	11.73192308	10.5696394	11.02242978	10.97824363	11.65771186	11.43597484	11.06689705	11.28508667	11.52106927	10.64130063
367	11.38324764	11.61160578	12.1051594	12.71892421	12.32069856	11.97788507	13.26605416	12.29029942	11.80466595	12.77916069	11.78335907	11.76646956	11.61282634	11.3929432	12.02037317	12.26860763	11.8370759	12.0228958	11.58438635	11.22729712
368	8.911574883	9.130399963	8.660094887	8.702265598	9.030890788	8.854713558	8.165184768	8.47545985	8.137121232	9.344522455	8.850364429	8.011770558	8.508369345	8.388182913	8.574638665	8.783754362	8.859964059	8.351936156	9.146623345	8.15886014
369	6.807417826	7.998000361	7.896368063	7.736186996	7.402568918	6.37334606	7.177661959	8.207927675	7.464260025	8.370904083	7.785448069	8.141539971	7.467866249	7.442958505	7.236238159	7.371323067	7.552767698	7.706584045	7.4366113	8.573641881
370	5.215388441	6.030400068	6.438589287	5.971419154	6.757109395	5.92673895	5.505620851	6.626551765	5.971087708	6.402635543	6.20190823	6.381593352	5.812422997	6.154849116	6.319566518	5.542341439	5.57916711	5.731081589	5.995296198	4.968612486
371	7.423972432	7.084157668	7.234851611	8.249988027	7.587785308	7.477162496	8.325819848	7.309202529	7.840890098	7.329026211	7.110877175	8.13708976	7.644569297	7.675409629	7.107212156	8.276168152	7.678914575	7.452911305	7.558417761	7.831325389
372	15.34809724	14.3652528	14.27318241	14.71469549	14.59568331	13.59677549	15.12352877	13.99150855	14.55427367	15.06095878	14.30645908	14.5413317	14.37085521	15.11688562	14.65112949	14.86284086	14.71867859	15.8753347	14.53473754	14.49343819
373	14.92464027	13.97414033	13.39980047	14.48066077	14.26506675	14.91748596	14.11983336	14.45236977	14.18123198	14.00629979	14.56872274	13.70860803	14.05514513	14.24411366	14.66781883	14.18495479	15.08886996	13.89428005	14.97073869	14.35562425
374	9.942197061	8.842816924	8.80316092	8.544797765	8.6543686	9.097008587	10.06948958	8.076785453	9.13044112	8.824610098	9.319195315	9.218012623	8.679453347	9.314731721	8.548825792	9.294204786	8.611494849	9.19333486	8.811114141	9.18903576
375	11.40130885	11.11645104	9.947007159	10.60611891	10.54639207	11.30863891	10.4227487	10.8613909	10.39319624	10.9249541	10.94878461	10.92804563	10.34183005	10.83628069	10.82964763	10.70831086	10.97411536	9.91762717	10.20430204	10.74483348
376	6.156644221	6.559566465	5.509401256	6.878887723	5.305603126	6.30883832	6.545347817	6.298819869	6.132013386	5.972368562	5.706992706	6.02667542	6.353758167	5.59569981	6.722068643	5.215363436	6.400435829	6.232487236	5.655216355	6.782182978
377	9.833156889	9.134553101	10.16573591	9.575281006	9.383239707	9.565435055	10.80377817	9.71491414	9.557781555	8.928230976	8.853238928	9.452969028	10.56697182	9.653186728	9.429820845	9.724445361	9.841981606	10.20404893	9.497097661	10.15128728
378	13.46901454	12.46606845	12.51678767	12.36027232	12.58979465	12.17929769	12.96774725	12.43125984	11.71688359	12.03740496	12.53350468	12.60384824	12.86448007	11.95962209	12.73115623	12.28398488	11.95322537	13.11379089	12.10742102	12.90019533
379	8.93491631	8.555602321	9.160260241	9.549563018	9.421663828	8.566467531	9.457846827	8.522328863	8.404744615	9.443886966	9.00539887	9.317026534	9.655206315	9.137379181	8.937461339	9.546316149	8.724391907	9.509938673	9.189641671	9.333493936
380	8.04000681	6.693721876	7.380223797	8.191250168	7.39690351	7.531512148	7.056457208	7.304444426	7.825071547	6.837851946	7.405242315	7.298433543	7.935826666	7.979820198	7.057526257	7.18514124	7.63411857	7.250410976	7.194472404	8.148744002
381	6.774948683	7.625831896	6.169548843	7.103322141	7.036740746	5.826954989	6.511508234	6.868776503	6.422651605	6.845262501	7.326061106	7.092498233	6.580883269	7.248776574	6.666988629	7.235111682	6.741216086	6.724139263	6.921420735	6.651866665
382	9.107730868	8.470132272	9.008218849	8.869302421	8.997125727	8.573959601	8.424297127	9.00444582	8.532757668	7.323342055	8.391914643	8.528854832	8.652751277	8.677050023	8.079247033	9.15657447	9.040357915	7.857507085	7.615320452	8.3713876
383	12.83613408	12.35382935	12.48740401	11.05048047	11.64228875	12.07791026	12.38468196	12.83495464	12.26554583	12.98104444	12.95834448	11.98311119	12.32247565	13.25109106	12.74479399	12.89331135	13.44738494	12.21403616	12.18085007	12.32747368
384	7.933210288	7.215816388	6.278174617	7.10961884	6.483193845	7.033466698	7.998887869	7.284770465	6.556746306	7.402349968	6.426420857	7.246004641	6.788166845	6.926484491	7.598755913	7.629314421	6.741812462	6.816156086	7.649597242	6.844975994
385	8.407658253	8.538008731	8.691132777	8.364943078	8.858766114	8.467218749	8.798325797	7.642178975	8.242141398	7.906513482	7.626367631	8.735155505	8.037920543	7.515582287	8.151553366	8.519783843	8.951218135	8.597365749	8.12415182	8.303525614
386	4.320728557	5.745102623	5.527523092	4.308924101	5.352361883	5.742382507	5.575823011	5.396409516	6.190666972	5.640471896	6.07175768	5.467518829	5.56986553	5.78373122	5.385630677	5.73856885	5.306308434	6.270629997	6.711809626	5.040064296
387	10.76381711	10.95913829	10.173217	10.71513594	9.920346322	10.88504962	10.28578944	9.044625768	10.1868094	10.66017684	10.79702864	9.816440936	10.55283631	10.67772151	10.89952252	10.41367998	10.44154329	10.84494673	10.40363517	10.0032931
388	13.44307789	13.87641999	12.96915602	13.12890846	13.64273343	12.83506053	13.33129909	12.58672442	13.48745465	13.7673602	14.02242046	12.73933682	13.53423978	13.81210619	12.70035186	13.14598845	13.23072511	14.12907473	13.38964375	13.01557487
389	14.16976607	14.31794052	13.40876287	13.76817942	14.99247091	14.67652694	13.98223092	14.61593309	13.49557179	14.20292071	13.87064224	13.89293733	13.70837307	14.65378268	14.62419998	14.0772182	14.59769998	14.60172062	13.21906773	13.64382282
390	11.77631794	11.50704809	12.05089329	11.2507445	11.20262359	11.55402975	11.61667211	11.48813061	10.64040062	11.88089948	11.99557374	10.68383239	11.00360182	11.41659088	11.79473783	11.36360365	11.6025726	11.27868979	11.50549344	10.88579921
391	4.653873286	4.383592486	4.657007854	4.283986397	5.279409742	5.944051571	4.047717904	5.41095545	4.405028468	4.86244823	4.644874685	4.654029865	5.229084518	4.536677084	4.557897725	5.253185199	5.181022197	4.732411066	4.800265245	5.259842144
392	10.55056908	10.3618513	9.766265364	10.73072363	10.36287551	10.58277474	9.710750797	10.32738998	9.816427108	10.0284588	10.37808915	11.22331474	9.61741798	9.844866409	10.96337368	10.26200198	10.17652447	10.58089426	10.69485395	10.87109972
393	9.923099736	11.06413083	9.903293163	10.11918146	10.24309232	10.25061762	10.85973316	10.67757346	10.38370956	10.30505709	9.982886143	9.79580858	9.509923577	9.195978846	10.48392951	10.04311771	10.23441473	10.479465	9.460544086	11.00748827
394	7.552221363	7.644919691	8.258416405	7.622731096	7.090551982	8.105526883	7.049143083	7.55585641	8.215411356	8.041546007	7.796766068	7.483310666	8.362313546	7.970670087	7.472630985	8.037035616	7.111915666	7.40783033	8.013128265	7.477468037
395	9.576615442	8.880317312	9.03650557	9.183899822	9.431291686	10.4130068	9.296003131	8.620424998	9.091330102	9.221932902	8.798274179	9.657774243	8.963405315	9.255171166	9.377774269	9.235432094	8.845368659	9.183389365	8.728530612	9.808318384
396	7.263989637	7.118424003	5.928093196	5.964967172	6.31284646	5.62181435	6.257129309	6.52305603	6.105742975	6.497765571	4.952048297	5.815428699	6.279176928	6.006606111	6.4862032	6.263971836	6.264462032	6.310127538	6.145680675	6.800839084
397	10.70609531	10.76801663	10.79581502	10.80770411	11.08174198	10.27990021	10.834774	10.29871508	11.12190132	11.83890117	10.32528652	11.62546216	11.11039859	11.17534365	11.51301201	10.94663572	11.75815903	9.851538013	9.792902025	11.21914428
398	7.163394056	7.642309186	8.164477593	6.294906111	8.43390824	7.652056451	7.122299691	7.938531682	7.354954866	6.824886314	8.386083022	7.675308312	6.964154929	7.750610167	7.67018843	7.654598079	7.9196277	8.758096777	8.007323203	7.883866592
399	4.177339928	4.535868446	5.447816705	5.073362416	5.565460549	5.634606458	4.869271429	5.342481101	5.338798806	5.521491769	4.917276524	4.794368896	5.079206866	5.496865186	5.37203905	5.403107437	4.89056966	4.645693841	5.244429777	5.393931628
400	7.402344689	6.978673927	7.024220632	6.740273307	7.049078569	6.93263597	8.202603127	7.496940282	7.378759879	7.980432613	7.842322588	8.180130461	7.779718463	7.069568337	7.132998486	7.586600828	8.691841109	7.617175752	7.779888715	7.227384097
401	13.36585664	13.56978043	13.70339496	13.85841267	13.86431197	13.59196708	13.21196824	13.59206934	13.33086387	13.54558201	13.97890337	13.37316852	13.77543528	13.42157252	14.05540631	12.93622327	13.21101321	13.33975635	13.66852095	13.59537281
402	8.144348713	8.692031609	7.73241508	8.034282299	7.56540014	8.225783935	8.120737615	7.278485726	7.997299604	7.64900178	7.583531515	7.61649344	8.090446101	7.615525639	7.805470823	7.93495773	7.83930274	8.017794209	7.0848943	7.23305519
403	11.63819109	11.24233296	11.39181575	11.38153889	11.51044837	11.0441704	11.65769137	11.59125539	11.55868832	11.40839649	10.81999966	12.30904703	11.66781168	11.45119701	11.32717483	10.46127987	11.61600648	11.67321166	11.02192959	11.96603715
404	12.31358685	11.94884062	11.42572465	11.32357152	11.72288803	12.44588604	12.04992554	11.70718535	12.05787118	11.97376216	11.26386996	12.26617354	12.34215929	12.55706792	12.33203491	12.07344236	12.3312091	11.24745851	11.69763565	11.31797708
405	8.476382717	8.779300671	9.365253281	8.440818629	9.163205664	8.365775606	8.435227132	8.105603265	8.044925131	8.492108821	9.008797565	9.353343372	8.331349003	8.190143375	8.177064265	8.570542191	8.289280816	8.308097487	9.211143241	9.16435458
406	7.206938598	7.207135612	7.752956417	7.583236385	7.450832798	7.360586579	7.052366935	8.160135249	8.016436148	7.91559835	6.873292976	7.198407335	7.5615996	7.940526363	7.645088945	7.514945962	7.458781042	7.644664046	7.598927992	8.494602432
407	7.363439085	6.913258185	6.803952144	6.189825718	7.570864354	8.069159792	7.123908618	7.592426668	7.65010706	7.172937446	7.352711262	7.364655048	7.038976915	6.811652147	6.996145702	7.554085584	8.420422661	7.072660715	7.129014094	7.567891722
408	11.38586253	12.14828052	10.6476986	11.31920099	10.26818466	11.06499231	11.59021473	11.68335755	11.30925078	10.41805477	12.17391993	11.03615716	11.12429626	11.33139193	11.72953694	11.97743297	11.45155263	11.76886681	11.37783491	11.50291547
409	5.824410993	5.295898577	5.525701492	5.934576474	6.080241483	6.467030886	5.954142314	5.681927822	6.939447254	5.886532917	5.372909871	6.096122217	6.140667513	5.726642893	6.737139265	5.907807337	5.412540141	5.900198789	5.479535286	5.492047181
410	9.657530581	9.24760915	8.8681157	9.823479383	9.101816195	9.770654452	10.05016337	9.309483961	9.290671967	9.857323345	9.206948958	9.354860276	9.197646206	9.317932977	8.402148545	8.822684887	9.552433169	10.07921703	9.873775001	8.9571521
411	8.257119974	8.386413861	7.848237452	8.040154504	8.008454925	8.839109648	7.340481836	8.300682627	7.436741855	7.03283143	9.30572671	7.701320877	7.446097008	8.081324302	7.758012759	7.656029234	8.019341984	7.964879707	7.325222193	7.823760298
412	5.849695247	4.750756909	5.550307467	5.10094114	5.990309704	5.21826295	5.461109112	5.567573901	5.753307962	5.683572614	5.286792976	4.889681457	5.235880254	5.241533202	5.079982988	5.77150519	5.432933415	4.857872392	4.680849109	5.236799653
413	11.69883043	12.59875513	12.45232621	12.02602758	12.70096779	11.0048813	11.27119273	11.43904564	11.72666624	11.93609314	12.07282219	11.90978523	12.54000281	11.81996581	12.09707473	12.44524286	12.27613201	12.36570417	12.32322353	11.73105462
414	8.226934123	7.962241139	7.726912484	8.056133625	8.184265052	8.610217383	7.697253705	8.633489544	9.094670324	8.303184793	8.172830461	8.404560351	7.639744866	9.211407545	7.673444521	7.775784531	8.615207242	7.719172464	8.885323895	7.458260827
415	10.44366179	11.50227484	11.87630464	11.72191715	12.43698871	11.79026875	12.09621903	11.44013005	11.65076227	10.66177623	12.23622952	11.63945345	11.27444184	10.80152939	11.75852429	11.34958311	10.80825557	11.27599112	11.77216716	10.5307117
416	11.38621751	11.18745212	10.64142292	10.90042934	10.51536014	10.5382032	11.59100583	11.7000666	11.68275487	10.89964937	11.32401607	10.9259086	11.08063333	10.59766128	10.8684267	11.20896324	11.44277814	10.9847499	10.57046966	11.60633375
417	10.14971819	9.808119558	10.58660145	9.070798004	9.770452635	10.01106852	10.70290378	9.397481102	9.738674013	10.00989166	10.21081571	10.04716343	9.383361301	10.95475289	10.84314873	9.510020189	9.908142238	9.522516959	9.742895887	9.985539214
418	8.228865093	7.702994036	7.839212387	7.674846312	7.74746794	8.307186386	7.858670839	7.384467397	8.622093638	7.581525884	8.012593869	8.306289565	8.213203223	8.345978602	8.082743777	7.809962613	7.998689038	8.720546534	8.74162432	7.759093308
419	10.58188057	10.82922941	11.11624514	9.914637557	10.70479837	10.22948216	10.26511487	10.91124063	11.40336635	10.39239595	11.05309529	11.30412489	10.57941714	10.99410168	11.63503127	10.7593014	10.73346098	11.20658084	10.81701808	11.57968554
420	5.604516149	5.462076216	5.960664479	5.276101474	6.216245336	6.536673538	5.623955853	5.692020293	5.455451149	6.008149369	5.806685723	5.555831105	5.551366355	5.921703037	6.235789662	5.083122541	5.661371502	6.076962793	6.356015426	5.759246017
421	8.734306663	8.537552591	7.703398231	8.459861687	7.185713706	8.21458574	7.453386987	7.509693576	7.942468774	8.699963209	7.652625699	8.048000304	7.962496476	8.31752689	8.845237777	8.166120215	8.366565944	8.201324191	8.346631129	7.932830887
422	4.481271728	4.657674915	3.984566538	4.448947218	4.712093615	4.95332566	4.183069298	4.418363573	4.768161018	4.620395394	4.518755149	4.233759475	4.829621473	4.120250175	5.222840376	4.117474132	5.680743101	4.900226023	4.865961705	4.681633165
423	8.459748906	8.256424778	8.694782374	8.588676868	8.128393491	9.082664145	7.251434279	7.913847821	9.062986413	7.977073902	8.599384339	8.007771626	9.061328298	8.062191716	8.458519511	7.760196482	7.841316267	8.559667007	8.713127097	7.534053624
424	4.098423517	4.5887283	3.838458534	3.884260172	3.749520353	4.182323938	3.747856465	4.65134983	4.814071722	4.564810256	4.240630206	4.60841548	3.321005752	4.670119414	4.389346567	4.856273969	4.202312984	4.339576581	4.884233848	4.1421979
425	6.469725006	7.111746466	6.84591841	7.367773617	7.99877719	6.725707874	6.338769596	6.828180924	7.150636621	6.651200984	6.278174949	6.864494374	7.201970252	6.202471037	6.277333078	7.381566763	7.635008247	6.547309407	6.968975824	7.97249975
426	8.249987712	8.414408874	7.533194728	7.455853525	7.094875082	6.908990207	7.523562415	6.32633623	6.8383761	6.971460072	7.259774648	6.88181055	6.543201985	8.537499591	7.314766813	6.959095805	7.187095333	7.134515613	7.581015496	6.837192591
427	7.749567319	8.481716932	8.531818841	8.058721477	8.65487801	8.019128691	7.138820845	8.097158092	7.974134214	7.748407549	8.282833466	7.826587822	8.558876687	7.77995135	8.219510688	7.600036803	8.678138107	8.800626688	8.433433319	7.449221351
428	11.40825468	9.935860364	10.91685647	11.04835397	11.22486083	10.64851568	10.96978482	11.28562429	10.60593348	10.82645332	11.19447646	10.51560917	11.04434809	10.22574892	11.31729175	9.940227599	10.7483797	11.14362372	10.92392234	11.20273243
429	10.71975876	10.89761333	11.25905761	11.46052293	11.10708265	11.27170501	10.82939915	10.79876945	10.50732021	10.72136608	10.44149607	11.10122014	11.04518937	11.10974908	11.2828591	10.54966949	11.61896142	11.97149557	11.39586621	11.25163166
430	10.38842605	11.04888378	10.24916054	10.19945734	10.60835793	10.30382237	10.97490726	10.57556332	10.39737452	10.83013552	10.63182503	11.29746653	10.08466325	10.72420118	10.8863024	10.79339596	10.5865594	10.54271271	10.66026476	10.58113193
431	7.358833618	6.852088184	7.306182313	6.652139533	8.202015552	7.114385139	6.576080545	6.503739573	6.393722063	7.451029938	7.102264816	7.088176384	6.809678766	7.045902365	7.034879733	6.458531637	6.931575657	6.579206971	6.325928649	6.852332346
432	5.670318681	5.252000368	5.467025756	5.175443006	5.358929716	5.582283469	5.985655264	5.480743439	5.894672218	5.784207837	5.304412243	4.931195871	5.195164002	5.730642228	4.904072819	4.768468908	5.207483328	5.375860049	5.228999972	5.737516155
433	7.15683292	7.983434802	7.511372796	7.153838606	7.392299244	7.615841504	7.671370624	7.359553429	7.399941078	7.057659268	8.118733119	7.565531114	7.574609522	6.94518739	6.979696706	7.356697104	8.063740997	7.491055614	7.617456516	6.957531852
434	10.12010433	10.41899832	9.161238824	9.036724464	9.052182602	9.648892865	9.907826049	9.895472443	9.583065786	10.35427412	9.189673405	10.48677675	9.659119121	9.952443389	9.164040756	10.0721339	9.214167229	10.13722718	9.309805224	9.614427028
435	6.34252285	5.853885475	7.344121931	6.393800251	6.419753454	6.710511789	6.321878456	5.872159868	5.216996927	6.937167663	7.161370695	6.501450987	6.160700351	6.275627387	6.044760934	5.805237098	6.635033717	6.002488608	7.013144526	6.4554369
436	9.152251656	8.412898089	9.183841289	8.630319991	8.078109921	9.256186182	8.516802528	8.317305045	8.44329475	8.141268882	8.433275199	8.543262514	7.484306773	9.115152149	8.924760744	8.271278282	8.949589111	7.886160152	8.795881622	7.830105995
437	5.53248694	6.239496347	6.555255528	6.400937681	6.140579195	6.287840151	5.610293204	5.547098563	6.451307101	5.967335473	5.848233294	5.66680673	6.428684265	5.108687503	6.083820221	5.591510632	5.363344355	5.93677163	6.1223711	5.604749532
438	9.509659835	8.639394503	8.833031515	8.104470916	9.170170969	9.02947325	8.221018964	8.678663604	9.138697534	9.278060004	8.477259315	8.358805068	9.333182641	9.12508501	9.269952262	9.415266981	8.537203613	9.389599332	8.739238842	8.10363103
439	8.924284675	9.421535183	8.33109147	9.073753597	9.298089303	8.291925012	9.564577465	8.237874366	8.430274325	8.877993356	9.230532094	8.957981826	8.884961622	8.98159605	9.060322237	9.414993822	8.775916667	8.656694193	9.872634457	8.886101239
440	7.709607751	7.805494405	8.649093629	8.056180488	7.326547092	8.759899107	8.330388579	8.295890901	7.57742926	7.513709725	7.963670612	8.218388263	8.376852635	7.770591691	8.32824319	8.108645693	7.978757342	7.862595451	7.857032197	7.375523969
441	7.904575994	7.925650135	8.417747739	7.653558485	8.243340079	8.391224864	8.4623281	9.003039656	7.226608484	8.174656136	7.893926013	8.850483217	7.741962952	8.287457856	8.284886876	8.132123347	8.856278504	8.145855448	7.958708141	7.9400121
442	11.674674	11.33393254	11.18444059	11.49789206	11.15920969	11.6510371	11.50300344	11.17939724	10.98942056	11.38422207	11.60597879	11.72442217	11.16901051	11.83790148	10.5850118	10.41087179	10.90568476	11.41581473	11.58437356	11.11707156
443	11.49546819	12.26500705	12.90284993	13.68436068	13.07590213	13.12049101	12.00217503	12.67784604	12.43542525	11.92133116	12.98880992	13.32278682	11.90436809	12.68359761	13.27028664	13.18233239	12.92497341	12.09838502	13.17473949	12.94369862
444	6.22651742	6.218845083	5.884306042	6.877702631	6.615971924	6.799359159	6.124007381	5.711507587	7.028158321	6.074322502	6.307911906	6.3908755	6.41975029	6.625384673	6.622762216	7.511526897	6.593370646	6.453514901	6.483967136	6.590188196
445	9.238845128	8.591937821	9.095206622	9.386141498	9.264456141	9.293913253	9.587696832	8.028201769	8.664175565	8.435170651	9.140024568	9.270643534	8.55349526	9.813249935	9.624624536	8.913500447	9.475457517	8.61145939	8.845067601	9.365515905
446	12.75274908	12.58772668	12.53635131	13.04189319	11.30220251	13.05854384	13.04838953	12.57861053	12.41690152	12.6694191	12.64359177	13.84650145	12.63462779	12.9642717	12.7424878	12.2791545	13.11473543	12.56571463	12.70576797	13.04191482
447	8.179440557	8.091254327	8.804984553	9.165447136	8.574946062	8.375863086	8.616148246	8.376469461	7.555408475	8.286644739	7.707445858	8.499281643	8.362699666	8.912366008	8.532560616	8.933340329	9.106903629	8.271925299	8.312795089	8.717729283
448	9.32296873	10.13606762	9.161476376	10.23172531	9.406660084	9.285427588	9.866667935	9.497232748	9.739736893	9.085320614	10.27777767	10.01698695	10.36532574	8.936533536	10.29005765	9.111058339	9.462293736	9.534490287	9.827798436	10.06017163
449	5.260760358	4.47777279	4.659626891	3.888606641	4.281635254	4.122572785	5.184326867	4.131782308	5.390162	4.527487284	4.751527575	4.4826538	5.146664059	5.188666741	4.236646759	4.29066605	3.967275758	4.051812975	5.236925902	4.413389559
450	9.800078326	11.34851364	11.05581517	10.4109818	11.50166102	10.38494047	10.10874535	10.94544326	11.02402006	10.90068964	10.9193969	11.28646307	10.0945802	11.38897798	10.65024201	10.97641654	10.45488508	10.38565738	11.16204912	10.52561847
451	12.82398118	13.27270126	13.2553602	12.52437226	11.64598146	12.83383255	12.90805939	12.0450211	12.79190242	12.2079541	12.24776017	12.42132726	12.26439954	12.35335325	12.81944875	12.06011916	12.54864193	12.2967085	11.74912205	12.46098922
452	9.904197678	9.350057938	9.522087146	9.274644158	9.231030136	9.712718147	10.00500705	9.665686941	9.386368564	9.560715589	9.131410346	9.775665898	9.984584423	9.104008419	10.39047622	9.840530926	9.782357925	9.143650987	9.511441647	9.447614778
453	7.713615581	7.84819604	8.479447376	8.130310365	8.042696927	7.782571431	8.535349802	8.662892967	8.221100199	8.555648439	7.940855765	8.974446311	8.032272324	8.293252971	8.072546044	8.784816856	8.239958981	7.928481384	8.491017788	8.563027703
454	5.731202256	5.873468328	6.535332273	5.664016155	6.302829381	6.520967798	6.443104401	6.738618567	5.967343718	5.695095931	6.075838567	5.961001958	6.219262814	6.386471881	5.719013543	6.131441702	6.795567952	6.11773994	5.73589036	6.654619029
455	14.2284679	14.56410175	13.98568188	14.99766591	14.82288679	14.18481553	14.2071702	13.86468181	14.15021067	14.16636093	14.16492042	14.40932246	13.86875496	15.82868706	14.29544001	14.96659479	14.70619373	13.65912149	13.86224105	14.53501345
456	8.751083582	9.271410291	8.511984214	8.059701612	7.876349086	8.935196647	8.521845453	8.881090598	9.090428359	9.413141487	9.58153054	8.858578987	9.178059178	8.531140043	8.67095232	9.196640171	9.066229235	9.53505395	8.804579545	8.472527322
457	7.501915897	6.077872081	6.704694296	7.091148653	6.605608027	6.477021302	6.498015511	6.239696794	6.13823741	6.518323992	6.251004896	7.39680703	6.427991452	6.546313557	6.694097582	7.363969296	7.82947706	6.334040773	6.913359557	6.581774511
458	11.6232067	11.60895289	11.83290857	11.41904208	12.28435712	12.40802055	11.52371245	10.78900783	11.94554212	11.51460808	11.24530406	11.75757234	12.2350524	12.57585701	11.84149828	12.49195477	12.02713183	11.97911	11.24232722	11.4212616
459	12.43651417	12.57877796	13.3363175	11.97680944	12.47001939	11.95151086	12.05015214	12.22844016	13.3389152	12.59179742	12.34918442	12.69557309	12.22453451	11.98085171	12.28241164	12.02051675	13.38091045	11.96968673	12.60530752	11.60135695
460	7.000455372	7.161523626	6.609743473	6.349275606	7.4561544	6.847167208	6.622725327	6.938151451	7.149519653	6.847335427	6.935319245	6.654812912	8.256905195	7.468279341	7.34477317	6.468665008	6.513660786	7.587191056	6.713264083	7.116689121
461	8.293989149	7.339379232	7.417786205	7.900886556	7.455327831	7.221132359	7.821311608	7.512865509	7.759802463	8.04583242	7.231932437	7.518515276	7.501450655	7.355129813	7.485286899	8.053226069	7.912765606	7.215327211	7.227730339	8.377892539
462	7.970233568	7.096493806	7.202228035	6.494259779	6.943175005	7.560696877	7.134444884	7.299152706	6.873235835	7.521163022	7.501167407	7.731608044	7.183887264	8.173120329	7.103593794	7.777417934	7.641804071	7.189236201	7.940124748	7.490039785
463	7.469064366	7.516554702	7.401488761	6.864350696	7.593590084	7.645589724	6.947929215	7.758855804	7.316616012	7.867191284	7.175350485	6.636763084	8.22616291	6.92635462	7.572401209	8.268265629	8.111365298	7.24770218	7.965639981	7.658776234
464	7.629182315	7.685992778	7.215580513	6.683821292	7.535437214	8.16066699	8.086744845	7.311338327	7.90296855	6.852739697	6.958250293	7.666065813	8.271625577	7.594563932	7.011857598	7.439890583	7.826748452	7.011669705	7.711586144	6.651568635
465	8.342784478	7.578462598	8.397746646	8.033110698	7.839521465	7.670986442	7.907807369	7.883716606	7.640967989	8.775749417	7.864495598	8.081573106	8.503671222	6.861568661	7.760099611	7.103218244	7.699784909	7.543241581	8.197131497	7.239515779
466	6.272695777	6.813352631	6.03079285	6.777352743	6.988134109	6.31589312	6.780497244	7.420964439	6.712621644	6.51591113	5.915814452	6.200915346	6.582181912	6.880941199	7.048871244	6.292491815	6.433713956	6.968754183	7.325510969	7.722705882
467	8.165602642	6.901403343	7.050845939	7.99016933	7.363701389	6.978072534	6.995015472	7.506924577	7.941331588	8.253581521	6.992161726	6.808974494	8.208015221	7.35119903	8.632134401	6.950858102	7.889253039	7.926654885	8.346884507	7.645206763
468	11.66160792	11.2819572	11.03398703	10.1992729	10.96403619	10.38232855	10.99649568	10.72190311	11.00243476	10.87916636	10.93233724	11.29343756	10.99948522	11.47616545	9.846755609	10.92289972	11.43328346	11.41686562	11.12901968	11.28881574
469	12.49931636	12.48195179	13.59185695	12.5494104	11.6508502	12.09247669	12.67160221	12.69681165	13.18505277	12.25877276	12.12676703	13.49054424	12.30193258	13.27885452	13.24384789	12.49967712	12.84955456	11.93590363	13.20568624	11.89657844
470	6.634003908	7.085111394	6.305089766	6.524044537	6.636392897	6.836604774	6.694725283	6.394504605	6.495075628	6.773223079	6.040914812	5.600180442	6.478063166	7.28817179	5.828545759	6.834488203	7.023936795	6.475096847	6.430682924	6.907083076
471	7.455012703	7.441695162	7.228072814	7.886047831	6.953269041	7.889997659	7.388574767	6.827180319	6.927330988	7.630522458	7.464892162	8.472455306	7.20336185	7.2684804	6.87913377	7.646387638	7.679672137	6.736845953	6.840628035	7.162307214
472	10.39700866	10.16594505	9.420509716	9.785986451	11.1295604	11.14698943	10.24165282	11.04367403	9.588332538	10.23523864	10.89093771	10.12838808	10.2648456	10.90443836	10.91133184	10.11991297	10.80316362	11.10039711	10.69250855	10.71096547
473	12.51287876	12.43686079	11.84035134	12.14425064	12.14336194	12.11552037	12.99266167	12.92381782	12.25110811	12.42578971	12.22202593	12.49486387	12.19624822	12.24754925	12.18196991	11.57710855	11.70829322	12.7194814	11.84513683	12.13842885
474	8.329202322	6.971129076	8.774917496	8.147681195	8.703057936	8.172472612	7.690114737	7.659908246	8.434768053	7.621571794	8.721822152	8.124234326	7.628260312	7.726258016	7.992139021	7.879084644	8.015085715	8.058398609	8.057367149	8.203167364
475	5.085996226	5.048662914	5.467209942	5.259021878	6.160224594	5.351869861	5.185488447	5.526320791	5.656598907	6.008290285	5.850902634	5.204590301	6.348770346	4.654748745	6.194272273	5.242043543	5.802754309	5.273766981	5.542532752	5.284003902
476	13.71995622	13.07761777	14.05519158	13.7822073	14.3652695	14.05750724	13.55228191	13.48681348	13.69578181	14.28191402	14.33899481	14.72044707	14.32994799	14.51051226	13.40690842	13.85095706	13.3884499	14.47939485	14.68959524	14.28375455
477	6.754851033	5.900020371	5.916764287	7.221107206	6.663771897	6.548548091	6.772425082	7.324829857	6.388725578	7.251034154	6.610092291	6.29165464	6.586699344	7.044860461	7.144073128	6.84996171	5.94626069	8.027577852	6.451260015	6.944485073
478	8.963718335	8.424003709	8.526699764	8.487997139	9.071297552	8.127937011	7.938732037	8.671656813	9.092286097	9.256508889	8.487982619	8.46480521	8.301258387	8.30345191	8.872329812	8.435896518	8.721536032	8.578630782	8.118808689	8.396673802
479	4.889836514	4.207778503	4.452238506	4.810415397	5.500241024	5.06597448	4.899493401	5.038760889	4.783186878	4.915901961	4.81936065	4.404933797	4.907231349	4.302127816	4.545228888	4.426339847	4.706240462	5.383953631	4.215716272	5.34715553
480	10.0131976	10.25580571	10.10522665	10.19651103	10.59359476	10.63021235	11.14370724	10.37865208	10.74001819	10.67067601	9.988035993	10.81390979	10.26410737	11.17907928	10.74290421	10.67414118	9.778997973	10.57379098	11.12416263	10.22609699
481	6.617796677	6.70587969	7.499332448	6.872865918	6.132471186	7.035860082	5.852616451	7.249363166	7.037211192	6.88224819	7.094034971	5.817925118	7.096958914	5.894356876	6.375909025	6.57887215	6.636152996	6.740239707	5.88936985	6.906143804
482	6.622726243	6.933241291	6.629309567	6.308657888	7.086304888	7.263894677	7.035031024	6.638397233	7.231696957	6.651840752	6.975555122	6.330840087	7.207600778	7.082117113	7.490801279	7.330016817	6.671247947	7.424130857	6.808297337	6.941517667
483	7.771461202	6.58565518	6.791360865	6.917148283	6.689964746	6.378428526	6.62381423	7.638162831	7.064240632	7.01496518	6.608801376	7.320446882	6.439115516	6.881843832	7.274165905	7.621918643	7.288147766	6.3615202	6.767837292	5.894685978
484	5.105922087	4.167388635	3.952395691	5.033744344	4.529888788	4.04100161	4.865134102	4.169552682	4.241775517	4.998086243	3.958997169	4.902955346	4.013819453	4.587718354	4.318560008	4.812684409	4.687255736	4.040300065	4.504048153	4.081223482
485	10.95675646	9.705187616	10.56575554	11.06173436	11.02314219	10.84020873	10.8249805	10.23958938	10.4358869	10.42674031	9.852623639	10.09420132	10.07876988	10.25363604	9.662705304	10.85873107	10.49881307	10.14945214	10.9383598	10.44224971
486	4.865788665	5.991179065	4.906185868	5.622244185	5.49661535	4.966169637	5.410746202	5.53725237	5.081644878	5.316521828	4.913336301	5.994789117	5.021953163	5.077987388	5.537090173	3.796649448	5.340534155	5.5297719	5.014346103	5.201359235
487	8.598389533	9.170855001	9.237736686	8.413657688	9.310548474	9.644146324	8.434035457	8.863875189	8.036450143	9.124068368	9.138826756	8.556556337	8.168446208	8.182584854	8.697601013	8.650843462	8.680727094	8.998854445	8.849425968	7.199468817
488	9.863165255	10.89492414	10.30509898	11.10801287	10.54092505	10.86646765	11.01696225	10.44576561	10.79597386	11.52095193	10.80534571	10.52834428	10.45252218	10.21595607	10.632792	10.93242149	10.87219653	10.55302966	10.48351309	9.832889748
489	7.786403023	7.433439453	7.957947609	8.594939774	8.290514549	7.869287543	7.709977991	7.819902165	7.708250294	8.412734424	8.430945432	7.904158258	8.36488085	8.40112714	8.380979187	8.342475158	7.488985998	8.014090539	8.611005106	8.760138398
490	11.89571629	11.527614	10.83773842	10.93214059	12.53552187	12.22551861	11.75471438	12.66009192	11.91560188	11.27214151	11.86947725	12.32930017	12.28903429	11.5660105	11.5428678	11.26752612	11.85855037	11.68609491	12.19584973	11.71330998
491	8.376609949	9.378597749	8.869736537	8.882503748	9.530363011	8.314200377	8.913177949	8.641127843	8.901600159	8.610868435	8.782292923	8.241352575	8.592957378	8.626767492	8.060095296	8.887461102	8.575400461	8.339566745	8.03408701	8.676710769
492	6.226759988	7.274125503	6.228210336	6.747547138	7.05648176	7.571187487	6.958941461	6.976084784	6.431529033	6.825083412	6.777285747	7.266936792	7.062325718	7.787972317	6.98404878	7.183641873	6.022117039	6.14903692	6.9902472	7.065336969
493	7.29689458	7.271316974	7.065568011	8.185026139	6.933130546	7.238534425	7.388772615	8.02583148	6.851255918	7.434753527	6.787188387	7.244447256	6.721625354	6.374593432	6.520294108	6.781942525	7.575409368	7.508420815	7.012541648	8.031423179
494	9.091791928	8.593569354	9.120747875	8.888681575	8.553162387	7.560179607	8.587451877	8.717123951	9.038255335	7.985549136	7.872768359	7.866444499	8.203116848	8.900875286	8.566022445	8.616779627	8.082525283	8.434191726	8.959933611	8.880030452
495	11.42167501	11.37623769	11.48014848	11.90924747	12.19194908	11.52685404	11.60268835	11.70787441	12.71374438	11.55993202	11.95071247	12.63197537	11.79444292	12.44428109	11.94802984	11.27700063	10.36835299	11.89204525	11.75964133	11.9501865
496	9.005135961	10.00933148	9.084520893	9.117063699	9.413563434	9.286929425	9.653825781	9.647358495	8.751866446	9.595136025	8.398890354	10.79915682	9.068762258	9.01172534	9.440712285	9.915972204	10.46710261	9.440470515	9.603932329	8.577413312
497	4.469262149	3.764488684	4.073389599	4.107992168	3.82113457	4.310295757	4.652867708	3.612758107	3.6283937	4.628115225	3.211359877	4.60641714	3.419258123	4.303700397	4.298088201	3.792313926	3.273902507	4.381976116	4.519354624	4.523137434
498	5.497719084	5.128871749	5.596082477	5.550366529	5.127299007	5.380292638	5.429071426	5.417892747	5.754764187	5.499891109	4.905081845	5.206005435	5.159691239	5.515846787	5.617766608	5.959620583	5.268015623	5.814828072	5.837579076	4.74904997
499	7.307379914	7.428418001	7.248994869	8.035589814	7.165430717	7.37235679	7.807261567	7.0648226	6.69685709	7.851911411	7.125853717	6.403672403	8.039396231	7.577082724	7.627399939	7.406354865	8.108459829	7.081717413	6.858886378	7.550538248
500	8.921151027	9.63539451	8.796410885	9.438099445	9.996724793	9.260800209	9.733806387	9.096266275	9.256409562	9.242454958	10.07132405	9.478368489	9.182786227	9.44783271	10.11428551	9.698441383	9.200366076	10.1051793	10.1648337	8.833911997
501	5.101733929	5.595952247	5.402552985	3.867628686	3.833329827	4.079552434	3.907064225	4.019797273	4.136102081	4.536813657	3.958941086	4.266367589	3.884155835	3.698153665	4.844198042	4.119037641	4.699875688	4.596742215	4.171585737	4.086094171
502	12.53558575	11.90192466	12.40716564	12.27148404	11.94074483	12.06652831	12.34395012	12.06725174	12.24433709	12.119688	13.07552971	11.79969031	12.2148931	12.62814274	12.29608643	11.47087685	12.50593739	12.12585491	12.39611051	12.02667167
503	7.01343977	7.25729458	7.487527934	8.209673946	7.64900871	6.742497689	6.965018229	6.796216677	5.978087665	7.564378877	6.550577245	7.178343811	6.930289212	6.408747597	6.243441618	6.507004765	7.419970944	6.665210522	7.223127424	7.220734932
504	6.47177111	6.132786088	6.242172851	6.13695032	6.972931199	6.900742777	6.581646129	6.649166368	6.352715879	6.047337315	6.285372406	6.645911703	6.36027846	6.134298695	6.172342807	6.950168099	6.670880149	7.304960049	6.674401138	6.314403785
505	5.03579811	5.923257297	4.163275097	4.656687573	5.657025807	5.303173259	4.565451483	4.863152609	5.467810434	5.38958383	5.679066183	5.518394801	5.150495464	5.768364148	5.304670159	5.131752178	5.025262096	4.903911387	5.229794332	5.436015371
506	5.385540172	4.575828911	5.666504688	5.243550757	5.093648188	5.341836926	5.533682725	5.028610062	4.964584245	4.922765413	5.23446299	5.019936349	6.017212157	4.735070185	4.54081493	5.461066407	5.125950346	5.194478807	5.253892658	5.313561235
507	8.915051391	8.346128266	7.891816256	8.184636844	9.274020874	8.764288327	9.727886883	9.760651032	8.875042115	8.862856682	8.01547535	8.906331668	8.656410667	8.8773002	8.867166088	9.050969189	8.137048886	9.042602128	8.003368177	8.052014691
508	9.913542511	10.08724606	9.798910524	10.39363002	10.38184732	9.798994518	9.883571956	10.29427708	10.08389579	10.81766187	10.34659577	10.1245899	10.62247036	10.1270111	10.27583387	10.5146586	10.69674131	9.603694232	10.64536402	10.37467789
509	4.756436921	4.475512761	4.347520688	3.927794393	5.210931232	4.294633877	4.326534864	4.399866406	4.012938181	4.223153119	4.184477467	4.443408425	4.410212717	4.574159101	4.674094075	4.853044701	4.269737272	5.138289286	4.238393689	3.993054984
510	6.40434589	5.924140487	6.170068258	6.353603353	6.468201546	6.491916101	5.774392362	5.266288987	6.481009195	5.449144356	6.557269675	6.464489864	6.117447219	6.54859775	5.539761773	5.876082101	6.343685948	6.300788687	6.353993235	6.197675101
511	10.3778613	10.1876858	10.75039232	10.69939585	10.32279922	10.79100553	11.28847118	10.44204157	10.43371963	10.19576349	10.25069733	10.87156677	10.46604972	10.93836641	10.5785782	10.83958199	10.90153779	10.8544519	10.99630832	11.11425465
512	7.80019108	7.350390251	6.349660978	7.000187041	7.259724626	7.793927786	7.238636593	7.447505043	8.068985601	7.540391746	7.957295649	7.238406833	7.768039651	6.370078966	7.735107999	7.592569705	7.33927464	7.799221144	7.326445356	7.962755867
513	16.62497758	16.73339225	16.23198228	16.25861002	16.74773167	16.67314369	16.56424753	16.04805157	15.96182585	16.01336569	16.99948032	15.92055895	16.91957424	15.69890614	15.74974368	15.76229756	15.58520298	16.60180653	15.81660035	16.21611546
514	11.21053966	10.97214481	10.76175143	11.01269457	10.38379192	10.81755606	10.5097778	10.77045392	10.68739968	11.22367908	10.18429351	10.88581063	11.23195022	10.85969283	9.930440558	10.700702	10.75386052	10.15758666	11.10441213	10.7383601
515	8.449461083	8.714365235	9.370065084	8.588726606	8.705182345	8.808323254	8.479084989	8.718490618	8.242440394	9.494275203	8.660767152	8.67772451	8.963871861	8.116519669	7.932303107	9.364042253	9.118453149	8.675442103	9.400750677	8.659901191
516	8.843119899	9.493294144	9.378037558	8.738326123	9.303412937	9.519310167	10.06681691	10.35749365	9.448979172	9.769630139	9.145814518	9.49686424	9.250923857	9.477333483	9.756273622	9.414560408	8.926928581	9.650894319	9.856345567	9.432856386
517	6.775867861	6.950232765	7.158626858	6.794782005	7.148955513	7.010509267	6.979764375	6.719310668	6.222480527	7.225900136	7.160519341	6.80138205	7.526088481	6.675347931	6.048721622	6.068428051	7.562919722	5.899005316	6.870553405	7.438103006
518	10.38118896	11.28228114	10.52129231	11.41442799	10.59863067	10.24459422	11.07876883	10.48823862	10.52671563	10.90469939	11.52017566	9.886188279	11.01456757	10.57532592	11.01513181	10.53175924	10.87947012	11.66854982	11.53195394	11.76486905
519	13.37070044	14.09170669	14.06929718	13.67762427	14.86130527	14.56950705	14.14915031	13.95472521	14.67929781	13.47696867	13.51545038	14.77301427	14.11923643	14.19415388	13.74086009	14.13809318	14.67166804	13.98639346	13.8640381	13.77439569
520	12.46109529	12.48272745	12.62758473	12.57220174	12.98851348	12.5036684	12.29713125	12.84437617	12.35668522	12.13522582	12.77859556	12.55095928	11.88808638	12.11553293	11.93581472	12.1358194	12.44154134	13.24792559	12.13756268	12.80636603
521	6.736413888	6.776858548	6.10951571	6.836310753	6.031812118	6.44125127	6.362042148	5.997052351	6.971582028	6.579608203	6.137158002	6.721356069	6.737920823	6.338916213	5.96268973	6.490080909	6.598223983	5.798863709	6.218018503	7.621242199
522	4.323100736	5.15746726	5.013324723	5.111309333	5.009080028	4.284412742	4.558769122	5.143178506	6.049533773	6.313404248	5.092160485	4.895349668	5.173310459	4.989007082	5.153283965	5.310879423	4.938729403	6.042064093	4.822283055	4.840681305
523	7.862732488	8.267555229	8.803115755	9.238676907	9.186831429	8.016095409	8.348775015	8.041616713	8.627296388	8.619295579	8.666623773	7.764829024	8.758030323	8.937668625	8.62445794	8.073572129	8.630477463	9.047120017	8.987965996	8.228672872
524	10.28265953	10.48084352	10.6654341	10.08790023	10.38485185	9.490927415	9.560340829	9.225611162	9.987845794	10.51219141	10.07066499	9.689283549	10.1154118	10.22340534	9.819745677	10.05698258	9.833867401	9.532853963	11.08150464	9.427889634
525	5.800805943	5.174854026	6.607044518	6.087861716	4.624848903	5.534592855	5.060647589	5.55195017	5.269122788	5.653702547	5.807561504	5.222060593	5.667382042	5.192045418	5.46299049	5.800272563	5.633386544	5.824123379	5.327579398	5.28362304
526	9.598868753	9.711105323	9.356227145	9.680254122	9.884918449	9.8607159	10.41885186	10.57983484	9.619005903	9.928875488	10.11936559	10.43955255	9.077186813	10.53135168	9.346687283	9.769751693	10.20150433	9.511592063	10.29512966	9.396543652
527	9.752743491	8.902837813	10.21968631	9.423501622	9.38222167	8.794481737	9.519918656	9.095685299	9.432232635	8.730701915	9.039926517	8.784444387	9.211132137	9.583618641	9.671766062	9.576493523	9.481520039	9.548057784	8.934194234	9.664607935
528	13.5319302	13.15925358	12.76643521	12.6364032	12.85900329	13.52931831	12.4977273	13.36592874	12.77147338	12.81929839	12.97763496	12.36192522	12.87859812	12.77524557	12.7371579	12.81716998	13.05654089	12.30101461	13.4791442	13.04467295
529	7.856768905	8.697864171	8.794696121	9.152319712	8.088136989	8.632164785	7.698213527	9.29045754	8.363884544	8.32940031	8.680822532	8.90476419	8.358448725	8.810703984	7.697010743	8.341890258	8.865207147	8.981825503	8.977473892	8.613765077
530	7.852964312	7.862771162	7.746504715	7.840177576	7.513626453	7.50408054	7.101506614	7.426822053	7.533231724	8.06397158	7.880524241	7.40037014	7.567082864	7.950659169	7.611245922	7.21564667	7.378355971	7.177730188	7.740692431	7.578360374
531	5.30496567	6.083500874	5.06166445	5.696987788	6.498861433	6.216136888	5.741496852	5.703337114	6.014189497	4.929629335	6.609267804	5.255104522	6.008761893	5.580857296	5.237062361	6.091059427	5.776897313	5.282004024	5.286492085	6.13226548
532	7.184646132	7.244833676	7.299862435	7.309704483	7.009051426	7.895533136	7.92323981	7.468674946	6.622860492	7.471226863	7.625987495	6.098188209	7.483415016	7.121197119	7.210426566	7.254791741	7.306589385	7.114960968	7.018370761	6.963372941
533	7.048806961	7.676912927	6.736583091	8.244325886	8.466769295	7.241921264	7.679325897	7.57381006	7.206681445	7.866503859	7.561418959	6.803708949	7.472611112	7.6048431	7.277699004	7.354020332	7.344101308	7.529620095	8.176330979	7.517506955
534	8.629832615	8.470075409	8.1804537	7.597198995	7.835294002	8.1353553	7.90134841	7.581281246	7.82561704	7.974270083	8.539955963	7.5801163	6.853444827	8.145536832	7.622644307	8.285658997	7.671656309	7.765781806	8.834268366	7.450847949
535	6.060749769	6.004693696	7.073018379	5.685793497	5.550663722	5.605722578	6.234989464	5.83567308	6.219070367	5.561826785	5.066549221	5.761100161	5.664785686	5.802418217	5.548004125	6.53966785	6.084649779	6.168753146	5.910288771	5.744096164
536	5.109350976	3.988216056	4.131629039	4.127766228	4.098012495	4.005749664	3.900255536	4.170557239	5.491784443	5.206364247	4.612145331	5.031735482	5.333343898	5.090531561	4.209433463	4.453073716	4.48300424	4.021080281	4.61322612	4.27383183
537	9.826226171	9.79095763	10.17879278	10.25501905	10.45321168	9.969065464	10.48146793	9.780580052	10.19501042	10.63688582	10.15011945	10.43279122	10.46541093	10.8611324	9.967612665	10.45117778	10.24288673	11.05678707	10.19926068	11.1166183
538	6.06470377	5.764875295	6.515024234	5.699016172	5.511928832	5.916664849	5.954406874	6.289863823	5.453514201	5.964158255	6.076870163	5.905546728	6.737937194	5.497561213	5.776677933	6.016200421	5.638932171	5.235802615	6.422373302	5.805748233
539	6.069941636	6.964212467	6.189815498	6.420779246	5.72199824	6.122785542	6.163272669	6.760600539	6.658384185	6.693118767	6.084756765	5.998566457	7.16601547	6.573396922	6.6188964	6.391708837	6.311494337	6.928803569	6.713529162	6.168391794
540	8.475845365	8.276656509	8.585641563	9.043314833	8.427745577	9.469092398	9.591387141	9.15672835	9.207430591	8.466041726	9.237505364	8.428063949	8.889486522	9.068891181	8.508493712	8.608312878	8.728853646	8.421725301	9.583540844	9.570958402
541	5.897232695	5.79266635	5.745810427	6.39363477	5.882075735	6.332122884	5.923396071	5.145362378	6.399191652	5.804722958	5.509936658	5.11407533	5.319457249	5.829530894	5.395082479	5.495014376	6.263676971	6.687130874	5.960010078	5.101105688
542	9.994905392	9.567841008	10.57837736	10.1392373	9.076823038	10.14771274	10.049711	9.329875941	9.145195217	10.01351213	10.26492291	9.881155832	9.622571036	9.516011762	9.111486339	9.604971695	9.586232427	9.655686519	8.825376969	9.310778406
543	6.419194273	5.701204756	6.476231644	5.765510582	5.699258665	5.76110253	5.875431813	6.415186294	5.701290488	5.325065863	5.577535463	4.978878225	6.099560761	6.207812087	5.786378797	6.725157784	5.87836101	6.466597315	6.149047363	5.858186682
544	9.843335306	9.86323972	10.06775018	10.04853763	10.03478697	9.794631696	9.361737166	9.576536425	10.16123385	10.26495717	10.35983675	9.75523258	9.878054376	9.285711506	10.00265038	9.703322308	9.725174253	9.951146619	9.804371797	9.303192498
545	6.028707639	6.68398849	5.844177977	6.096566661	5.979169028	5.687378645	6.864050701	6.207032214	6.737628846	6.838101533	6.401823333	6.608457182	5.845323132	5.72683962	5.371457094	6.903480015	5.324107856	6.75739741	6.440913758	6.388538032
546	8.787078052	9.009191541	9.167673858	9.270250536	8.078267961	8.766160306	8.896632841	9.099392908	8.892267408	8.757746815	9.142703158	9.032521999	8.651033666	9.144221396	9.223137142	9.330275973	8.941069465	8.896247824	9.209198042	8.40213744
547	7.01349398	7.521921579	8.210718215	8.033593606	7.844514514	6.952335183	7.511701145	7.831928621	7.06595898	7.504970688	7.756345889	7.882120582	7.694030033	7.218028979	7.949960443	7.40687227	7.554584651	8.285094497	7.120311152	7.783317487
548	5.095853101	4.888533128	6.180406628	5.130862289	5.20359206	5.091353425	5.39263291	5.52163736	5.727109094	6.15299763	5.252689567	5.117455511	6.246267574	5.587226573	5.759572917	5.901631848	5.898288683	6.18383347	5.526182198	6.08975838
549	8.756115037	8.998452392	9.071070924	9.622724291	8.776586269	9.392406612	8.788411577	7.963754774	8.442480962	8.77668055	8.948878059	9.081330478	7.851811189	7.902244523	9.309979048	9.539235206	8.172155373	9.375178572	9.059544072	8.069860971
550	11.78105423	12.50060222	11.73410978	11.21122061	12.24473862	11.92235595	12.26346096	12.1956012	11.92064314	11.7991395	12.38992291	11.7342927	11.6834632	11.983421	12.91240544	12.33721035	11.24471281	11.47168713	12.47551469	12.26314938
551	7.872852018	8.181364825	7.567872349	8.492374277	7.743785251	7.961563018	8.324651812	8.542968215	6.756148352	7.574463475	8.15790227	8.308558038	7.613804827	7.940125063	8.810002833	7.551150967	7.397608389	7.681784214	7.82127981	8.06477097
552	12.48059483	12.72964242	12.44047805	12.9840377	13.00752993	12.48613657	12.25233094	11.42172884	13.0670935	12.83025004	13.17995505	13.07433978	12.76358526	13.53768166	12.39336306	12.83272461	12.84209101	12.55877399	13.17452845	12.45673691
553	6.273213696	5.911537246	7.368998339	6.225250573	5.792903339	5.920370346	5.616796712	5.918077164	6.538917417	6.455793733	4.917119576	5.266731622	5.488209346	5.474578894	6.234648247	5.761068627	5.066408576	6.276440915	5.812750211	5.863018015
554	6.093290782	6.624056619	5.58515716	6.026485243	6.197049187	5.891480492	6.768980081	5.590588955	5.755685335	5.940684686	6.219436448	5.829209632	5.273280865	6.954563592	6.016752035	6.695620932	4.806792983	5.587996391	6.311640746	6.126830521
555	5.781610953	6.212932017	6.910076938	6.575750645	7.012545754	6.293089144	6.171765863	6.103209003	6.122615906	6.369218136	6.595225664	6.582511327	5.337514359	6.535686905	6.648962542	5.568853894	6.384857135	5.702521018	6.52179174	6.175773731
556	9.646692359	8.636379707	9.211284149	8.566585751	9.257899266	8.760983219	9.023326712	9.241434475	9.026342704	9.747033899	8.450817406	9.302631733	8.55781393	7.378647265	9.044647032	8.994955914	8.972676926	8.501398128	9.093968439	9.179304265
557	6.781527988	7.467325829	6.78329522	7.158128752	8.130209491	7.370270822	7.767181132	7.835226178	7.507486362	7.167893344	7.423118442	7.360915233	7.126189176	6.857439718	6.829408086	7.250740778	7.158215748	7.583524004	7.47310857	8.162718508
558	9.531056331	10.17431468	9.4473127	9.37974435	10.02934781	8.494994214	9.685971405	9.727485216	9.446047196	9.786385857	8.562395669	8.487541762	8.849983122	9.110682355	9.375644566	9.730128724	9.810394301	9.901267152	9.313624935	10.16039624
559	7.037708018	7.183096095	6.503609549	6.801252829	7.124345886	7.541956261	7.418659092	7.670910622	7.552494639	7.021250137	7.097973643	7.121605269	7.439937529	7.980778028	7.64429305	8.366815287	7.572936153	7.44701373	7.242835978	7.591454845
560	10.18265133	9.517506803	9.90645835	9.738800493	9.30589331	10.03726768	10.2491139	10.10934091	9.916177253	9.622817975	10.51216363	10.52013693	10.28503895	9.432668554	8.930335258	9.997130626	9.993839976	9.880992321	10.17720388	9.19465264
561	7.425095185	7.652624059	7.617690216	7.344873533	8.398654542	7.339790786	7.875953839	8.459599157	7.984610678	8.215492835	8.200868316	7.293310514	8.585490581	7.624598407	7.910315845	7.228355838	7.856025875	8.2347559	7.416933065	8.069730756
562	12.31151765	13.00967669	13.10424524	12.96831334	13.99388797	13.89794149	11.9187198	12.80224981	12.94709667	13.56007174	12.594568	12.870079	12.64784318	12.6343347	13.14949155	12.39783634	13.09710579	13.66029343	12.87427903	12.74979272
563	6.994712295	6.218369351	6.243456342	6.661918556	7.136801884	6.301527091	6.340851524	6.48191618	6.679790022	6.238595116	7.834540436	6.873282348	6.562321227	6.051227627	6.642170283	6.20715995	7.00655257	6.155460266	6.591574409	6.23449957
564	10.49112893	10.35605083	10.02937788	9.019796566	8.624747904	9.593169012	10.28337499	9.708106337	9.857156912	10.46611115	10.14147576	9.523360069	9.584445673	9.503802456	9.301802739	9.799213576	9.222505841	9.66469985	9.627006776	8.973027288
565	6.073193283	5.881425761	6.301471701	5.714699678	6.85064962	6.018132818	6.284043826	5.73011842	5.893848061	5.288042045	6.722049106	6.538368778	6.882557786	5.764304566	6.014251808	5.957003866	6.572094574	6.985678361	7.329122539	6.97846243
566	9.761236487	8.906522048	10.34035689	9.470980123	9.435147974	9.61132893	9.225888926	9.795451767	8.963559958	9.4947324	8.508452775	8.984388294	10.19152567	9.17003294	8.833452797	9.743619454	9.627765154	9.846936165	9.468822336	9.261614011
567	9.27623776	9.081132959	9.3061532	8.427305295	8.217422807	8.271693031	9.251693632	8.639968048	8.204845485	9.062492078	8.883519522	8.224070282	7.880053749	8.936042411	9.17659544	8.676813571	8.241287229	8.605160973	8.598917341	8.840818996
568	5.470478224	5.095973537	5.136389511	4.969275748	5.080917958	4.586583962	5.031352915	5.062074895	4.1029429	5.004292348	5.025129741	5.056425544	4.914519092	5.41016054	4.735302169	4.407307865	5.273491657	5.055180794	5.571273135	5.27097302
569	7.570814033	9.062435844	8.697390151	8.677672759	7.796867494	7.687035442	7.174834559	7.850932479	8.323725163	8.519199443	7.665949108	8.925192259	9.088072495	8.296135379	7.538675313	8.035670488	9.293901975	7.708812828	9.709943322	8.163257875
570	13.08249466	13.39728553	12.67233251	12.7765423	13.29138689	12.74571688	12.01130101	13.07492871	13.87635085	13.29538126	13.31806629	12.38098218	13.30448262	13.58226739	13.11136663	12.82805938	12.34939984	13.01524645	13.31899257	13.06949419
571	10.80063099	11.22390145	10.86564504	10.73942663	11.17446117	10.68490126	10.05233349	11.38355409	11.72849834	11.02810084	10.4674358	10.98560412	11.37111221	10.15477273	11.19672408	10.60347391	10.83975051	11.45993204	11.16414556	10.84418287
572	8.399844051	9.514341734	8.585462053	8.630802542	8.690630853	8.556200262	8.172572039	8.710446663	9.197678961	8.040378024	8.994052458	9.113579738	9.0096771	9.465643977	8.664889532	9.097414565	8.505166315	8.461211205	9.108157764	8.780828003
573	5.70591029	5.483519454	5.741468355	5.789554198	4.948087052	6.008942959	4.990705706	5.913239637	5.46007728	5.401611625	5.834804193	6.098939338	6.366867045	5.614668049	6.207777445	6.186322807	5.972987223	5.304514729	5.195984324	5.540710826
574	13.40787799	13.53455326	13.01346771	13.13299125	13.06817345	11.86821667	13.51748845	13.25531285	12.53189589	12.90518573	13.04327784	11.96705793	13.02463283	12.88595934	12.6763659	13.61642457	11.66263014	13.54568563	13.14811466	11.99260447
575	9.482077498	8.006117884	9.484119136	7.964078532	8.72401049	9.031446597	9.693459773	9.373953038	9.347347365	8.609067049	8.85614086	7.874773197	9.02679817	8.910670272	9.002384063	8.834822535	9.730102676	8.647134976	9.088607469	8.153674154
576	6.764710242	6.590787031	7.76153201	7.34500678	7.18893128	7.308371166	7.703248941	7.895064666	7.235663332	6.490875453	7.221344284	7.124101502	7.420857088	8.479206633	8.073348156	7.167912657	7.458472956	7.214052218	6.756037886	7.466406373
577	6.734384073	6.202251165	6.987698911	6.610785668	6.338956555	6.78123628	6.575697747	6.183534449	6.26895826	6.016009662	7.40067834	6.184170909	6.48800646	7.090742998	6.02655091	6.562594166	6.865848498	6.291479108	6.4402168	6.468846431
578	10.00766794	9.793716287	9.275520825	9.684440191	10.1611976	9.55448483	10.33792545	9.412580699	9.53322543	10.28366603	9.822116817	9.594041774	9.577504248	9.475302978	9.369363184	9.866090209	9.836554128	9.90103998	10.06483489	9.40666205
579	13.46350581	13.05562091	13.74288387	13.24139111	13.36875938	13.34288001	13.78121992	13.01944123	13.71235133	13.73706781	12.73367168	12.88555519	13.25631688	12.82907359	12.99641487	14.79751971	12.89633992	13.40505587	13.11590254	13.42038061
580	10.8092343	10.28578789	10.8975635	10.59926588	10.31781432	10.82109303	10.93772561	10.81757521	10.66494023	11.44515843	10.41069461	11.22631708	10.87465821	11.00957342	10.64292509	10.50534272	10.83817199	10.689894	11.24424731	10.45845303
581	7.126676991	8.059681521	8.048819411	7.747922957	7.66635364	7.967506852	7.501430411	7.545006794	8.087929676	8.086191528	7.410694466	7.029287377	8.221506687	7.71815291	8.240689227	8.754109081	6.961875681	7.563340151	8.232211715	8.03261952
582	6.524974445	7.762047635	6.774940924	6.989606896	7.482392855	7.301287288	6.922392889	6.739357981	6.660948705	7.0234638	7.230059968	8.513867249	7.380165248	8.935268893	7.568546758	7.591433467	8.039033848	7.486615609	6.898710658	8.283184589
583	10.47719421	9.630973134	9.095705888	10.21210766	10.41602529	9.798104322	10.04690695	9.102280289	9.761786379	9.931295404	10.74991958	9.554623965	10.47158538	9.610745035	8.956036427	9.833568238	10.10551392	9.791694262	10.30833328	9.487260289
584	10.19357727	10.90126106	10.3234491	10.2257014	10.99895465	10.58387332	11.48589555	9.704869611	10.47918492	9.887219797	10.31182636	10.63326584	10.68134263	10.23278124	10.15080332	9.878735486	10.78355742	11.21036115	10.71465635	9.823061734
585	9.326788794	9.213223511	8.892856832	9.48115672	8.726083369	8.170583139	9.108018736	8.534480606	9.10943651	8.731180153	8.91548321	8.062046771	8.300169311	9.40662845	8.75299946	9.38289641	8.964928629	8.296619745	8.095533823	8.298214642
586	13.54021044	13.46660964	13.77935642	13.89738381	13.15943761	12.78354731	13.38079236	13.17634336	13.35786052	13.21102675	13.33205526	13.19411567	14.0560334	13.47987619	13.86785288	13.74879883	13.19988071	13.33425573	13.12683204	13.06637025
587	8.251594352	7.695387171	8.525125514	9.092003787	9.479892735	8.173365756	8.601857307	8.470666381	8.700157049	8.727337096	8.24380073	8.300321734	8.063767934	8.126646039	8.851369674	8.627979979	9.259038068	8.972299902	7.744867038	8.97444702
588	6.299621197	6.868836861	7.19102737	6.667109635	7.606427423	5.993074347	6.195527533	6.46719598	7.934611789	6.927477704	6.517910832	6.86823581	7.325143245	5.924881266	7.042414962	6.287011624	6.349381628	7.219966372	6.996440485	6.764601444
589	10.18321571	10.38844711	10.48312982	10.24497329	11.11905511	10.28876511	10.45823812	9.774268574	10.66066596	10.46703531	11.17380201	10.37193427	11.35082366	10.12149137	9.391331969	10.06348912	10.61179109	10.22213243	9.616997761	10.15527393
590	3.880228821	4.076852028	4.440965721	4.493805152	4.221033675	4.190239127	3.908987134	5.421769961	3.733028749	4.371684361	5.059258028	4.932273813	4.221954554	4.644876943	5.18691868	5.046393796	4.799757984	4.097851303	4.193654413	5.286942669
591	9.765070388	9.755060733	9.968405209	10.05854389	9.076177687	9.769764472	9.755102207	9.349492604	9.547135788	9.479304095	9.317102867	10.2187019	9.261733772	10.87019722	10.25212623	10.4828239	10.08265943	10.25271568	10.32642696	10.04413713
592	10.24838325	9.952597952	10.46738665	10.13666307	10.75202525	10.0063533	10.79017733	10.68476208	10.11034657	9.650539728	10.52455044	11.10073694	10.50763298	9.77996847	9.905340085	10.43557529	10.56067279	10.37209786	10.43129885	10.5328451
593	8.001170197	8.220577291	8.283976296	7.831048123	7.721949143	8.092840641	8.998236541	8.284133157	8.063155541	8.064779223	8.303913679	8.250434435	7.724788618	8.227014924	8.231678139	8.397661687	8.119111969	8.936756292	7.606879133	7.697141982
594	5.736578987	5.570253918	5.588686511	5.170398529	4.990885775	5.809327692	5.099128773	5.504071747	6.288741474	5.724825462	6.135987402	6.346359287	5.421712701	5.79796201	6.081489983	6.478118953	6.250837788	6.614906471	5.930839147	5.21073517
595	6.886241944	6.565633805	7.65876271	7.501715001	7.757810268	7.27744582	7.999262898	7.051585666	7.327142986	6.785502251	7.236955329	7.731224858	7.128425917	6.234295568	7.363864375	7.33709591	7.109708888	7.552579264	7.77580002	7.803546084
596	14.38821549	14.49955957	14.90630723	14.41423893	14.53621818	14.19584772	14.5623485	14.89213221	14.22670745	14.67438422	14.898956	14.15049562	13.95060883	13.53796424	13.81528721	14.74622685	14.90342392	14.06540989	14.13857029	14.02406852
597	6.474446229	7.512461975	6.297120286	7.001399074	5.852491728	6.411991139	5.983314489	5.971221814	6.477561642	6.411913578	6.778173258	7.0158818	6.85261327	6.181415067	6.590352325	6.727848309	6.623557486	6.645963827	6.493019056	6.588796313
598	4.965201773	3.617248049	4.645507258	4.416543986	4.043758887	4.587738018	3.824611691	3.840753259	3.991511552	4.117871477	4.715472965	4.283304586	3.580472196	4.037878501	4.621410379	3.340443026	3.968944508	4.815950236	4.397300206	4.380644137
599	11.54164786	11.2276757	10.84249587	10.85977576	11.4271139	12.12519789	11.76478459	11.77257575	11.59694292	11.44637371	11.10923958	10.91347921	10.93765224	10.98438867	11.53259886	11.57891862	11.38273643	10.97379345	11.45626696	12.10755657
600	7.838836583	7.018417627	7.472312364	6.61163268	7.199350249	7.686197985	6.702016148	6.917076457	7.177289774	7.771649238	7.419592604	6.988388075	7.33954246	7.128256678	7.315151484	7.014546591	7.405030935	7.47245432	6.971217339	7.008321204
601	6.557368414	7.953310436	6.865450471	7.278907965	7.69682042	6.990805012	7.124252621	7.809492044	7.119387604	8.164101877	6.917943862	7.318763557	7.456204629	7.147970644	7.826340536	8.083067747	7.56135985	6.915328572	7.405920371	7.366350697
602	5.803449396	5.907040967	5.98575649	5.753327578	5.674533593	6.491145503	5.692506376	5.798087987	5.555090893	6.007701889	6.322510894	5.578258975	5.306269587	4.90184743	5.319256981	5.900211084	4.633108265	5.705284308	5.693041926	5.426542676
603	8.867802328	9.061765392	7.986177247	8.690401663	8.058676295	9.076529413	7.70146268	8.097577523	8.246801602	8.3173886	8.62516432	8.496785059	8.690143959	7.947237811	8.412071699	9.253388212	8.643452336	8.066672526	8.663563336	8.038089805
604	11.24477483	11.77514545	10.40022612	10.92995349	10.78417068	10.68722772	11.18427801	11.66910526	11.62524669	10.82483557	11.35225223	10.92006235	10.83433115	11.4931418	10.68263273	11.05192142	11.08954903	12.13163484	10.58436168	11.2645392
605	7.356166208	7.006910512	6.796675196	6.993840893	6.839039163	7.432556022	6.694134598	7.170393446	7.761151965	7.017572768	6.556766863	7.090804023	6.890311671	7.161458974	8.250657282	7.35328154	7.426327226	7.081534608	6.475833926	7.298996021
606	7.313764064	6.977086372	6.59944813	7.767492403	7.832273526	7.071894242	7.768510695	7.011540235	7.019441207	7.458725443	6.595176073	7.405277846	6.857279495	7.064125009	6.148629919	6.826122527	6.594690107	6.822262609	7.089741116	6.36020398
607	12.75267149	12.84504697	12.7166321	13.20828949	12.87591687	12.39226192	12.58694275	12.72670988	12.81153081	13.27575497	12.6551017	12.25391766	12.6333447	13.3146492	12.20590374	12.3101114	11.9455061	13.01902524	12.71893533	12.45173453
608	8.137415778	7.314910792	7.724448678	7.414593307	7.499687541	8.030509487	8.464711297	7.021755472	7.67593341	8.215326454	7.893645411	8.108425581	7.006375144	8.108761233	7.502575587	8.133814868	7.876553897	8.384907774	8.016638149	7.788504526
609	7.927406724	9.542874034	7.533384907	8.400230131	8.772765936	8.253822017	8.05732802	8.603363608	8.275429156	8.04105883	8.27659237	8.139631267	8.184977587	8.503904277	7.650509102	8.215590373	9.628394539	8.261091046	7.429197627	7.955925165
610	6.299852643	7.279507641	6.201775532	7.140953269	6.422049617	6.48463407	7.131822364	6.986074902	6.691455914	6.305961628	7.124365294	7.047307772	6.310697605	6.879460202	7.255129329	6.408173774	7.188643972	6.702843842	7.552402091	6.688337609
611	11.49897698	11.7494677	12.18001429	12.48513405	12.18593927	11.34975228	12.05155987	12.67219339	11.66463521	11.74926476	11.89256931	12.17735718	11.99513561	11.47893105	12.21657551	11.70432536	11.53267616	12.27842191	11.92314359	10.53336209
612	5.448694911	5.06554492	6.772865109	6.677351554	5.963532348	6.416077299	5.393847616	6.046039025	6.841941979	6.101999765	6.162122255	6.580496783	5.647453641	6.06942521	5.868433334	6.076102657	6.048008425	6.161457907	5.881159406	6.560146044
613	11.23929361	11.61798641	11.46127541	11.41948444	11.26133465	10.93826855	11.64520016	11.56981975	11.44976447	11.34456259	11.49637591	11.98905347	11.4237053	11.50100362	11.59445784	11.20653213	11.36608362	12.4640716	12.68919998	12.34827108
614	10.77974477	11.16264132	11.88842494	11.79809051	10.78791242	11.40712922	11.29860533	12.62146424	10.62163988	11.95730261	11.73214871	12.42438387	11.29242192	11.48143407	11.68775866	11.62111651	11.65192138	11.64756166	11.38971921	11.70734869
615	7.028565431	7.784543887	7.281784746	6.415900574	6.809163036	7.363343467	7.200867049	7.362335148	7.034848887	6.631458694	8.266655806	7.53337417	7.721432038	7.334373819	7.53318248	7.637154597	7.62699152	6.344269958	6.893310334	6.992420916
616	11.29021598	12.24824819	12.69092057	12.33076297	11.47753193	11.35674052	12.09335777	11.67560295	11.00035882	12.17714028	11.81795119	11.18237829	10.92462726	11.92773392	10.38741479	11.48459684	11.05866082	12.08433736	11.49960075	12.62559643
617	11.54820667	12.76438529	11.76286208	12.42673788	11.97029099	12.04973589	12.56753418	12.31840232	12.24712571	12.44466537	12.2219211	12.51911621	11.83203103	12.07607107	12.21371881	11.12120494	12.18963597	12.28387539	12.27882567	12.60692881
618	11.17325264	10.07701584	9.946115009	10.16509978	9.792299938	10.53703094	10.57327759	10.85546296	10.10274185	10.11690734	10.10866282	10.04824283	10.86541505	10.25350727	10.31205474	10.84524764	10.21994463	10.88000281	11.03239465	11.01348203
619	5.022320097	4.950665242	4.200570473	3.766391836	5.139922023	5.349739259	5.309804277	4.41632181	5.138459218	4.440173709	3.947486401	4.527183594	4.7750787	4.479831905	4.797866307	4.336982548	4.169992818	3.807645735	4.139285773	5.406251149
620	5.452060427	5.701341688	4.831779615	5.957629343	6.113777723	5.709891599	5.969868904	5.582938691	5.602912225	6.13057643	5.684131609	5.930835428	6.225977674	5.510302726	5.158783194	6.037283729	5.593131115	6.612102583	6.377220553	5.827878469
621	5.316942126	5.631060762	5.303653628	5.867309156	5.483190009	4.927336326	5.476361505	6.220068671	5.656755675	6.001954349	5.145882864	5.419669164	5.908424274	6.167723217	5.612073223	4.797673959	6.204823455	5.001444115	4.69294784	5.085405991
622	8.744964301	10.17005684	9.268121622	9.058271345	9.268452495	8.708381358	9.238883266	10.08098772	8.876221681	9.504169579	9.437593507	8.400761487	9.84417861	9.510923428	9.302515972	9.512008535	9.490287238	9.883753688	9.974323945	8.435353086
623	14.32377998	14.57092104	14.35175905	14.94196873	15.09211026	14.39979741	13.9882755	14.84763753	14.37854217	14.40611581	14.91006674	14.60346982	14.6025176	14.7892931	14.30139775	14.30995206	14.9123804	14.34993059	14.0603679	14.02405632
624	14.65934503	14.71634581	14.67287983	14.30091577	14.79095464	14.55288971	14.94767527	15.19565702	14.61883841	14.26523209	14.16989802	14.84562822	15.14398735	14.77233906	14.13289138	14.9367495	14.32878996	14.92254656	15.71729189	15.21731416
625	10.23691885	10.33428387	10.19636615	10.64771804	10.60709212	10.74518837	9.314906057	10.25205423	9.922475264	10.04362771	10.67056316	9.99610495	9.882639677	10.18715489	10.53823898	10.20025366	10.2792729	10.84972565	10.34344171	10.30790233
626	11.92840051	11.48321782	11.59708771	12.07890513	11.7699235	11.59982969	11.72629908	10.52092705	11.44207893	12.11382328	11.74048975	11.16806669	11.79299419	11.78570964	11.99502027	11.75556483	11.26956554	11.62048995	12.33355992	11.88415306
627	7.909973194	8.132248565	8.229986901	8.869079592	8.380092901	7.968752257	7.87003122	8.965232737	8.055199633	7.557504695	7.98594002	8.268388786	8.055215149	8.36581817	8.154276365	8.665177952	8.829501333	8.394477929	7.854162325	8.779144823
628	9.392466485	10.69279101	9.908494131	9.434145841	9.910612799	10.65581913	9.741149618	10.940982	10.1053048	10.96977455	10.06494766	10.08234728	10.38105608	10.4709098	10.42599839	10.12880638	10.42396153	9.727396293	10.06514293	10.36632902
629	10.24378603	10.14045878	9.159809998	10.17731931	9.391779064	10.1739491	9.758006659	9.409788241	10.24901253	10.93926102	10.13837534	9.872464572	10.04956939	10.29830519	10.11169084	10.02613293	9.758884983	8.562993198	9.753709455	9.386401274
630	6.635715234	5.637033864	6.017513198	6.861352696	7.069844674	6.473467225	6.905515571	6.659951514	6.906011941	6.915107242	7.33639541	6.989909408	6.664657582	6.402994616	6.616962626	6.493627779	6.725949466	6.19800994	6.704326064	6.825334622
631	6.586733122	7.395135531	7.705777151	7.764729281	8.281419688	7.761746432	8.345484705	7.467554126	7.857996606	8.75688483	7.091431562	7.125159691	7.390498879	7.70460964	8.138630932	7.735962155	8.626580443	7.574656415	7.509880433	7.531191294
632	8.03686599	8.723848617	8.918117044	8.166095088	8.780228291	8.397769254	8.457564333	8.941444778	8.155056922	7.953244049	8.655201994	8.120018442	8.66956774	8.076088132	8.240852099	8.613306267	7.948648721	8.013813898	8.206669754	7.776802768
633	13.8573761	13.3678133	14.12500671	13.57489544	13.61153503	13.39271163	13.77563993	14.07145526	13.33258879	13.32132892	14.4647692	13.55504612	14.18899513	13.71930003	14.10168782	13.38963471	14.00238086	14.15051853	13.93260238	13.62565136
634	6.201955122	5.517899681	5.915233007	5.939066219	6.38225933	6.304154449	6.098475334	5.952567906	5.381000665	6.885372165	6.265215601	5.768468685	5.853703239	5.650251869	6.326953487	5.883272874	6.13679501	5.829698854	6.209581805	6.129502025
635	4.636700395	4.815789959	4.618448349	3.95347687	4.725570807	4.84643354	5.019659828	4.205659653	4.301395781	4.646296008	4.698813571	4.485267877	4.941814211	4.268474659	4.754008858	4.479921431	4.996308868	3.690029437	4.341861011	4.363130207
636	5.88513139	5.823206126	6.555736923	6.073668114	6.573720847	6.224969679	6.879529116	6.786611582	6.509514512	7.053391529	6.013079419	6.562356302	6.07354067	6.77102728	6.174580634	6.409060269	6.055111061	6.226106021	6.645459741	6.199025982
637	7.863772518	7.747045049	6.856826657	6.503186479	7.251799883	8.16125634	7.271877605	6.421782048	7.889214957	6.789884163	6.980354478	7.760225367	7.157004582	7.661915503	6.779527074	7.056254461	7.216683583	7.580665467	6.696319725	7.199516295
638	11.68859054	12.25195252	12.06683432	11.95651431	11.90358228	12.05056394	11.86515971	11.52226292	12.12495477	11.12384555	11.39212019	12.14611245	11.12470101	12.39434851	12.31314777	11.44770458	12.67365863	11.72870667	12.47515913	11.93134283
639	7.023100693	7.496156579	6.689022242	6.348359695	6.553035217	6.06630176	6.174008955	7.077205989	6.418864265	6.468437473	6.333413989	6.964839428	7.194897106	7.135719388	6.458138195	6.415161806	5.941801599	7.526075521	6.125715791	6.748458755
640	7.636922628	7.490282564	6.72991562	7.896407814	8.066740806	7.23425212	7.667618104	6.978120685	7.226926832	7.227767103	7.093702236	7.436413272	7.344018878	8.482284601	8.38834666	7.779077216	6.771288774	7.920600166	8.094629427	7.867720239
641	9.832454752	10.57174111	9.886244055	11.20863342	10.54379771	10.33668186	10.27000227	10.52273539	10.75372823	9.726423783	10.12623221	10.3041465	10.99862981	10.52816533	11.00398243	10.38526185	10.90924276	11.33252525	9.668398449	11.00756557
642	10.41368284	11.48240985	10.78485407	11.00230283	11.14388568	10.78708329	10.91112537	10.48819131	10.28193046	10.50865768	10.07865674	9.71904461	11.28198101	10.33303638	10.51447529	10.39810861	11.15214915	10.9853207	10.53415959	10.63128123
643	9.155381606	8.179852166	8.351072543	7.81803323	8.070328101	7.884042345	7.461386118	8.878053027	8.4187442	8.729717638	8.439823777	8.626094138	7.590917957	7.199536145	7.647975216	8.430755637	8.111229735	8.548256582	8.668346907	7.362001167
644	5.795354945	6.236047701	6.022063194	5.844881434	5.930343985	5.495578766	5.74992625	5.889385873	6.09902865	5.478186556	5.686984192	5.561993196	6.240735156	5.634235829	6.033845804	6.372870821	5.942442173	5.751187463	4.987656164	5.176112487
645	5.359986319	4.671752707	5.25201422	5.47262928	5.051180301	5.680384028	4.759049671	4.621070148	4.756110055	5.942878324	5.375215188	5.254779238	5.05693872	5.862133074	5.022475812	4.792166113	5.374264913	4.339275325	4.481924277	5.213812697
646	8.355423053	8.055263905	7.860224885	7.702277482	8.574732869	7.401120107	7.65971791	8.077605521	8.435451118	8.430701553	8.107180135	7.567232342	8.322431541	7.301787968	8.222027901	7.528697305	8.423289245	8.139058336	7.599098776	8.010112369
647	15.14345192	15.95695272	16.00902453	15.91364033	14.73479217	15.01189754	15.44817313	15.80552371	15.68193939	15.94335508	16.57154019	15.8371082	15.37974363	15.28003381	15.72802157	15.20690736	15.6634996	14.8242914	15.57425072	16.17213902
648	9.258849706	8.591952646	9.711280003	9.300267726	9.191413675	8.760264427	8.52101669	9.344163793	9.484917553	9.164415064	9.545039488	9.354567253	9.982141839	8.894966734	9.50869908	9.787931061	8.40971424	8.850157062	9.458421238	9.427990484
649	8.354301121	9.155734912	8.750065848	9.002917266	9.104244359	9.035645055	9.185694479	9.704259798	8.770991247	8.856605603	9.065432209	9.340444155	9.163527654	9.762830331	9.277732813	9.461111095	9.615564498	9.038102084	9.060232368	8.853253377
650	10.38202217	10.2620999	9.492137213	9.888979816	9.993708679	9.326172721	9.48164211	9.562871645	9.787198081	9.901079293	9.54745908	9.51898056	10.63730895	9.269077193	9.693183118	9.059047527	9.519715093	8.558354574	9.956495588	10.44067979
651	8.428792081	7.911801067	8.023546993	7.519596849	7.896610947	7.864121573	8.190686697	7.693252617	7.534894899	8.270996825	8.173550762	7.605082385	7.338059231	8.021574296	6.897660525	7.964826295	7.12257854	8.053312955	7.829640143	7.307421546
652	4.770385121	5.623084497	5.156037916	5.399731334	5.472889806	5.563158929	5.003132627	5.426251866	5.389263901	5.33565793	4.875314248	5.564872949	4.965173447	6.072515187	4.680420721	5.172368141	5.234717637	5.067057048	5.102914579	5.083901231
653	8.348533445	6.845436037	7.427578777	7.137542518	7.571399773	7.729564492	7.83826049	7.768765663	7.696069286	7.543891692	7.561080555	7.92552242	7.634666081	8.494851524	7.93363808	7.283472999	7.23759013	7.273647295	6.925868067	7.289663922
654	7.310886298	7.273807209	8.027422011	7.703993506	8.289469524	7.628429848	8.174101082	7.099473825	6.926740521	7.976145689	7.90588563	8.398878839	7.815409156	7.566306911	7.482067906	7.877971575	8.343694998	7.861515945	7.189886231	7.954175953
655	5.578496787	5.154016828	4.26167781	4.190144451	4.522226336	4.299487154	4.582042082	3.973423788	4.652036961	4.869089058	5.274879818	5.006779333	4.792852211	4.906475433	6.053966378	4.70351481	4.991764669	4.049408078	4.461629162	4.695525542
656	7.999157925	8.354915649	8.606367746	7.796693526	7.70361401	8.694578555	7.727506096	7.71307499	8.503418072	8.363610992	8.500614023	7.449506726	7.978115453	7.302505302	8.291397885	7.388930709	7.591685522	7.608988614	8.24602505	8.116637632
657	7.010915669	7.657163035	7.113620281	8.636661348	7.77606842	7.974019775	7.212168937	8.324082687	7.299169775	7.740315315	8.515085992	7.776361443	8.202129455	7.745557179	8.570729716	7.333120561	7.700345821	8.116984978	8.174655019	8.373744152
658	8.485974987	7.959146605	7.693272157	8.26674155	8.197748075	8.466233419	7.80542861	7.754335622	7.060415711	8.094858238	8.118156286	7.679546457	8.093091551	8.35802916	8.40030809	7.461220302	8.139490911	8.172739585	8.804480088	7.583759476
659	4.983688006	5.280730573	5.939428757	5.255307094	4.906141673	5.140343946	5.257239347	4.140983011	4.823104202	4.763680471	4.637605284	5.094617163	5.029942002	5.365231134	4.64988898	5.178137162	5.217265748	4.903301852	5.078920092	4.396210043
660	10.64714933	11.0016947	11.36594621	11.53353869	11.39888781	11.19471639	11.05012622	10.84765234	11.74515032	10.14787558	10.63191227	10.85912622	10.26919817	10.79395679	11.29849056	10.90431536	10.60891786	10.68867824	11.24046498	11.45468737
661	6.195519255	5.274192533	6.407392007	5.06988075	5.649401154	5.728398134	5.283905518	6.417136981	6.195359963	6.072449656	6.616664559	6.105159204	5.682389881	5.330572108	5.658771387	6.239271446	5.464307124	5.804292286	6.278489417	5.528697617
662	11.60367571	11.1959926	10.93669406	10.70812782	11.84952238	11.27296709	10.9101479	10.97479587	10.71255882	11.97621419	10.91519376	11.07524068	11.4443291	10.71187979	10.38644282	11.68568787	11.5257877	10.61034611	11.63109164	11.23398712
663	8.311032535	8.197719604	8.125014333	8.339099345	7.901209988	8.776378852	8.20325621	6.981989155	7.56981658	8.036998088	7.220122996	8.047250791	7.293702199	7.959468252	7.461688562	7.934762793	8.503566065	8.650368174	7.919794084	7.632954304
664	7.186746097	7.946638448	7.864972522	7.946976477	7.01615178	7.589342213	7.068958784	8.26780248	7.424103928	7.096715302	6.949292108	7.958544901	7.602646265	8.504039958	7.978060382	7.220083756	7.979914953	7.697411928	8.092613813	7.914444595
665	12.6332643	13.41898532	13.3036217	13.79001142	14.83054335	14.32745687	13.2034631	13.4480645	13.01921037	14.2553185	13.3293961	13.45971223	13.83544049	13.17176372	13.93121287	13.60099185	13.37327582	13.43821748	14.45438179	12.953811
666	5.510759614	5.429040717	5.645035922	6.228037689	5.460381145	5.861885854	5.413493869	5.533466314	5.775558725	5.142515492	5.834176419	5.782293253	5.443326015	5.213484707	5.320585828	5.494379179	6.122257565	5.970932891	5.409423635	6.33170297
667	6.938494144	7.287835971	7.370121729	7.067568523	7.630356377	7.210379035	6.703126325	7.046321006	7.588588488	7.515456315	7.821083209	7.318110641	7.970870497	7.774004117	7.179434227	7.154832161	6.570209444	7.042730379	8.062809768	7.564678305
668	5.743929707	6.963902293	7.020076231	7.497793241	6.308683565	6.650555785	7.371365371	7.335235717	6.946788881	6.71182347	5.347402103	6.60200953	6.822721643	7.210715424	7.230974488	6.173917539	6.600996576	5.903311646	6.130134076	7.473125682
669	8.758654671	8.317563245	9.018020622	7.913167806	8.515709354	8.280943579	8.658054889	8.91505476	8.714550477	8.835172854	7.949968113	9.162551746	8.7928459	8.50291065	9.416212166	9.139349307	8.540369558	9.57227625	9.030155032	8.670260906
670	5.71092994	4.593293928	5.236752191	4.811314047	5.210153238	4.977814421	4.126222283	5.81253369	5.208846516	4.934786911	4.800048542	4.763039413	4.642837144	5.074310881	4.640365444	5.500297548	5.486598184	5.395773347	4.766914026	5.057517667
671	6.440515407	6.609292944	6.168201095	7.283580411	6.658699875	6.937295511	7.152229304	6.26436759	7.098875346	6.112087948	6.395315498	6.708325381	6.765329919	6.837539008	6.497736056	7.201093314	7.338856322	6.739349379	6.603668562	6.307167887
672	10.38432387	11.82442801	11.31370064	11.19205042	11.30413869	11.31996542	11.36066465	11.68289441	12.01303207	11.39549488	11.60961069	11.54138111	11.0561819	10.9693482	10.7704088	10.23775252	11.01414072	10.91523645	10.72933706	11.39065178
673	10.54854375	10.50708383	10.07456712	9.457194733	10.76261062	9.897086649	9.695492246	10.92796854	9.342705538	9.978114417	11.33602159	10.03185784	10.39312691	9.663151477	10.30182056	9.915253614	9.634213866	10.17733915	10.31586169	10.21228475
674	5.908374827	6.854796229	6.675282601	6.621351251	5.894207619	5.757398364	5.376268277	6.140779993	5.705379608	7.058721144	6.312644773	6.398310178	6.582841753	6.060386514	5.875720312	5.634287266	6.485354098	5.381980329	5.995887187	6.637106699
675	10.60631018	10.38302344	10.59469791	10.47596391	10.55981026	10.85750508	10.3291635	10.26940538	10.78100099	10.73964599	9.970143437	10.71030508	10.52621374	10.75449474	10.66554589	10.80893762	11.10157075	9.653639863	10.83873049	10.78595071
676	3.883068472	4.510137455	4.599161439	4.205752005	4.13428924	5.002140296	4.311148236	3.776786801	4.983679584	4.737158341	4.35343116	4.505132705	4.354333953	4.441230028	3.811649072	4.723609635	4.156046719	4.556716392	4.769897733	3.98521469
677	8.003563854	7.838365501	7.788916585	7.451271322	7.562585169	7.950282751	7.792011953	7.688618728	7.941059894	7.948267475	8.031061814	7.8089395	8.208177468	7.959918563	7.287262279	7.907915248	8.013594394	8.566011103	8.11958207	7.801394348
678	11.51820075	10.71557766	10.82628459	12.14138938	11.676207	11.94167731	10.74845272	11.43990111	11.09886764	11.61076	10.95519518	10.97829224	10.94728492	10.91258407	11.9020755	11.50159813	11.01714843	10.65051171	11.22303049	11.38560965
679	6.400048762	6.672111861	7.233000929	7.024905647	6.667794162	6.601962025	7.117516346	7.188212383	7.180698723	7.252246278	6.530340119	6.502781299	7.098744248	7.330492438	7.451744987	7.010455036	5.791206669	6.572332145	6.710301943	7.667411229
680	8.433087356	8.503553106	8.867910608	8.125763333	9.190107169	8.910113221	8.694176406	8.799645118	8.749557284	8.414701413	8.672948226	8.489156402	7.925313987	9.429576114	8.4008749	9.127367038	8.05661577	8.921986161	9.379682222	9.334633455
681	5.964474372	5.279401904	5.379443961	4.491799844	5.109727139	5.845817938	4.142881826	5.230894081	4.963220293	5.383679076	4.914318611	3.860502146	6.307469229	5.678301259	5.313678484	4.830477907	5.293646337	5.225115662	5.069405706	5.069788507
682	11.62179912	11.80007578	11.51672673	11.92754269	11.68369153	11.2561287	10.91455745	10.89728945	12.06540388	11.45320251	11.37222822	11.92426881	11.95646914	11.96253093	11.30774586	10.7564121	10.86722816	11.05200344	12.02685837	11.51850793
683	4.051581941	4.706752355	4.850760287	4.400081071	4.498140666	4.614316289	4.642101106	5.429901324	4.931974544	4.603524762	4.953211395	5.202438407	4.972131513	4.91409924	4.590994612	4.808685495	5.38685387	4.422840359	5.380409033	5.472314516
684	7.253943758	7.338564749	7.689760671	8.24221858	7.243292929	6.972199234	7.66685345	8.030107858	7.736836156	7.201781199	7.31755209	6.786217701	7.745340857	7.958328775	8.285408277	8.1314674	6.898324931	7.851124759	7.558975291	7.790141146
685	8.400489357	7.527798512	7.634184272	7.481246582	8.467540268	6.948237358	8.206332999	8.20524254	7.382914614	7.946420573	8.029355549	8.487588153	7.600838267	8.099562433	7.730726261	8.121637864	7.521335536	7.673721559	8.411387912	7.813010876
686	9.061865299	9.013404946	8.540620897	7.98994429	10.07155567	8.266408422	9.117150424	8.977584849	8.478980659	9.087169483	8.846083941	9.513099818	8.417835859	9.485140767	9.276906038	8.715754572	8.803273812	9.244783335	8.167224702	8.952506359
687	6.434295183	6.397395332	7.369842189	6.418961465	6.695135388	6.516032872	6.430234583	6.3721656	6.282097415	7.293613915	6.6043889	6.570514383	6.119567272	6.572147019	5.852031688	6.961773086	6.213068826	6.369994704	7.1513657	7.38884787
688	6.004435599	5.924804342	5.561935954	4.294365935	5.462728	5.496863661	5.204415245	6.393517022	5.487028964	5.270650415	6.114300719	5.26395534	5.444458453	5.450282251	5.062674264	5.487640523	5.444748625	5.284363983	4.497416657	5.588642357
689	8.843467107	9.210417798	9.462581548	9.302523908	8.903016441	8.738825022	9.33526463	9.733991797	9.570834558	8.943503278	8.586641131	9.517822152	9.346239786	9.642525064	9.198066965	9.75704587	8.837627936	8.4119821	9.887709145	9.79068292
690	3.891645241	4.395762126	4.764962647	3.960207392	3.030614401	4.55246575	4.582502479	3.679751211	4.251234305	4.427614745	4.013006223	4.442995473	4.466774656	4.707429639	3.719702327	3.445930165	3.933606681	4.158512876	3.881074449	2.641922891
691	9.121006923	8.815597284	8.494529919	8.674305223	9.418664972	8.644609141	8.511934024	8.040212973	8.217108942	8.729227992	8.349652478	8.981558817	8.765939467	8.716540038	7.685006894	8.849085294	8.276198399	8.219269945	8.618826185	8.771086042
692	10.39599598	9.632152854	9.831498264	10.21444054	10.00908693	10.5289376	10.00878408	10.42669336	10.70169114	9.730986513	11.16526277	9.691339448	10.02101966	9.902937916	10.77666813	10.43738536	10.78431467	10.58906667	10.55977973	10.69843385
693	5.485128735	4.929885424	5.664231986	5.168457088	6.044991663	5.827384086	5.342116252	5.383449561	6.346859894	6.474782468	5.769376785	6.102444242	6.825153588	5.611559603	6.404146308	5.568414803	5.280713451	5.758243127	5.209113323	5.83035529
694	11.06124953	11.25180086	11.04339213	11.10054583	11.05412296	11.72059373	11.17099121	10.9042871	10.82063268	11.2960469	10.75530854	11.85199672	11.55565214	11.73512102	11.41847481	11.5536022	11.23644654	10.86392298	11.62501693	10.14102694
695	9.283510714	9.49789038	9.773700679	9.944222096	9.445105618	9.811969304	10.11502829	9.741324344	9.964923066	10.44372645	10.08090932	9.831093826	9.829064098	9.791178762	9.217537647	9.306633982	10.06208377	9.618424852	9.83229098	9.65180974
696	11.35548192	12.99212505	12.26404381	12.94634504	11.87015232	12.91076704	11.28335746	12.57012866	11.68464465	11.34509481	11.64334108	13.08916927	12.70522499	12.22798773	12.16674534	12.75283641	12.99228004	12.40188113	12.98498871	13.53929042
697	6.639267268	5.867903499	6.475326218	6.101407737	5.931478781	7.032588067	5.680629465	6.919583128	6.848825846	5.990728356	6.060338047	6.303324033	6.36222549	6.546482631	6.218313177	6.568783947	6.654580108	6.61787354	6.692859624	6.865601345
698	5.850913361	6.194270054	6.344635805	6.366021312	6.507221723	6.524533366	6.223839645	6.423789429	5.650039659	5.845455744	6.209001209	6.239747597	5.963366468	5.855975485	6.454866814	5.648063138	6.889316757	5.740185611	6.255235155	5.359972441
699	4.795589115	4.835521647	4.179199514	5.845211128	5.331779501	4.158588156	4.591275741	4.294688587	5.133018542	5.023198021	4.724939609	5.223173307	4.796902422	4.296296239	4.612195474	4.291932362	4.279910597	4.809223395	5.676828173	5.335462166
700	7.946468279	7.236472423	7.794147353	7.367993754	7.24488933	7.295613345	8.167979322	7.581045617	7.183142569	8.272255481	7.272025423	8.162898088	6.971909635	7.295303979	7.843533789	7.615872588	8.389494556	7.327642555	7.753858579	7.80729895
701	5.727416223	5.415835173	5.830201244	5.907119474	5.143874068	5.127446894	6.06166256	5.385763686	5.400590961	5.177095586	5.171200015	5.220629163	5.024523279	4.611277421	5.044923912	5.640257021	6.09177615	5.222575297	5.276761001	5.617776415
702	11.48305278	11.2024078	11.13720946	10.7879255	11.26977348	11.57175935	11.17946902	11.5457367	11.09495335	11.0310984	10.87389186	11.2472012	11.26193219	10.76938123	11.94960299	10.76444727	11.0501642	10.73263738	11.50489842	11.30888661
703	8.428876995	8.489554892	9.922029807	8.565502536	9.257215653	9.237157627	9.195154139	8.976410617	9.402495829	8.897853993	9.462605645	7.851388291	7.804477466	8.557007998	9.307606622	8.875225794	8.798930064	9.014410635	8.988008903	8.680190244
704	6.028511478	5.432474323	5.766742549	5.421960278	4.944801623	5.720588531	5.618467124	4.974223708	5.043974599	5.665815865	5.1878565	5.474984272	5.653890876	5.581901944	5.825147738	5.38256776	5.87327974	5.181581529	6.155336494	6.099329896
705	13.22640501	13.42564611	13.32334698	12.84218951	13.48707903	13.43862663	13.3421194	12.70752658	12.76429021	13.47374603	12.60195621	12.82802486	13.18372878	13.21392905	13.48438247	13.84537893	13.20676422	13.01946207	13.35840087	12.71358595
706	6.678517566	7.074126622	6.540079244	7.523201009	7.240403321	6.724944517	7.346176916	7.29571045	6.74684183	7.440995294	7.0988662	6.701489153	7.486591619	6.76950261	7.202723576	7.059062531	7.266639253	6.592740908	7.257223547	7.344533351
707	5.831568493	5.767821877	5.211915508	5.581872179	5.227751265	5.87108794	5.921963787	5.092512535	4.231276321	5.560930711	5.048322908	4.717091998	4.983927073	5.009544236	5.101994004	5.300274054	5.284574417	5.405909025	4.910243464	4.425591704
708	11.34060509	10.40923581	11.27479464	10.20237374	10.19582847	10.86261657	10.77433994	11.0321724	10.93995049	10.16795735	11.02682721	10.46600904	10.95355484	10.12133889	9.603417072	10.73336724	11.30254451	10.84108719	10.99379837	10.94353477
709	6.059227934	6.158376369	4.960897866	5.060993702	5.05805148	5.966350058	4.707122761	5.742665104	5.402341506	4.620547092	5.667101334	5.802808471	5.391968194	4.503889479	5.124347442	6.150822175	5.441281948	5.170316868	5.205602794	5.78915443
710	5.378042452	6.42187435	6.264331225	6.462687851	6.811576617	6.946232902	5.957559745	6.476063603	6.132416047	5.617805403	5.480260865	5.699621413	5.107897028	4.813733981	5.280840403	6.272744022	5.441663507	6.178781879	4.69505174	6.337338442
711	6.393926304	6.520887782	6.707793244	5.89271637	6.126642435	6.368126294	6.916894303	6.491180919	6.045640943	6.867815149	6.007920986	6.839509216	6.669068329	6.211798041	5.926283412	6.26268528	6.649088284	6.368507916	6.459338842	6.526633547
712	8.829412086	9.380435016	9.336568777	8.573882144	9.11923465	9.772490432	10.08361197	8.811780336	8.442269773	8.799580368	9.766449844	9.009832373	9.853761867	8.928698271	9.831862872	9.0683125	9.043984562	9.732607331	9.270142601	9.248690256
713	6.388243829	6.339610026	6.207220887	6.10064817	5.890613907	5.985466038	6.132546373	5.329837706	5.538901887	5.349391476	5.259780678	6.496395366	5.960413177	6.566727035	5.980626109	6.681408593	6.401192721	5.37628977	5.920387212	5.419500833
714	5.409940469	5.71634597	5.40786806	5.714800249	5.993071914	6.221676	5.361495861	5.71207391	5.463850627	5.224693324	6.486669027	5.361936522	5.968637767	5.93795935	4.953374499	5.740123913	5.522400434	5.399757227	5.388046558	5.533735646
715	8.544770892	9.086108616	9.358583788	9.382346514	9.626072403	8.628382704	9.262198851	9.895870534	9.138689224	9.506825269	9.541407312	9.756893677	8.975244086	9.588652776	8.974107273	10.12502372	9.21439953	9.025988756	8.965119444	9.255089955
716	9.497581457	9.691611251	9.210869671	8.973835361	9.258598	9.203580075	8.732625923	9.381166908	8.292092482	8.836013792	8.392780787	9.225107931	9.612443315	8.511346188	8.687301084	8.417714205	10.72095717	9.010148049	8.959351421	9.281031502
717	5.661932773	6.739680086	6.375609821	6.045678052	6.657012711	5.744164252	5.804034238	5.842727625	5.84124177	6.070452862	5.846199229	6.039118557	6.196030445	6.227826489	5.012379034	5.46393032	5.8033053	6.069771186	5.567765389	6.355087507
718	6.789332979	7.296907347	7.435237987	7.333569323	6.832548901	7.678773745	8.197750789	7.932631414	6.514693836	7.317484141	8.129162897	7.498005532	7.392538216	7.822658244	7.878983083	7.501174643	8.112761573	7.266874894	7.886530855	7.184864483
719	7.185486263	6.689362779	6.279391593	6.638200326	7.035166954	6.006339602	6.72282304	7.144895831	5.823869194	6.242741456	6.189103831	7.842518227	6.550341948	6.122623871	7.653247968	7.253294514	5.774305945	7.453640755	6.975605313	7.893320922
720	11.69518484	11.39641656	12.95762992	12.62330479	11.33338764	11.30746552	11.9641264	11.69514633	12.25879332	11.95991904	12.21185013	11.77484029	11.9378814	11.83803396	12.52185386	13.36792879	12.09385405	11.27712272	11.18772841	11.37189241
721	5.880486657	6.442325953	5.451420897	6.26891089	5.959029118	6.004611047	6.571888806	6.557635725	5.328262855	5.380678829	5.708294847	6.506419639	6.114980994	6.617712692	5.408503148	6.924138914	6.313293372	5.631041121	5.414028077	6.603961086
722	11.03079709	11.54741964	11.25005968	12.50000919	11.8972796	12.78663463	11.76004886	12.07338253	12.40380522	13.32607606	12.07359822	11.19509718	11.81423143	11.62628403	11.87990345	11.30190101	12.09341241	12.50464598	11.66869115	10.95991598
723	7.856623128	7.856190699	8.892406007	8.98341022	8.378355299	8.631337552	7.866310477	8.994239331	8.856186785	8.140152328	7.471764254	7.714225579	8.601482634	8.578638367	8.523171059	8.647555579	7.956426592	8.992061243	7.821202062	8.638970733
724	4.764373932	4.272998955	4.743820437	4.887173633	4.938816435	4.010409551	4.697951138	5.015853288	5.064733896	4.514020307	4.937581786	5.066371112	4.390280199	4.816928912	4.226792497	4.172515539	4.71236074	4.393258677	5.031131937	5.37682008
725	6.924628421	6.82854645	6.705065346	7.208091055	6.949051228	7.549643508	7.03002054	6.868605264	7.258947575	7.153569901	6.340407225	6.746652136	6.64027064	7.032137444	6.296846798	6.604238292	6.152660964	6.364378883	6.499475249	7.204916567
726	10.19146274	10.07290097	10.36831311	9.859865189	9.382005745	9.859686495	9.270943561	10.1275553	10.70797817	10.74708238	9.903335782	9.60357371	11.2188573	9.891427063	10.37898457	9.954178238	10.59252237	10.83895452	9.694413707	9.909488455
727	9.268173696	9.558073044	8.39494043	9.792486717	9.426105135	9.011029568	9.373975019	9.4337881	9.296945124	9.028416777	9.45090294	8.580137916	9.009109354	9.510655234	8.553820835	8.59810814	9.550670695	9.379243506	9.250681995	9.655238829
728	11.61380334	11.72855139	10.25052651	9.845316403	10.26447481	10.44998223	10.81018071	10.95090783	10.95845787	10.01749186	10.71948129	11.22848332	10.69569539	10.49990105	10.55962743	10.94960645	10.14214331	10.33876377	10.84643959	10.38644109
729	11.15362152	11.06737103	10.95906333	10.82692768	11.19998649	11.09799188	11.14526128	10.72707017	10.96412423	11.73694708	11.34370007	10.662176	11.1358899	10.71739534	10.60876465	10.34287462	10.54355902	11.04804779	11.08521364	9.880241731
730	8.355526977	7.500022632	7.90499502	7.507049507	8.24354561	7.328277544	7.820898112	8.201241069	7.850479676	8.493079857	7.554056012	7.746850003	7.715843606	7.759144926	8.320424803	8.210188471	7.927483508	7.847506968	8.295283482	7.219622586
731	6.499376379	6.659907606	6.423584176	5.860626945	7.248337232	6.72859454	7.243888201	7.385690139	7.309685651	6.650855857	6.934601705	6.646225537	6.925418693	7.652919492	7.17033676	6.414607127	7.07478193	6.270257517	7.740190201	7.24552664
732	8.256167251	7.941057404	8.442176316	8.829168414	8.449292823	8.81731817	8.153527764	8.438567202	7.80894147	9.058214847	7.98945709	7.729815571	8.322325587	7.928434269	8.663978199	7.952252444	9.380560356	9.00147989	8.17619604	8.334619817
733	8.529085341	8.579028102	8.280814529	8.740519921	9.081512933	8.662666839	7.998634972	8.238139034	8.630665511	8.496295026	8.535913462	8.054780457	8.904401398	8.721403008	8.629980144	8.718482924	8.739810629	8.589561896	8.799481723	8.644580198
734	6.580865443	5.162058393	6.063529976	5.619939558	5.514423225	6.038851481	5.947053551	6.085134575	5.464962453	5.952854973	5.301678702	5.475405039	5.728169484	5.688831173	6.01931432	6.379187248	5.477080239	5.744020728	6.470025464	5.899083937
735	4.484644897	6.125063275	4.953079382	5.879830658	5.580677111	5.352409544	4.931235943	6.21357358	4.979883767	6.657724352	5.379682056	5.551799921	4.715486911	5.085063645	5.50405735	5.519516629	5.259032208	5.495618554	5.530779559	5.995995713
736	4.868367524	5.235872233	5.774939821	5.641600402	5.490105836	4.991237846	4.286070288	5.947934557	4.93538941	5.494314808	5.733619619	6.084979545	5.275550438	4.692912639	5.795175253	4.915003767	5.426190303	5.018638413	5.342878482	4.910019216
737	6.882820683	6.755645019	6.806346931	8.147077694	7.774160589	7.263266414	7.451171026	7.592353697	8.107534606	8.233930434	7.430893018	7.187468824	7.889357248	6.841646037	7.469912079	7.80626282	7.909390629	7.445807621	7.673537165	7.432321893
738	13.7508009	14.01267297	13.31933475	14.07918046	13.5973184	13.30123216	14.23536859	13.38909002	13.9790895	13.48248099	13.88431242	13.83415941	13.34389876	14.14627963	13.75980435	13.84971624	14.03317529	14.30476611	14.34140126	14.28695894
739	13.42043722	14.12739244	13.68265121	14.2522978	13.35167461	12.57248697	13.48167945	13.63288541	13.23762955	12.98363566	13.68589356	13.31401871	13.89218208	13.65766014	13.29207329	13.3161523	13.62764238	12.40959856	13.19825873	13.36515866
740	8.741799827	8.22721816	7.876828629	8.481540523	7.095163837	7.891337716	8.030808691	8.118292378	8.645907447	8.841136104	8.720988147	8.239721802	9.165677793	8.661750257	8.111714796	7.746561739	8.228149198	7.445853302	7.901443123	8.195149109
741	6.189719274	5.417391777	5.065116256	6.115099499	5.507977101	5.385222419	5.59700656	5.170127651	6.457142552	5.265827926	5.587697251	5.635941668	6.042913894	5.366250191	6.302918079	5.601120797	5.384601976	5.699311421	5.756703648	5.495207113
742	7.936248756	6.983014431	7.670336019	8.160282898	7.382863016	7.987981238	8.563557775	6.678784667	7.94095173	7.985873611	7.973157145	7.7560756	6.976842891	7.989831287	6.760516232	7.663871748	7.346515275	7.857757146	7.764451219	7.363076402
743	7.509005376	7.979328453	7.551790686	7.232721931	7.571402752	8.29141509	7.661067444	7.148249322	7.391202575	6.668621491	7.033204361	7.324787467	8.321396191	7.968355038	7.7105862	7.958485481	7.539509069	7.761201686	7.653488107	7.945743814
744	8.820441391	8.899275599	8.029552535	9.696727732	9.207964793	9.288322662	9.375721948	8.416705898	8.888323102	8.990383879	9.310004065	9.261577762	9.075640317	9.195496336	10.08646034	8.692286919	9.412990706	8.696736384	8.968369912	8.762453035
745	12.82354614	12.30364831	12.90365858	12.51241676	11.57973542	12.80719705	12.68129209	12.41248467	12.62878572	12.57626362	12.85607227	12.20494416	12.36716884	12.93232565	12.76369466	12.56199183	12.10346771	12.43360523	12.68912438	12.64543375
746	10.4249802	10.00410471	9.34565104	10.60821835	10.92479404	9.808026016	9.881455793	10.53361992	10.29917677	10.27275216	11.02781777	10.19853368	10.41613905	10.86565958	10.97878765	11.16334396	10.11661128	10.08121192	10.46406675	10.17091414
747	6.255465405	7.336947091	6.255639336	6.713795179	6.362124934	6.602840173	6.597036067	5.862511145	6.145697845	7.053993847	6.083923238	6.899835546	5.868688228	6.833650974	6.835063073	6.154091719	6.627510029	7.076182846	7.074990209	6.821670562
748	15.09903948	14.98136401	14.77105842	15.42310482	14.84504949	14.93202675	15.469238	15.64827816	14.58226872	14.44767976	14.52915172	14.10962957	14.56997467	14.20617636	14.40106487	14.6855281	14.58942471	15.28849664	14.88970915	15.9050718
749	7.723087822	7.726012875	8.225062802	7.887657156	8.252473895	9.597445592	7.140381459	7.874119102	8.783655741	8.20985328	8.818308352	8.535210229	7.59306609	8.922778074	8.955834436	8.603282579	8.833603744	8.882320633	8.527426974	8.014111337
750	5.618156364	5.325874691	5.899960394	5.823179609	6.508162624	5.580515057	6.630738087	5.801415031	6.803159876	7.318192739	5.576888817	6.011447967	5.424793581	5.828684366	6.363145694	6.739105834	6.232535615	6.623174673	5.389594115	5.955908763
751	8.579757379	9.253436256	8.107012556	9.302984569	8.949501093	9.07465239	8.791873993	9.403185095	9.504768046	10.05485257	8.131610166	8.562392675	8.350500464	8.84265648	9.675866099	9.6599957	9.063712652	9.208670101	9.073602952	9.272948891
752	5.244998079	5.742311868	4.494026595	4.56937861	5.139778177	5.019732374	5.443668848	4.653246693	4.794232625	5.15494091	5.228086664	5.121961074	5.757748346	5.119153997	5.074475363	5.365587409	5.408316085	5.492203364	5.018804284	5.247506767
753	11.90822346	11.99748513	11.17979146	11.27488334	11.38670371	11.37846664	11.75890243	11.33921717	11.43721748	11.68133081	11.02078865	12.12638638	11.59293471	11.86353285	12.725871	11.65018379	12.30022571	11.84240849	11.87833879	11.58294939
754	10.64224315	10.4697537	11.06284785	9.897402358	10.30034095	10.30444195	10.16901029	11.09737439	10.88268134	10.44415833	11.0702099	9.283645563	10.21545352	10.16163107	9.772113966	10.57270994	10.22403029	9.856714134	10.59723518	10.3203442
755	8.515418054	7.998301427	7.499053864	7.203220476	7.632903066	7.768020435	7.976459146	7.447306383	7.355401995	7.190250742	7.826798053	7.800592871	7.933359292	7.921223718	7.834493936	8.222075271	7.606672575	7.658517675	7.864625901	8.053761251
756	7.565096927	7.453649806	7.479116622	7.333011154	7.247037291	8.156250952	6.411821629	7.033994177	6.431493003	7.203534653	7.381794338	7.643769752	6.817033013	7.741364927	7.122432464	6.967964872	6.732238296	7.629854842	7.306730166	7.167455706
757	11.88476	11.81044163	11.74762309	12.51346824	12.61463388	11.74298926	11.87521232	11.95213966	12.77440387	12.13246863	11.56115711	11.47588283	12.18848542	11.89176879	11.84690545	12.71610105	12.16430451	11.24296398	11.32066196	12.09164695
758	6.590911873	5.794645759	6.338206563	6.381850906	4.880051142	6.308375383	6.487663142	5.879270864	5.210051299	6.311079559	6.437742107	6.358589651	5.873096374	6.109252605	6.025816983	5.417200237	5.599708276	6.511001664	6.155027458	6.847186175
759	6.362096659	5.550320389	6.61563693	6.788886229	6.42165799	6.238698729	5.962031693	6.212885691	6.232097431	5.478527971	5.728845488	6.29367775	5.779558385	6.261650294	5.917678522	5.535589287	5.46717972	5.696540242	6.416422483	6.301805236
760	10.72350048	9.997116583	10.99689819	9.827854661	10.28404895	10.06974544	9.739445133	10.2578664	11.24542758	10.25099068	10.34839384	9.799176878	9.788653058	10.03777608	10.77866543	10.43564486	9.707757345	9.933812934	9.808144273	10.45802792
761	7.662776224	6.814745728	6.888939552	6.979743279	6.738557263	7.287492663	7.092572628	7.751416409	7.504337259	7.551656511	6.714319296	6.608458468	7.199261297	7.589884572	8.300834814	7.356315821	7.347763367	7.222668257	7.622783902	6.822913315
762	11.74365575	12.26502247	12.60269282	12.12211287	12.09083115	12.56992897	12.57351091	12.32569509	11.4589303	12.23771844	11.78562188	11.80557458	11.95076956	10.99134319	12.00513066	11.93784331	13.4336605	12.08779265	11.54575402	12.08330896
763	8.397029358	7.890418017	8.743214854	8.822656609	8.944131302	8.058053264	7.940140176	8.336947066	8.194426804	7.135651291	7.833930414	7.68230758	7.938916566	8.526354129	7.689390099	9.189129452	8.149000502	7.648660003	7.291279473	7.825924777
764	12.55487192	12.63294352	13.20963703	12.73172176	12.25849679	13.14612837	12.84198041	13.4654659	12.34039647	12.80024348	12.45120918	13.02286372	12.14351724	12.89257259	13.24699046	11.92753177	13.00080047	13.80309345	13.57057865	13.54668047
765	10.5686164	10.98247225	9.656314493	11.2996093	9.759075287	10.41565223	10.60943393	10.3600486	10.24514616	10.30972767	10.45054909	9.44690549	9.98991134	10.87832167	11.15961319	10.18288969	10.84158388	10.98565698	10.64387734	10.06988047
766	4.20810194	4.028074338	4.234772844	3.602044514	3.330078496	4.258882237	4.714177108	4.81467797	4.7152113	4.796695246	4.176436564	3.901508112	4.737137994	4.276444326	3.845221915	4.317406665	4.669522629	4.926784777	4.21806296	3.857364615
767	5.56020178	5.24329802	4.980020076	4.940905039	5.896657407	5.681856265	5.61148404	5.730693249	4.830463732	5.866481168	4.864092358	6.0484234	5.661736826	5.527111492	5.556434191	5.207443836	5.646135002	5.516128174	5.31737054	5.55033328
768	14.35405568	13.52528711	13.71092117	12.85530641	13.08407402	13.4699893	12.46418665	13.84750287	13.65664422	13.28861488	13.389794	13.50713714	12.67507119	13.60168504	12.94342458	13.67407508	14.12344791	13.81229403	12.69531322	12.75975518
769	10.13427103	12.15860841	11.44802101	10.91133714	10.49067113	11.412254	11.67667572	10.58577523	11.09786321	11.04595112	10.94954814	11.32921803	11.22830672	10.84612644	11.04483842	11.24141487	10.90321664	11.19810485	10.85566595	11.48483003
770	5.737789994	5.885282408	6.208079476	5.773621952	5.784482901	5.969915312	6.439992263	5.648390212	6.254009805	6.724801693	5.675967366	6.242240814	6.451593303	6.352312852	5.664173821	5.724880967	6.723997292	5.251017077	6.437611565	6.153083163
771	5.70973487	4.916383119	4.531911339	5.713164328	5.517031131	5.344231644	5.314013768	6.132003534	5.359528979	5.53113441	5.547581565	5.606610395	5.692697213	4.236402465	5.429390965	5.210407149	5.393462587	5.149527195	5.293047535	4.739384075
772	12.35235364	13.05019038	12.21061091	11.74986722	12.01971783	12.02127317	12.09346011	12.16234335	12.75254445	12.8905202	12.00395052	12.77871933	12.97604159	12.63581978	12.67297839	12.81706647	12.11150045	11.32847584	12.398717	12.64441709
773	6.169597206	6.874546131	6.388965222	5.930345657	6.640115065	6.334135174	7.377598166	7.305380515	6.822974571	6.40565917	6.978119876	6.020515606	6.558787053	7.223378636	6.455799634	6.562778039	6.389290212	6.303763645	6.481077945	7.033991301
774	5.108317738	5.790717338	5.372613753	5.182300201	4.964773343	5.276723393	5.385006786	4.793431098	5.273769025	5.369064274	4.753906081	5.727542821	4.522261897	5.471351168	4.882657385	4.807612347	5.212767047	5.502198436	5.47669715	5.774577632
775	6.873439122	5.781917848	5.683178732	6.301747675	5.861760189	6.209129916	6.692537775	6.070779448	6.765686007	6.503483662	6.058546784	6.140551187	6.265312168	6.767146386	6.923436422	6.657183379	6.884305123	6.084091817	6.030074095	6.115421908
776	5.820958594	5.080557866	5.307232046	5.606815258	5.71531166	6.317952574	4.808436131	5.752002476	5.674734796	6.56123077	5.980821983	4.738522567	5.568372011	5.743826685	5.745726441	5.066300575	5.425960138	5.035137447	6.496906834	4.730173915
777	11.1966595	10.0044345	10.76293352	10.69924578	11.40281282	11.6909239	10.8893348	11.58352795	11.54275761	10.10971517	9.97130608	11.23905292	11.02193494	11.26968055	10.12580684	10.63992454	10.95538691	11.68701852	10.73342953	11.50332748
778	5.537852951	5.458279603	6.148781195	5.74637897	5.140803653	5.711364164	6.345168698	5.363604203	5.590329951	6.226250746	5.541254017	4.276155664	5.495712829	5.728725372	5.287119578	5.940068309	5.814412111	5.575208382	5.194823326	5.80275803
779	4.565836588	4.380859478	4.809980543	4.818780235	4.897908426	4.416060452	4.203881739	4.770446244	4.97840455	4.637320646	3.749819883	5.028270221	4.122538959	4.717921499	4.334366887	4.189832514	4.162381378	5.045661727	5.051691224	5.74678955
780	12.73411855	12.78735274	13.03052721	11.56806389	12.19341536	12.25774276	11.86034849	11.81832975	12.5866008	12.36982729	12.30631111	12.63361262	11.13845744	11.95700364	12.06992743	12.22987752	12.49875096	11.48658427	11.83395786	12.12047745
781	11.39666068	11.86027143	10.90117347	12.65272838	10.65393068	11.80577717	11.5955719	11.88359903	11.81409631	11.87999378	12.38974191	12.20122255	11.81818694	11.32357019	11.3351939	11.07801098	11.50939271	11.23247275	10.70031853	11.38522677
782	6.583386458	6.377335962	6.815554402	7.176836059	7.775144019	7.182060361	6.518528404	6.774150059	7.040369798	7.371250626	6.463230875	6.490433036	5.993653651	6.197000436	6.317051984	6.290353928	7.045489962	7.382137797	6.532143609	6.719879952
783	9.308571112	8.766765438	7.720650212	8.445928862	8.557694148	8.270244575	8.730191446	8.964895214	8.479683375	8.330143408	9.304549826	8.471746127	9.537625216	8.150047198	8.146381767	8.581006896	9.813777936	9.365097903	7.914737209	9.279711028
784	5.478611166	4.317245427	5.572382711	5.414162582	5.76593141	4.122245983	5.09229674	5.638133875	6.440596519	6.066970913	5.085583898	5.833200672	5.963871126	5.792202663	6.193022146	5.603331895	4.964613031	5.025494242	6.68493688	5.723409483
785	7.864821935	8.308322206	9.114311711	9.273650124	8.016318517	8.073454039	8.358451324	7.833750587	8.498250382	8.123059664	8.726853815	8.183466305	8.561742063	9.149707221	8.392576416	8.226440976	9.073302398	7.805294559	7.951539502	8.440674829
786	9.790092354	9.741924754	8.763162529	9.203461131	9.377499928	9.780877161	8.299641165	9.21870691	9.377603021	8.634942984	9.409515508	9.14167535	9.713649351	8.85935686	9.773771721	9.36094282	9.384442554	9.427869182	8.879363022	9.752416549
787	14.58199709	14.63247185	14.71897848	14.46792329	15.24169431	14.94298977	14.95602899	14.92908826	15.30119328	15.63380907	14.52474341	14.73484383	14.62098357	15.12519087	14.16241085	14.47448166	14.99488931	14.64589111	15.13063303	15.0881327
788	10.93114233	10.69897577	10.63696024	10.55920919	10.98710135	11.28879969	9.951465471	11.02184414	11.108524	10.33467088	10.99980854	10.86626979	11.12177837	11.3389417	10.61065773	11.34635324	11.01986805	10.77290308	10.30170745	10.70798921
789	13.4091877	13.47984647	13.44429433	13.95146238	14.49655931	13.73600043	13.28219115	13.4979724	13.10734185	12.63823115	13.78939006	13.19406547	13.69438411	12.45316319	12.89378568	13.72583713	13.73590772	13.36510533	13.30385852	13.70321044
790	8.032920988	9.226410916	9.627510395	9.067243349	8.991782721	9.397350206	8.679121045	8.52402213	9.351772881	9.481495016	9.252219946	8.998078296	9.107369147	9.369562701	8.257985935	8.662533261	9.350912264	9.648231218	9.61056323	9.026542154
791	5.752773844	5.619604535	5.376143317	5.717289358	4.961538753	5.074815782	5.959387274	5.766318423	5.86681456	5.708308602	6.242203544	5.589192238	5.72185554	4.805357104	6.538808682	5.490511259	5.635779692	5.724669109	5.785120532	5.370762759
792	7.338546194	7.312264159	8.0138496	7.941964803	7.578122418	7.761149534	7.875975742	8.048622073	6.997514428	7.569118688	7.43237796	8.372771096	7.358536247	7.913279407	8.038666354	7.490871801	7.665549599	8.289457927	7.606959867	6.956624387
793	4.85620693	5.171175618	4.996320238	4.718352405	4.926543336	4.80376484	4.751539602	4.321533501	5.560021009	4.813852914	5.78132841	4.929445631	5.892191579	5.001770898	4.982624354	4.931461957	5.37181704	4.569318953	4.89060027	5.276595074
794	12.54212856	12.24737065	12.15496254	12.1480579	11.99530349	12.63518666	11.75218064	12.75021743	11.21504649	11.89523836	11.74969515	11.37865838	12.32761328	11.68964807	11.51081654	12.09169619	12.44863277	10.74029349	12.02336801	11.69881162
795	14.30815468	14.07082781	14.14933442	13.82727502	13.94560552	13.63027099	14.39810385	14.31907625	13.58839265	14.15034677	13.77163162	13.24921975	13.77919008	13.93323377	13.81062422	13.76917679	14.44257435	13.91748472	14.41088989	13.44260557
796	8.08836088	7.26235386	8.219637101	7.862400422	8.258150714	8.717453462	8.533767937	8.372030687	8.480626827	9.24730122	8.600596914	8.394165712	8.934280474	8.841201988	8.62296343	8.181108857	8.86723236	9.244667609	8.416855471	8.543183295
797	6.790517226	5.907933271	5.964979302	6.012804121	6.188026676	5.988263314	5.906160062	5.88515387	6.740549182	5.727234157	6.397400306	6.276971235	5.711447338	5.713349916	6.09313786	6.197957613	5.824712335	6.420382954	5.868345542	5.614836894
798	13.26429803	12.19692645	12.6937731	12.96894343	12.48614006	12.32868098	12.44860319	11.83342871	12.26036113	12.1951633	12.70024073	12.62020288	12.19954195	12.08697221	12.38925046	12.65971335	12.45624969	13.22435841	13.00286095	12.68250571
799	9.153196124	8.332733735	8.197195029	8.68430619	9.392108237	9.266713991	9.467820152	8.48050519	9.905236527	9.693803649	8.569993474	8.842199404	8.95446347	8.919482144	9.4688679	8.910370185	9.357867406	9.279454113	8.439785816	9.798643482
800	7.422247725	7.877608654	8.117459148	8.484334147	7.474426873	7.336316824	7.753601857	7.982685331	7.695638379	7.331960946	6.361571302	8.041984737	8.029077838	7.816231292	7.486977888	7.491991364	7.32586675	8.2568658	7.310651521	7.245422045
801	13.10699066	12.72850764	12.2373237	11.83625699	12.89757716	12.33175299	13.14511904	13.82452664	12.63232973	12.88466142	12.2009488	13.64176487	13.01078917	12.75209011	12.18135483	12.7213291	13.25297264	12.93497229	12.52057378	12.58323212
802	7.217077434	6.932068076	6.595022171	6.759885306	6.533152724	6.171532322	6.85756363	7.578108989	6.634587159	6.403012094	6.181547307	6.504075764	7.148483234	6.619292884	6.588176525	6.841322357	6.637578867	7.435798795	6.048953415	6.945849313
803	13.12424641	12.96566081	13.24043846	13.32369594	12.46454289	11.67707394	12.03947262	13.07559022	13.20926161	13.21693277	12.77524372	13.18289361	12.51164051	13.53251996	13.58442456	11.99398583	12.90817272	13.21784807	12.70566704	13.33130844
804	6.033894888	6.526812085	7.601541125	6.327643337	6.328907439	5.869291716	5.969818241	6.950323524	6.464462636	7.178489139	6.743770057	7.298466182	6.585543256	6.065943244	5.493081866	6.242506756	7.353883433	6.970427142	6.145408724	6.973701195
805	10.60809411	10.23931728	9.857727369	9.307859697	9.570299345	9.72480833	10.16283384	9.711035909	9.968625427	10.43329626	9.571511875	10.3796906	9.884839122	9.471508624	9.834696886	9.648205464	10.01539626	10.45654636	10.0509881	10.31367366
806	11.98865753	12.25385389	11.20642683	12.1805352	11.59321676	11.28283416	12.23098912	11.65854502	12.07360285	11.45211319	12.06047649	11.54223989	11.85263254	11.68242767	12.10540335	11.52960835	12.1056545	12.15283169	12.46925741	11.54454644
807	5.273049762	5.504567168	5.730491501	5.741990335	5.671075268	5.487693424	6.163820498	5.29614971	5.758783118	5.45654464	5.324331347	5.008436714	4.858043862	5.438982251	6.205444031	6.272847409	5.580861986	5.314053267	5.175667834	5.390042734
808	9.770216401	10.74203602	9.975502842	10.00832548	9.887996679	9.598643026	10.2503386	10.673296	10.07784746	10.17915335	9.749261844	10.05193709	9.888284241	10.03460815	9.709364657	10.68097043	9.585672721	9.777079799	9.966047187	10.00864377
809	8.335458396	7.523882434	8.477721194	7.883254631	8.434308032	8.31666172	8.398414261	8.35006686	8.696278833	8.864423246	7.851122129	8.242982666	7.605553883	8.780025216	8.318688032	8.431427645	8.429390415	8.149094025	9.355760663	8.522022267
810	10.54612391	11.34777832	10.53029226	11.13336133	10.85487849	11.14808564	11.25634529	10.73006525	10.74312972	11.13530364	11.08339983	10.67006587	10.73226161	10.61045455	11.80338093	10.72232736	11.47692383	11.86772574	10.39800296	11.68609923
811	6.463250706	6.039701792	6.980444894	6.910205887	6.545244449	7.097086262	7.381599636	6.732719342	6.712972749	6.125576467	6.112491166	6.879495335	5.778365839	6.75172965	7.417824834	6.97496439	6.380242751	7.090015542	6.161933444	6.259906301
812	8.08205675	8.258842031	8.190072311	8.928672245	9.043880143	8.701789041	8.174604249	8.995717608	8.396293326	8.891160186	8.527410905	8.815365225	7.773716031	8.058555294	8.431102656	8.182394868	7.907872721	8.389190756	8.585772725	8.101567792
813	8.958187855	8.98484085	9.577111438	9.368555058	9.253063007	8.582896446	9.470398618	9.855281542	8.827847096	8.720741585	9.181279805	9.500121192	9.45814163	9.77900977	9.245173323	9.0832546	9.583957477	9.584262222	9.354872644	9.123419314
814	12.01010398	11.80918017	11.56400268	10.97609991	11.96187927	10.85276574	11.68901187	11.53366755	11.38197773	11.06482596	12.47576167	11.87708762	12.35930064	12.16096287	11.56485386	11.22857509	10.55011007	11.3445125	12.20414296	11.73351199
815	7.64113505	7.282486746	7.904530684	8.903947738	8.344528753	7.552928028	8.634060258	8.14423248	7.213554661	8.347486979	7.63731015	8.059032637	8.305422988	8.66881291	8.684703347	7.885740309	7.597595344	8.189410646	8.285967169	7.380391172
816	5.455193286	5.92744698	6.104874499	6.020136996	6.456331847	5.737226211	6.358812854	6.668924278	6.44447275	5.313960228	6.445453788	5.966527203	6.284746682	6.73403685	6.174681316	6.257637918	6.135507973	6.551796784	5.708903824	6.15359233
817	8.580672408	8.546174582	8.62967928	8.203803434	8.484635625	8.625777387	7.762122281	8.515712522	9.331958322	9.305144874	8.918702359	8.379047745	8.549620073	8.678270761	8.915959971	9.097615592	9.306403425	8.606253429	7.466936569	8.005867134
818	5.995400927	5.538657213	5.469165995	4.57655882	5.035875287	5.71356627	5.746727549	6.032547507	4.762847139	5.448470928	6.279939834	6.473581305	5.655759353	6.371381561	5.029080691	5.045948008	5.716629361	5.052429952	5.603153895	5.603979376
819	3.542563322	5.074419313	3.828494455	4.171023345	4.68211574	4.642659524	4.091129641	4.464472275	4.152815022	4.009111962	3.816463593	4.260975823	4.724601607	3.999666236	5.159455279	3.976691026	3.880742519	3.43153982	4.904953245	4.332381885
820	12.18689268	12.80558128	13.53597363	12.68176849	12.93249585	11.86573237	12.97103659	12.58271167	12.97184749	12.80825905	11.93719143	12.79992794	13.34194572	13.78826669	12.83280204	12.07071002	13.50075603	13.07391227	12.75974885	12.80286182
821	5.985386833	5.91449181	5.418556916	6.510213315	6.350726279	5.864406416	6.010549788	6.144227452	5.656379855	5.520370327	6.452065737	5.878368147	5.848559223	5.548409655	5.432872094	5.686498792	6.194123228	5.60001804	5.69531265	5.548859485
822	12.17577022	11.75957633	12.63629253	12.15571203	12.43080483	12.39754343	12.33502751	12.15329661	11.36897836	12.66496114	11.69954916	11.87643022	12.70822058	11.77585602	11.56449291	11.97271903	12.19360315	12.36597374	11.84626158	11.86706899
823	8.503220244	8.203874474	8.939174477	8.578322016	9.107451976	9.294538458	9.941903171	8.456202596	8.765347977	8.698848403	8.931446047	8.939747975	8.571302533	9.060139736	8.012753069	9.243655256	8.865544045	9.161701987	8.474798461	9.056828139
824	7.19063628	7.461850665	7.037217206	7.106474015	7.680347261	7.911541034	7.055616915	7.227404642	7.899100166	7.163660736	6.46572802	6.421748254	6.800298675	6.974263122	6.467811402	6.504975418	6.024904827	6.686200203	7.051757673	6.869540351
825	7.847207317	8.053128046	8.122773758	7.776013628	8.409816168	8.374851501	7.925653323	7.826039711	8.532690335	7.919738881	8.395662011	7.663551475	8.155192941	7.994306591	8.449142573	7.714807679	7.370327741	8.501201209	7.737391114	8.291211084
826	7.643214088	7.641345089	7.644051265	7.039156586	7.195675897	7.279452615	7.823326476	7.492475566	7.453654039	7.730841817	8.339191795	7.326626955	7.968443604	7.455715706	8.092458931	8.309176473	7.910727835	7.423205005	7.453597492	7.199042354
827	11.40234168	10.89351564	11.37785335	11.32244947	10.90787159	11.69195135	11.70320974	11.40659123	10.81209731	11.83769108	10.77357902	10.61972115	10.8633053	10.5073079	12.34332043	10.17795096	12.1372126	11.97996693	11.41721783	11.23914393
828	4.823540474	4.648442868	4.784913109	4.823820907	5.214978346	5.017781193	4.545141711	4.766194871	4.443255779	4.596217176	5.106488653	4.180932571	4.532133375	5.354729319	4.907726043	3.874367563	4.605892716	4.948131365	5.442408239	4.72436735
829	9.987873668	9.487448125	10.32637148	10.4120774	10.03337804	9.670708485	9.987112465	9.099923374	9.920338588	9.599871897	10.82271436	10.35784527	11.00092994	10.04666348	9.903796753	9.346174663	10.60178867	9.92134543	9.869399717	9.965824742
830	11.40613806	11.94217566	11.76627631	11.23787535	11.66268232	11.28975105	11.00883029	11.55037033	11.11604208	10.70394311	10.86331743	10.38488038	10.89624881	11.51686168	10.70768763	11.09227355	11.25743498	11.54067857	10.91903006	10.58992972
831	10.81252938	10.98717888	11.22483393	11.62466753	10.04167334	11.04016516	11.21560781	10.36024506	11.30758022	10.99632351	10.88320347	11.31441911	11.14153515	11.25994525	11.72540968	11.7005409	12.03263868	10.85967181	11.09498256	10.66396462
832	7.673668075	7.474727888	7.735043257	7.998389107	7.770015729	9.282668608	7.413321908	8.150215034	8.641172178	7.309505171	8.163510815	7.808465377	8.116122737	8.017571949	8.138720165	7.916276618	7.799189514	7.593630201	8.119110236	7.56012014
833	11.36390504	11.51035874	11.76036803	11.7747885	11.90968019	11.28556807	12.44201841	11.73081213	11.23005481	11.15935277	11.97573604	11.37007292	11.23992359	11.57134584	11.76842198	11.86100356	11.01618788	11.14193873	11.15822395	11.82532841
834	4.660707887	4.875658294	5.162170455	4.985033587	4.873544002	4.854850033	4.240596284	4.943105285	5.224532282	4.879944349	5.175887802	4.643331918	4.847031787	4.269852677	4.826942012	5.637816221	5.133401345	4.443712993	5.317598079	5.458680626
835	4.977665252	5.404690243	4.930583887	4.982469662	4.338586805	4.731996717	4.768406921	4.690337324	5.038201947	5.54065299	5.238716759	5.422488836	5.14804909	4.827895974	4.311916706	4.74234251	5.073358782	4.703347555	5.667643113	5.329828458
836	9.460642578	10.35027968	11.26948652	9.480900937	9.86016712	10.1889357	9.098280319	10.39928868	9.74013018	9.301547459	10.9357772	10.37911776	9.400646717	10.26380563	10.07669438	10.56048521	10.43119685	10.23191197	10.47773374	10.43748435
837	8.303155602	9.553391348	7.845129476	8.473915974	7.803810767	7.104490235	7.779617829	8.341514133	8.715235392	8.229907951	7.728068353	8.136589042	7.677439215	8.082995552	7.313781289	8.470866209	8.170628912	7.160035452	8.277330806	8.173656702
838	12.06756503	12.22930989	11.1972175	12.85156942	12.14425468	12.44771569	11.41969706	11.38760458	11.64259385	11.98660736	12.70298816	12.37071633	11.88365373	11.90932325	12.40129984	11.66600669	11.75144578	13.21339145	11.79120395	12.22903173
839	8.911516178	8.768929108	9.657185738	10.05093508	9.548267659	9.663181663	9.379194103	9.687427029	9.429764203	8.329305994	9.509422145	9.960659614	9.468835033	9.263417095	10.00081515	9.279181803	9.555485713	10.2337189	9.305009728	9.860245284
840	8.902053477	9.645508923	9.718106733	9.085253215	8.731843142	8.791513852	9.360730276	8.860718297	8.668687991	8.429355948	9.211153069	8.410380501	9.015951417	9.206054118	9.288759014	9.152670693	8.984029813	8.670134977	8.642426041	9.445884747
841	8.698522192	10.0712431	9.376225195	8.93642116	9.662602621	9.990790934	10.44071672	9.364502143	8.538148674	9.788216844	10.01839852	8.884565454	9.207317185	9.762123765	8.89547648	9.201591572	9.573753557	9.293661897	9.081425845	9.640246573
842	9.432726958	9.333515105	9.186637037	9.773577518	8.994887438	8.306230224	9.107303471	9.109337002	9.682162129	8.947498841	9.156784364	9.308531346	9.785298519	7.98184492	9.160199066	8.726844214	8.758824823	9.353316213	9.139625688	9.056905254
843	5.544946436	4.709516201	5.153189015	5.438479833	5.865642405	6.048355116	5.773537627	5.161134523	5.774987126	5.297075189	5.712803439	5.541483286	5.390146003	5.191974323	5.162454054	4.704495635	6.00069384	5.978858131	5.20604802	5.270588166
844	5.586916804	4.529911494	4.884301782	5.899010904	5.331232938	5.751864189	5.173593796	5.258566097	5.268442421	5.355690205	6.068211435	4.839869419	5.56229085	5.326609316	4.643988596	4.917752694	5.328285571	5.00801421	5.147744442	4.976910938
845	8.316986308	8.329230108	9.428815793	8.671324487	9.407739028	8.352184246	8.603535994	8.253497503	8.944296421	8.499649545	8.083519605	8.144061914	8.606486029	8.015512393	8.896049893	9.511829893	8.744367027	9.41949672	8.132919553	7.507114555
846	6.867164962	7.203604779	7.183195956	7.662772025	7.863607417	7.981935646	7.833911714	7.417466267	7.107980854	6.85266458	6.32216248	6.296831675	6.947399446	7.212408699	8.051583424	6.065253934	6.832195699	7.153516209	7.476040988	6.925750409
847	6.78109838	8.029202082	6.376015719	7.112870214	7.325175142	7.928533992	6.850303166	7.3792092	7.633184612	7.121421834	7.421712762	6.880087217	7.584939512	6.893473121	7.704997178	6.624385675	7.910426956	7.064103586	7.261967932	7.181867025
848	9.125322402	9.063560202	9.429439086	9.021342571	8.72374383	8.892312731	8.694573506	9.269806568	10.21958931	9.089390903	9.852144625	10.29481972	9.606636105	10.18043908	10.1404579	8.725892555	8.545224271	9.49346855	9.008606329	9.266712087
849	16.40135801	16.56986002	15.94243159	16.23147482	16.45006466	16.27704856	15.53439385	16.28160325	16.7864256	16.63097696	16.56042505	16.36655666	16.50101668	16.49007018	16.6557824	16.38713991	16.76753065	17.19260731	16.65516454	16.18917459
850	10.31529201	9.614982554	9.345543056	10.14376336	9.730223055	9.297347766	8.97756407	10.31207935	9.477545382	9.449805416	9.420262917	9.804124255	9.695970178	10.33306986	9.799172025	10.08273009	9.343067739	10.08185702	10.03742306	9.492694543
851	6.151042174	5.942487642	5.914337487	6.232667676	6.529358349	6.12157366	6.35466149	5.863830455	6.479298702	6.377267146	5.924621979	6.629197811	6.174004837	5.786391823	6.778548179	6.418647859	5.539972831	5.43502594	6.019233219	6.063676521
852	6.369013306	6.158432432	6.0419451	6.820747887	6.054067708	5.996533914	6.265709054	6.232899595	6.348460923	6.528867377	6.798727152	6.558314349	6.67858271	5.8193363	5.765165193	6.582739952	6.113855485	6.598666855	6.326071154	5.965084332
853	8.152284285	7.65203905	8.205075475	7.834335949	8.094585592	8.072825654	8.071508806	7.029011288	7.898197469	9.130795791	7.860733252	7.380571334	7.769204901	7.994780321	7.290770257	7.922754452	7.913105155	7.973529604	7.653260306	7.822908727
854	7.4656812	6.932976787	7.764810997	6.941143874	6.76481978	7.363423178	6.852089406	7.325764625	6.940239086	7.740947679	7.779063494	7.534363318	7.155671667	7.845949128	6.900198294	7.258151375	6.901343393	7.086248238	6.595106569	7.099750514
855	10.20979598	8.869946321	9.211277479	8.965716373	9.413829186	9.085390025	9.955689754	9.281285225	9.073213541	9.193079787	9.102120885	9.884954091	8.190654549	8.834550261	8.682358297	9.020523348	9.711053717	9.069794298	8.120854922	8.74046938
856	11.54631708	12.00577576	11.41241691	12.01943894	11.55601452	11.36911186	11.15678333	11.87628438	12.87261023	11.51992196	12.73723438	11.75605136	12.4733835	11.40008535	12.11365369	12.33561224	11.61081102	11.85226132	12.6039522	12.69535862
857	9.281828026	9.519674589	9.982640183	10.08105286	9.70841648	9.916380311	9.766944324	8.926546142	9.227674823	9.804020314	9.951140436	9.916476877	9.387781698	9.033626361	9.995055432	9.082365025	9.846709856	9.370662186	10.24829239	9.395696165
858	4.499132589	4.628188887	4.284416202	5.276994183	4.379055809	4.945115925	5.311064947	4.272448505	3.928859341	4.279084182	4.391041591	4.573872565	4.746861419	3.5651171	4.522961161	4.36247715	4.697393132	4.467186368	4.71511777	5.254133406
859	9.981367277	10.37368741	10.19724906	10.30402028	9.831663622	10.27295082	9.811473784	10.29348216	10.18378171	10.1611184	9.963461106	10.29775025	9.817015252	10.16395546	9.459996542	9.586191805	9.62549087	9.623678149	9.302727648	9.56796493
860	10.1087268	10.01649681	9.553914796	10.5092708	10.60193092	10.44177178	10.45892867	11.21969215	10.51377089	9.474733496	10.3615183	10.44668868	10.20747573	10.01881302	10.28083516	10.87033158	10.88255646	9.563006573	9.610324929	9.9598298
861	11.30693393	11.84204634	10.73417831	10.85612531	10.72440909	10.7691657	10.7574435	10.58101997	11.01609412	10.62840175	10.44671432	11.06490095	10.86435314	10.84777459	10.62885212	10.64030411	10.06583527	11.25694004	12.0263987	10.36765454
862	5.754406175	6.060786199	5.349938603	6.226004011	5.682503105	5.68113105	5.621626261	5.109464407	5.926139008	6.624181168	5.301590033	5.947003159	6.009535501	6.218968385	6.355040849	6.038204258	6.090634564	6.872609031	5.672038731	6.833909781
863	3.976503889	4.224797173	4.310471015	5.191083781	4.079016024	5.178533752	3.911531024	4.35174984	4.533648579	3.679161376	4.547795933	4.03417249	3.916414737	4.334723855	4.859226392	4.175951808	4.866002052	5.013101584	4.370640971	3.696115944
864	7.622366913	7.671530969	8.115697605	7.667418941	7.899147643	8.062061839	7.942677684	8.320085541	7.71071223	7.146724986	7.156420626	8.481512998	7.221076274	8.232164634	7.260144839	7.852107817	7.003813132	7.56296657	7.842826597	7.88519581
865	5.763808735	5.898186203	6.639224357	5.333912458	6.32576097	5.799707167	6.010373234	5.82741642	6.699352381	6.308829977	6.669625664	6.951655883	6.689681895	5.688006855	6.283468519	6.234418026	6.048978037	5.954472504	6.424158019	5.422054071
866	7.039198263	7.484964526	6.593174408	7.227268406	6.924635527	6.954162735	7.180235288	6.91324873	6.471615822	6.145960146	6.734453135	5.438341586	6.143111526	6.584012356	7.016544144	7.275585988	6.747963674	5.854980284	5.814766297	7.141264229
867	6.270145169	5.874523959	6.874448006	6.535939924	5.678782651	5.307687923	6.311981515	5.956881004	6.370779532	6.609556303	6.192211322	5.65034163	6.826929852	5.847787394	6.845802391	6.764746408	6.674685158	6.024314966	6.023449435	5.566546022
868	8.023736198	6.724791287	7.661296355	7.485400903	7.536335724	7.044974934	7.163299772	7.438376039	7.789596191	7.746719463	7.386174882	6.765435007	7.808182872	7.387019758	6.852340595	7.241253913	8.830372342	7.203268136	6.65056482	7.62525924
869	7.312356129	7.293664027	8.516820752	8.031701365	7.126344816	7.821136713	8.223171535	8.251229624	8.423953325	7.601886884	7.490246854	8.166765466	7.568041178	7.848666524	6.999566012	7.783001579	7.565034168	7.052243806	7.731460124	8.064388567
870	11.51599806	11.80803946	10.86501773	11.49722521	12.06236609	10.15753901	11.6077856	11.47453499	11.13928404	12.51285729	11.32014129	11.32188964	11.34830657	11.54891576	10.90803791	10.56350565	12.5155225	11.51523328	11.10777758	11.95826307
871	6.654087453	6.588557735	6.819970316	7.022914457	6.592230003	6.408612212	6.859632207	7.01079217	6.412557451	6.684447517	7.273773436	5.797669391	6.580332861	5.741188508	7.460640284	7.067322337	6.674535822	6.355958953	6.660224327	6.369767405
872	7.38911013	8.439177928	7.520163019	7.440485846	7.908170841	7.797401719	7.64994442	7.619741684	6.772536434	7.379702908	7.906833698	7.209393824	7.319337767	7.539270285	8.003136461	7.300495417	6.828880053	7.943495328	7.257771711	7.432101685
873	9.736709025	9.183230303	9.71103745	10.14466496	9.285026543	9.898713131	10.20318297	9.574444928	9.462471434	9.497500586	9.964842761	10.02992934	9.018182978	9.132810069	10.11806245	9.997378803	10.26168571	10.27683591	9.851590434	9.563169908
874	14.54127819	13.34623262	12.76331358	13.91136081	13.43834541	13.10330191	13.96930704	13.48740732	14.55882389	12.85523895	14.07970584	13.01025346	13.38637025	14.10415055	13.80173639	13.39750578	13.83140676	13.91917655	13.47502033	13.50774449
875	8.363288399	7.79006539	9.134034957	8.608913221	8.398202272	8.158308951	8.054140683	8.499920693	8.295638973	8.564931446	8.551531345	8.242062112	8.868075733	8.998531026	8.179911205	8.577435857	8.744363715	8.368195883	8.051863363	8.441008262
876	4.645683682	5.378606834	4.742551904	5.332745808	5.356376146	4.765754217	5.098400099	4.23434458	5.384245599	5.197900552	5.358598626	4.411884015	4.552034367	4.523439457	4.389697461	5.013068709	4.726085793	5.218808925	4.684460293	5.472893281
877	9.460572117	8.532826715	9.864514291	9.873578431	9.104571353	8.999672762	9.346728913	9.202464296	10.00441864	8.784075443	9.128125584	9.172836783	9.245056691	9.472524416	9.672010834	9.524647074	8.640780243	9.120923994	9.555978115	8.999382808
878	8.754865451	8.460085181	7.978014285	8.340458336	8.244229064	7.595044946	9.048051802	7.651068826	8.351724024	8.974997378	8.485622015	7.923205078	8.517868772	7.921784906	7.916449554	8.796102107	7.558165841	8.301332054	8.167151316	8.884172472
879	9.977259915	9.949475337	9.472768056	10.30133166	10.13504197	9.580093583	10.1914993	9.529676491	10.14812158	9.264483658	10.01396286	10.12872242	9.920705883	9.4848458	10.83637035	10.16879923	10.54056241	9.981763429	9.99736884	9.421898029
880	7.221575459	6.888098717	7.200269535	7.142933415	6.354434713	7.454638828	6.858129241	7.612950646	6.761440044	6.82962461	6.558594316	6.582983083	7.317234764	6.996229827	6.629957222	6.194722954	6.817873528	7.182450606	5.899715469	6.340990802
881	7.780541502	7.142675912	7.110784256	7.253849598	8.44556352	7.299966466	6.794569114	6.875637701	6.878493281	7.470546138	7.024130635	8.4766496	7.109242817	7.775586258	7.583112083	7.597367855	8.019739043	7.464866145	6.887090807	7.176692545
882	7.552036403	7.174273271	7.260725576	7.972527851	8.036678481	7.289376652	6.71073371	7.40443584	7.662732611	6.666662805	7.185286005	7.031846439	7.591332062	6.897138825	6.669128536	6.761821886	7.4275125	6.113417823	6.98642684	7.615946496
883	9.308024232	8.026141392	9.834861877	9.67574757	9.679532886	8.751141856	8.587572024	9.031851077	9.15571687	9.662206639	8.94899119	9.341177144	8.204116157	9.323671676	9.440591388	8.698414976	9.508682651	9.352811894	9.89483277	9.384499495
884	9.256463482	9.35437865	8.662033312	8.519076768	8.703076404	8.740031832	9.501929645	8.310257039	8.681809115	8.414402085	9.069898199	9.479476012	9.962966908	9.046940752	8.478446914	9.430118043	9.457184361	9.323418039	8.786313191	9.561710334
885	11.35416352	11.26801348	11.12920788	11.83012979	11.50835168	12.39187754	12.11994606	12.32032705	11.50653335	12.59803294	12.29338121	11.75371365	11.78442652	11.7784225	11.31181787	12.02047503	11.52089026	11.15607642	11.78518695	12.4408117
886	10.34843493	9.976750667	9.425243492	10.54167718	10.19589485	10.26763772	10.01663744	9.276230741	9.328443612	9.661459203	9.035694092	9.810221846	10.09053886	10.00898722	10.10467942	9.363573511	10.23276891	9.71567011	9.804913429	9.320207191
887	7.445382734	7.655739147	7.494935043	7.613186339	8.405424931	8.194958258	8.268433414	7.909637811	7.86488214	8.09492873	7.478872039	7.313011275	7.302960905	7.721609548	8.088957293	7.705382785	7.347181636	7.421822003	8.319402548	7.354711864
888	5.735265516	6.512099419	5.569530323	6.280878479	6.04018813	6.431311231	5.939366925	6.14026022	5.865491707	6.002547806	5.965384396	5.700065446	5.683615322	5.675711216	5.783498579	6.236005861	6.752696418	5.883592372	7.225811085	5.969939733
889	10.46763982	11.0669331	11.70102477	10.57100819	10.57601602	9.85234568	10.14980694	11.20859947	10.93363844	10.64539322	10.79283144	10.8710746	11.14379834	11.07463661	11.40949118	10.95103009	9.965150849	10.9033661	10.99752626	10.42772005
890	8.627909294	8.269041051	8.294551437	9.007760438	7.507753552	8.572271049	8.271040866	8.489867366	8.843819248	8.208063146	8.960453063	8.902570732	8.966190905	8.359360461	8.459727112	7.105719462	9.080587394	8.961621465	8.249830533	8.018093863
891	9.792849595	8.729169585	9.313152917	9.650669002	9.807683084	8.160491489	9.611239133	8.770692375	9.304245741	8.335139241	8.969027347	9.049400556	9.257602917	9.726344373	8.297196523	9.749710022	10.07545672	9.349827878	9.444383761	9.284184633
892	12.53253128	12.75442769	12.86350877	12.36496745	12.72178181	13.17450009	12.60868999	12.53932172	12.51890613	12.7876944	12.51551134	12.3077533	12.77319854	11.5982264	12.52365355	12.59957067	12.44872006	12.61698796	12.28163686	12.73171354
893	5.962448798	5.772124799	6.232565038	6.365978052	7.212309742	6.58677336	6.259787918	6.505368238	5.754722186	6.426155217	6.578001336	5.963728864	6.841529469	6.384261432	5.852174001	5.902672053	5.301723549	6.273178023	5.547066713	6.030879843
894	14.49260492	14.65271935	14.94072547	14.52369283	14.95069985	14.70387628	14.79815154	14.07767851	15.07168763	14.14867524	15.6239405	14.07923468	14.98226129	14.5091191	14.84320389	15.03300889	15.62610536	14.70900481	14.75899125	14.62347277
895	6.26070067	6.087058301	5.975837624	5.728961229	6.086837391	5.927277492	5.691524797	6.574642436	6.413753115	6.692152437	6.122333537	6.634284073	6.40526077	6.58031208	5.785065589	7.240996912	6.136757568	5.985645983	6.331133134	6.101664018
896	9.416600438	9.711146394	9.38802712	10.01194927	8.857922247	10.62395514	9.488365912	9.395578988	9.942688051	10.78207322	9.671146451	9.846579002	8.473168675	9.088357048	9.283219074	9.537187355	9.749646985	8.511591156	9.536937459	9.398987373
897	9.072458457	9.958552994	9.309031785	10.47362135	9.181436936	9.3856395	9.735184121	9.276497432	9.728229175	8.688437956	9.509169256	8.963265832	9.647117049	9.32203494	9.617456694	8.942843116	8.675111483	8.992450651	10.27344522	9.998826924
898	7.368479253	8.035548724	7.780735712	7.76423005	7.377208903	8.224784686	7.743115287	8.024129191	8.048720892	7.611630462	7.844156075	8.219184218	7.429470391	7.706191586	8.077657932	7.783499147	8.808071019	8.194466978	8.528433216	7.841001896
899	13.25644501	13.85747145	14.18126021	13.98890828	13.72535068	13.94434888	13.55668591	13.62229285	13.4365631	13.82465984	13.82073689	14.06170877	13.67120231	13.78163784	14.62042048	14.45580008	13.37319063	13.493828	13.37626014	14.15497292
900	7.334463821	7.007689019	6.75433064	6.118749697	7.345154855	7.241254061	7.131826121	6.620193577	6.681057045	6.276911248	6.654254824	6.99713132	7.287306825	7.029075206	6.927997024	6.776805218	6.565975571	6.899921161	6.50478184	6.641425161
901	10.79260636	10.53788756	10.9790322	11.20591965	11.1820054	10.36826968	11.49960488	10.89064331	10.51824746	10.52812955	10.68214137	11.24878738	11.27728504	11.71112914	10.41870238	10.59232259	11.3295459	10.77784387	10.87170666	11.43228958
902	8.739181382	8.258028174	8.78108681	8.48455343	8.968209696	8.762210287	9.273154313	8.708718985	7.998202089	8.046064845	8.98560797	8.543907731	8.617969361	8.572342303	7.835759664	8.089569001	8.532460237	8.953676053	7.992892892	7.612796881
903	6.56009804	6.557973926	6.145852175	5.981103173	6.073451918	6.666603602	6.522517266	6.354493303	7.170689687	6.71833356	7.075747847	6.915526355	6.571564831	7.196660559	5.556844895	6.440150078	6.065411572	5.506171156	5.674054868	6.053001033
904	12.26649843	13.02394231	13.77495741	13.09131948	12.5648337	13.54028078	13.30881349	13.50602821	13.22932598	12.90458841	13.43407141	13.5836578	12.90607113	13.12272999	12.54109445	13.41136981	12.48862176	11.94131594	13.10677424	12.97404451
905	4.518148815	3.749589242	4.827009857	4.220789528	4.138807902	4.480753206	4.866468756	4.412708991	3.804604897	4.457525698	4.420414083	4.578987536	5.019173959	4.332603256	4.5859246	4.447457656	4.466504563	4.450031828	3.971498649	4.257868687
906	6.773234315	6.252123882	7.19612253	7.570232873	6.525527312	7.736464841	7.690020761	7.240041524	7.133575164	8.057492573	6.906159891	7.944572069	7.461482699	7.32623866	7.543000321	7.537131012	6.690315702	7.00547024	6.934521236	6.452897882
907	5.530009634	4.702137623	4.81177635	5.692416633	4.672027041	5.465269175	5.139337708	4.133355377	4.529594129	5.261270213	4.807928858	6.264436182	4.864545238	5.488412147	6.010631384	5.527256651	4.577339758	5.502858797	5.814800313	5.107348737
908	9.509221172	10.2116628	10.81698661	10.03876017	9.14066585	9.749336027	9.286332844	9.388889479	9.432082591	9.260790111	8.728269925	9.715088196	9.355054877	9.332251302	9.1275895	9.888524656	9.11937056	8.803729855	10.24057692	9.777368606
909	8.963136131	10.1793145	10.41320172	9.203499257	9.699273159	8.533427703	9.156811981	9.942256944	9.809006316	9.685862723	9.027164672	9.973634053	9.381648046	9.809850673	9.210016494	9.044267026	9.79856904	10.61982766	9.908955419	9.722782101
910	5.918655989	5.772708671	6.006492167	5.280558816	6.140010559	6.191558581	5.882212818	6.265865464	5.425219774	5.63408247	4.87618017	5.294937946	5.706107439	5.300432577	6.079791168	5.095057052	6.085812842	6.622174941	5.677087982	5.578854486
911	11.61100833	10.39069621	10.24928533	10.73692851	10.89014374	11.06817001	11.08037116	10.52173058	11.28404329	11.08843895	10.71960873	11.30546185	10.92599213	10.90318303	11.07274552	11.28480124	10.4961219	11.33376963	10.50779424	11.15173112
912	6.088449739	5.822079417	6.019890968	5.817341254	6.342108804	6.11168073	6.000050978	6.203393784	5.170814324	6.026165615	5.821696536	5.612969606	6.222591712	6.370074762	6.153357547	5.158355471	6.772784876	6.445918913	5.751367542	5.761100989
913	11.38838068	11.09971126	10.82196786	10.53325417	11.26881326	11.36652446	10.92001197	10.9126307	10.97598665	10.92795708	10.74690372	10.92537821	10.69735662	10.5059592	10.92889953	11.80794603	10.6482103	11.34525384	10.59323039	10.93066455
914	8.951467844	9.627440255	10.02091262	9.560353234	9.327630133	8.73865146	10.30013712	9.25397603	9.667639096	8.989929771	9.64441157	9.837115462	9.950371201	9.515697559	9.834094925	9.642680085	9.30363293	9.723100041	9.839209159	9.105760013
915	7.557003101	6.05684828	5.340570889	5.736673268	5.912210252	6.148925224	6.100692749	6.897760288	6.629107345	6.869839411	6.071967745	5.891661011	6.851463847	6.367915781	5.830180145	6.495911609	5.382658687	5.993045453	6.416582035	5.583169515
916	8.414744383	9.099711902	8.332788286	9.002350064	9.261384758	9.22602763	10.09313012	9.473703508	8.124812117	9.287380599	9.634735226	8.38444284	9.168473526	8.559229209	8.890737555	8.152465322	9.318072977	8.794788109	8.587228291	9.388085664
917	7.714166363	7.574532949	7.358698149	7.152321803	7.202819648	7.22164234	7.146337711	6.887755292	8.148413176	7.055582573	7.651864109	6.87877804	7.35072679	7.480213859	7.193851191	6.572003037	7.903022251	8.042852055	8.129638523	7.824340147
918	4.982727966	5.43523677	5.771375984	5.878611237	5.785995424	5.337376653	6.299094201	4.531359408	5.216798801	4.726754923	5.362253845	5.43417289	5.43805163	4.871653591	5.283345077	4.724790008	5.393804084	4.655704791	4.898038393	4.742030806
919	8.505672115	9.482262478	8.915932846	8.234142458	9.258087979	8.966182279	9.448517579	10.01213493	10.32520024	9.313352847	9.276841643	8.98757956	9.212398529	9.155040345	9.046309519	8.682457978	9.437932687	8.51771183	8.68813265	10.33026473
920	6.521640459	6.529085204	6.345437037	6.144116637	6.624244144	7.002397888	7.120721863	6.761509453	7.397073595	6.219006854	6.822625683	7.436523553	6.871087364	6.487250104	6.589187584	6.720320863	7.899650518	7.122427044	5.972517895	7.241163505
921	8.808587766	7.24856538	8.810617802	7.825163508	7.660087593	7.719733159	8.326800147	8.363074116	7.676000016	8.007109601	7.070865297	7.544159134	8.688894572	8.780198577	8.102263719	8.146875666	7.658575696	7.846712622	7.75707341	8.90540117
922	11.85854316	11.07082264	9.861457569	10.77936925	11.49370007	10.71057046	11.15038934	11.91894966	11.46426516	11.24067897	10.35008543	11.5115659	11.45451334	11.50719311	10.77334011	10.32236038	10.78682268	10.72227018	11.40750264	11.13498006
923	9.726527765	8.597572428	8.29221581	8.932026218	9.185068498	8.639779043	8.587023444	9.440541962	9.521179484	8.341398875	8.584434089	9.026288725	8.853392562	8.040766225	9.114102618	8.692922538	8.813506565	8.495241807	9.011088581	9.061135612
924	15.91208857	15.46783768	15.8501168	15.87520187	15.19391883	16.36153929	16.05402606	15.49175481	15.17745042	15.98042835	14.88293834	14.9902333	15.81152135	15.55994927	16.14618819	15.38010403	15.80510186	16.16764607	15.19810069	15.4621824
925	11.83321724	11.75059324	11.51876903	11.87996676	10.51643527	11.62818779	10.71388141	11.31080395	10.28486006	11.29027805	10.9966013	10.74676927	10.64663631	11.31227257	11.18269137	11.17185874	11.84759547	11.54470932	10.98769582	11.2953563
926	9.725359415	10.06381849	10.49015155	9.311052462	10.0003337	10.63695014	9.506413614	9.135475435	9.496892678	10.68866207	10.78216958	9.967051926	10.19913837	9.504199351	10.07410489	10.80420753	9.740910205	9.50502361	9.999358433	10.14269994
927	5.186778055	6.606808757	5.116418609	5.770147734	5.536520214	5.341989902	5.525661159	6.102628238	5.097053427	5.745799347	5.422138611	5.710003679	6.169089011	6.379146364	6.097021397	5.687245966	5.531462372	5.976571348	5.798067281	5.734824139
928	10.11119079	9.56844622	10.21888915	9.723189418	10.06537137	10.5818281	9.549690254	9.826888176	10.6318052	10.73665971	10.31280737	9.96170374	10.05210822	10.91084026	10.46273957	10.0447409	10.77938248	10.54014246	10.17092029	9.645436692
929	6.619659207	5.899323763	6.555881089	6.41001596	6.352525961	5.962944622	5.952918319	5.866207968	6.055336502	5.935364154	6.458428162	7.262752152	5.684190923	5.790673173	6.863677215	6.818906994	6.545601043	6.245929317	6.649211244	5.921461035
930	5.458145345	5.884254137	6.087470664	6.678158611	6.861109467	5.706016756	5.890113355	5.960028452	5.306663185	5.647904756	5.605376744	5.913626519	5.54667852	6.735976153	6.96453602	6.713038165	6.298932524	5.616216682	5.91087952	5.944556258
931	8.584839813	8.690988182	8.249032991	7.907798955	8.364833247	8.377583142	8.393653586	8.180825197	8.682956915	8.029897661	7.750100522	8.21516365	8.14287072	7.877818882	7.665038532	8.350491483	8.478188351	8.303202762	8.071129988	8.671308446
932	9.882556423	9.72163222	9.989041268	9.412268854	10.10883265	9.749801717	10.01040253	9.864790605	9.164597969	9.886778923	9.883395671	9.80936578	10.15019753	9.616907869	9.574391212	9.92229562	9.260713297	10.15803991	10.50476819	8.992056336
933	11.64749109	12.02486663	11.18635509	11.04809472	11.89453292	11.34233186	11.27250253	11.80487367	11.62916498	11.33978851	11.47571827	11.94907458	11.73336616	11.55049648	12.21211008	10.78988476	11.26641326	11.73854762	12.31895052	11.5453061
934	11.64378342	12.15225445	11.92732519	12.09206458	12.50922079	11.48250309	11.51129211	12.1961967	12.42651363	11.86130826	11.96784457	11.72037784	13.13407254	11.63689934	11.68883456	11.85650129	10.98962093	11.31912767	12.06295272	11.80591337
935	7.867673023	7.232948932	8.139726261	8.948752585	8.334554488	8.269861925	7.80149127	7.70665196	7.938369902	8.167092279	8.715721049	8.40161339	8.803621914	8.620176281	7.186173343	8.447098165	8.622975907	7.719447563	8.463134209	8.353420848
936	3.962004049	4.104838825	3.544382687	4.151061347	4.101767793	4.546898992	4.88580404	4.139801615	3.950328714	4.044655211	4.547876705	4.539155406	4.11985639	5.53719915	4.080655937	3.830959449	4.169499586	4.750709279	4.133561717	4.521897764
937	11.55027793	11.42058163	10.76331479	11.04366571	10.93614732	11.1303984	11.37367976	11.6900577	10.73208556	11.2179709	11.21586078	11.40228414	11.65432987	10.63654279	11.55694753	11.13565994	11.55889898	11.6144499	11.29393243	10.82561732
938	8.711207864	9.213317107	9.469859415	9.191294022	8.558143062	9.273647654	8.225641103	8.628956471	8.823244752	8.998235151	8.687780042	8.948584196	9.588196938	9.406584343	8.629789713	8.978749013	9.368071788	7.896759929	8.251741859	9.125890709
939	4.801650387	5.507988216	5.123293851	4.926999624	4.903291342	5.667150057	5.716603623	5.331857255	4.972950844	5.792267171	5.280776748	5.261632642	5.335296694	5.572399495	5.960371415	5.132375709	5.697449634	5.754921458	5.081881611	5.525706873
940	7.535040447	7.616089924	7.704094971	7.4043991	7.286503243	7.345648454	7.186444461	7.394631318	7.048215906	7.541994972	7.291922566	7.714088917	7.867170072	7.642297347	6.861370237	8.486232508	7.211154218	7.841687036	7.001502462	7.921027196
941	6.457969603	6.524502632	6.216711336	6.516281973	6.255554509	5.833760964	5.514540798	6.077643704	6.407290022	6.377621891	5.932265301	5.532940325	6.539897307	6.525388648	6.817382293	5.750039606	5.872114319	5.654369353	5.72862776	5.723611816
942	9.428106829	8.665569073	8.263884317	8.759735926	8.508266281	8.881350047	8.16537652	8.926835784	8.439761071	9.268019958	8.549639748	8.521439431	8.236037501	8.720595371	8.673093662	8.276171445	7.622447997	8.454487933	7.769390213	8.959877941
943	10.74497417	11.29468858	10.54573837	11.18754186	12.20419686	11.12421651	10.91857259	11.16907676	11.35688197	10.50426504	11.01581849	11.18736638	11.08353916	10.93474302	10.56087507	10.99254051	11.30292527	11.74003529	11.37892727	10.71111144
944	11.21807974	11.37294082	10.84672605	11.22497277	11.20757928	11.58288488	11.45546675	11.95889359	11.88964678	11.50111073	11.82809443	11.56681981	12.57890565	11.72573427	11.68629496	11.20540061	11.64522803	11.33831624	11.34337158	12.01499202
945	9.552799075	9.759307863	9.894607533	9.690315272	9.681599122	9.485870401	9.582965285	9.529569076	9.793996255	9.266883238	9.956410702	9.679832591	9.190572384	9.320333862	9.541664425	9.571277359	9.083797902	9.898166461	8.962006243	9.440297158
946	6.402781982	5.726193372	6.322692123	5.619446699	5.850827083	6.392540215	5.772215126	6.115131258	6.183974191	5.995196098	6.043789539	6.625767847	5.851645185	6.663110831	6.773609072	6.003922671	5.790270255	5.885772651	6.696194422	6.543966669
947	11.75112203	11.7356891	11.68732937	11.94582827	11.64242498	12.2929495	11.55889313	10.84243274	10.9053697	11.59250985	11.76874364	11.17002892	11.16176957	12.30584967	11.18519952	11.35777207	11.44060059	10.68663009	11.74973135	11.21145828
948	13.56285275	13.94765885	14.07909519	13.41457837	13.49578826	13.06901563	14.26383237	14.25032769	14.36258751	14.41460956	14.69548799	13.76987364	14.31481424	12.95391943	14.08429265	14.44598134	13.36154714	13.66674747	13.07971703	13.63724753
949	7.229991026	6.804873067	6.97462387	7.307932324	6.577813507	7.354051049	7.758456958	7.237935757	7.259675495	7.282044906	7.36684512	7.360466896	6.955438678	6.894270205	7.10769889	7.004447489	7.322309688	7.560936912	8.075533194	7.553533647
950	9.528810649	9.561314674	10.74210389	9.76543219	10.01320924	9.960359354	10.12379113	10.84841388	9.911179903	10.95056216	10.09403932	11.21194528	11.02991491	9.260857117	10.14331344	10.5856238	10.78214965	10.46994923	10.97261967	9.557543491
951	13.69041759	13.64677549	12.68292725	13.69105204	13.17578269	13.10301003	12.67538873	13.11380826	13.31314199	12.8926416	13.24224048	13.2713619	12.42086033	12.74748971	13.20612037	12.74545518	13.47218828	13.47157058	13.48297504	12.89078092
952	8.63006234	8.004318235	8.579739677	9.476775244	7.637977986	8.805303916	8.007291436	8.747623731	8.568022984	8.402516849	8.314749137	7.897521087	8.451168186	8.667461251	8.350884864	8.61805016	8.699182542	8.046094648	8.776483726	8.587933108
953	9.691478989	10.41022571	10.7330465	10.93191867	9.755905167	9.855111409	10.71584729	9.90100249	10.77161525	10.23453687	10.65866777	10.86853803	10.39610258	10.9682499	10.28000911	10.84352044	10.30865903	10.07876675	10.69545998	10.4676456
954	9.459789785	9.590632278	8.610250933	8.569354763	9.933910095	9.014012871	9.490799491	9.284012998	9.086913746	9.770383545	9.84444745	9.228462737	9.180301847	9.036770023	9.679991109	8.483901187	9.295378296	8.990176151	9.275466394	8.971194122
955	7.310753024	9.31032696	8.12191539	8.794740674	8.711117967	8.292409432	8.085949056	8.339747834	7.571729927	8.413426336	7.91188371	8.459921577	8.051710646	7.904881406	7.782709558	8.114112215	8.504391164	8.609126095	8.203008574	8.280749634
956	9.178369754	9.213180563	9.108375001	9.868355764	9.696687668	9.269414783	9.329772985	9.642752216	9.002456211	9.14143249	9.607476156	10.11676229	9.60242023	8.55865301	9.386044218	8.84750431	9.736727727	8.906481226	8.872060925	9.07753512
957	12.35191098	11.40005367	12.03130275	12.00006545	12.18553755	11.81443525	11.91987353	11.81078879	12.3791172	12.10233421	12.03252435	11.47614709	12.23471462	11.47958486	11.66931553	11.90623543	11.60590845	12.381404	11.6492914	12.18030486
958	9.52218419	9.687294404	9.999682564	10.17095304	9.331683636	10.46883894	9.383766277	10.69620303	9.080310977	9.604038135	10.58741597	9.33246579	9.597112523	10.28929377	9.799503035	9.960272487	9.731379457	10.09937872	9.484448248	9.405661972
959	6.997879433	7.775743971	7.435544227	6.946154894	7.425563188	6.937144283	6.559162811	6.636976505	7.684938331	6.81320777	7.669675904	7.177784183	7.704562178	6.644986184	7.540074711	8.068756013	7.271835971	7.293611396	7.181501358	7.345532415
960	4.002086641	4.170680733	5.167290468	4.910771743	3.443164612	4.411201686	4.875296025	4.247861143	3.833272167	3.767648766	4.147539529	4.379120745	3.742285031	4.222419766	5.325212547	4.382903068	3.354861817	4.485713693	3.97792417	4.212866934
961	8.128536172	8.632929631	8.941043966	9.428216347	8.565460301	7.988842384	8.993456376	7.895075044	8.04175661	8.171406121	8.970583379	8.374599216	9.203659336	8.396853944	8.829650947	9.032446487	8.350938714	7.96220404	8.630621638	8.269098981
962	4.76329706	4.98645765	4.139167794	3.663259899	4.564487546	4.576322878	4.363026269	4.377668905	5.362028525	3.856210432	4.811527611	4.1881755	5.035860181	3.987960914	4.533950978	4.117988973	3.803078179	4.597836507	4.545958995	4.686058491
963	5.864094473	5.657772117	5.443615768	5.655421889	5.048783329	4.567163736	4.928102932	5.18635461	5.531007697	5.125067281	5.379090548	5.670834543	4.569791161	5.050869136	4.516338292	4.659844845	5.099913511	4.930157436	5.247222628	5.944297924
964	4.741317824	5.671620003	5.703672914	5.670544488	6.001193247	5.70275369	5.730089521	6.775984732	5.694800448	5.676995345	5.861384526	5.925134192	5.694079382	5.275148977	6.181549898	6.900910453	5.89195146	6.103234577	5.305943702	5.486453869
965	13.47752375	14.32249108	13.85993323	14.16882789	14.19168134	13.65146768	14.05976251	14.17787424	13.09552646	14.31412733	13.75731238	13.63850805	14.7377031	13.99464514	13.58155935	13.78470351	13.99018608	14.25762762	14.16013383	13.86904958
966	11.21386433	11.32795862	10.67350625	11.12463148	10.54826914	11.06222514	11.28450157	10.4637324	11.47532681	10.73116915	11.45233536	11.00765049	10.39174638	10.73416982	11.39498265	10.64347405	10.45981194	11.99449436	11.35636215	10.5426268
967	6.901924575	7.703319824	7.935842507	7.94108798	7.242200608	8.484998559	8.42634	7.837594244	7.579614799	7.544796005	6.769162232	7.628625332	7.865031853	7.447791292	7.679230634	7.575051105	7.200837207	7.573773556	7.785385716	7.049751325
968	10.40637618	10.09668916	10.41470783	9.922235344	10.77001136	9.917729912	10.62231499	10.67398095	10.44073691	10.41737127	9.853677712	10.19582978	10.63351368	10.67267259	10.39389322	11.0583294	9.972923512	9.749814009	9.127051127	10.41340792
969	12.90946618	11.62012814	11.16952615	11.72945316	11.31180804	11.28413576	12.11033865	12.01561739	11.94895114	11.16181879	11.81275683	11.26957735	12.05270511	11.83810247	12.26791753	11.4556812	11.52068021	11.66493961	11.27375044	11.40673243
970	5.947568935	6.522154868	5.990227261	5.297740301	6.966505994	6.062490143	6.303414254	5.983207981	6.809491019	5.654737534	5.3862126	6.762267633	6.844857544	6.554766911	6.721125534	7.14734569	6.452414809	6.69576617	6.460699622	6.158282425
971	6.494624005	6.453863883	6.818911032	6.772546343	6.924615831	6.712063713	6.218871466	6.348868624	7.090963328	6.972106799	6.522925222	5.942279449	6.115230966	6.9718285	6.290701655	7.014844439	6.242886853	7.10729543	6.678868232	6.155949798
972	4.144255311	3.310337856	4.377909734	4.49370229	4.465148511	3.814813446	4.212114158	3.931870116	3.615602993	4.160848073	4.209359402	3.986617638	3.993543199	3.825840599	3.804196622	4.229420325	4.388690087	4.159026875	3.720336303	3.489746293
973	5.65424901	5.741763223	6.084440782	6.662813197	5.373197702	6.570276588	6.64976434	6.704341499	6.252943839	5.58437891	6.27755168	6.866697104	6.035715268	6.199038079	6.143884032	5.661996791	6.444068191	6.333170551	6.368761695	6.69887726
974	9.880184747	9.643537744	9.41194282	10.61194897	10.53234492	9.772229885	9.686774164	9.694130949	10.18492187	10.68819496	9.941443516	9.942439459	9.251589483	9.982983531	10.10303443	10.27337549	9.105608809	10.68496366	9.439214404	9.642502674
975	10.42701444	10.26537532	10.60308022	10.3542542	10.37968604	10.10322824	9.786149484	10.10256408	10.77184531	10.32809287	10.7928084	11.74516675	10.3031966	10.07988184	10.01611808	10.73615457	10.10261554	10.45022146	10.5740074	10.78393827
976	9.297966551	8.241472003	8.46450996	7.694463629	9.526591009	8.751752965	8.881388516	8.821155932	9.284551774	8.24161355	8.096416139	9.485380563	9.104524425	9.309970559	9.08200426	8.886668507	9.082385102	9.333590056	9.361721938	9.273266222
977	10.44858623	10.39396345	10.57555942	10.56565189	9.710469774	10.50889314	10.40515036	9.882294617	10.2170003	11.1487504	10.29456115	10.32183827	9.738034299	10.21180384	9.912640566	10.84385482	10.68571456	10.10254983	10.02668312	9.95484907
978	8.759581339	8.770748188	8.680862258	8.635706307	9.556885577	8.603586556	8.57077273	9.598083565	8.072870696	9.037045863	8.671699667	8.814211832	9.616939599	9.353863018	9.59219013	8.453036187	9.723406573	8.977953006	9.38771953	8.393507034
979	7.410638512	7.137529081	7.594180304	7.282635997	8.16830577	7.037460746	7.223143427	7.822624825	7.208204853	7.601557152	6.771144428	7.501558197	7.27123445	7.705463918	7.570982566	8.271057103	6.458123833	8.147445598	7.506914806	7.261547582
980	11.11139372	10.83773542	10.67406028	11.37114352	10.44847783	11.57499548	11.44426755	11.59215345	10.82120678	11.0171899	11.64395222	11.96057201	11.7735707	11.25288642	11.14483539	11.91430816	11.72785519	11.65878544	11.58524193	11.54187033
981	9.16692529	9.130809873	8.86879032	9.294164029	8.510521954	8.914904608	9.518155468	8.846313639	8.766503397	9.978160215	8.934147559	9.274110387	9.301482905	8.860014995	8.698598604	9.433545595	8.796666718	9.008100092	8.41003725	9.575705034
982	6.780710603	6.511305965	6.347414809	5.865051377	5.773547212	6.383130466	6.459857327	6.519088471	6.314970641	6.544266335	6.062501331	5.606130777	6.439210416	6.051256822	6.814915169	6.40818127	6.37129729	6.937160076	6.224913166	5.827799854
983	8.577798997	8.79715028	8.662749546	8.247359193	8.893355483	7.986695894	8.66774386	9.303532735	9.071083866	9.213955922	9.035647517	9.173509258	8.233052585	8.284363407	8.572693007	8.035522583	8.571194569	7.559880341	8.856915443	8.385250599
984	10.90838403	11.73716696	11.69686326	11.10014325	11.7787865	11.13907924	12.21127165	11.42826572	11.60700574	11.30242984	11.26690248	10.95766237	12.04584149	11.16515496	11.77455338	12.02734192	12.10087889	12.04979848	12.21596116	11.63937038
985	11.11350074	10.40886172	11.13697743	10.84467035	11.18284648	10.99058668	10.55520961	12.38155609	11.12037008	10.83408452	10.89362711	11.3099375	10.84666318	10.70744459	11.3418681	11.29622138	11.02324995	11.17502797	10.71997668	10.75576401
986	7.111195149	6.464853083	7.589318579	6.958941766	7.836192569	7.2788656	6.925763898	7.936926547	6.777387451	7.099541202	6.860002384	5.972954714	7.167736489	6.775120912	8.13139237	7.302074323	7.62449749	7.382867881	6.959648233	7.47556345
987	6.141224873	6.872245404	6.12236693	7.135736207	7.25561174	6.973871405	7.880161043	7.310470307	7.091605534	6.965858174	7.043721347	5.937768372	7.599296603	7.213660388	6.848462961	6.480959885	7.087406861	7.377470062	7.284619295	6.134336114
988	11.24028631	10.14630391	10.11992424	10.90799075	10.29931822	9.682800956	10.3020535	10.4706309	9.913336003	10.14669323	10.70162453	11.01370643	10.43485929	10.29833585	10.22623859	10.11624432	10.53354809	10.56181606	11.46077897	11.11258814
989	11.67242155	12.97506562	12.13310014	12.26821157	12.14900762	12.92535801	11.86385783	12.51632895	12.40670464	12.22076738	12.24590852	12.41172721	12.6041905	11.9355833	13.14570605	12.44285965	11.70772542	12.30156153	11.9180991	13.01641666
990	10.06589846	8.465872637	9.299040967	9.387302793	8.632007434	8.975525811	9.141207669	9.382668868	9.041828893	9.141156467	8.402029019	8.84240066	9.540185023	8.955341922	8.699815504	10.0643483	8.910548729	8.788141436	9.118500612	9.241452755
991	7.11367788	7.897774041	8.360022865	7.607187229	7.46279906	6.938989443	7.52293113	7.879235342	7.50557555	7.372557007	7.809640379	7.861350857	8.018477189	8.086897157	7.745793346	8.526497668	7.930580694	7.452197808	7.771119063	7.029893952
992	6.057943412	7.189270828	6.974005214	6.215385673	5.879113618	6.324122111	6.330291842	5.187506243	6.685223176	6.760189595	6.142137766	6.114012528	6.537831336	6.571855094	6.67050585	7.369232211	6.200156845	6.693186706	5.948101989	6.098703818
993	7.240169004	7.302915963	7.187007896	7.180054036	8.549703558	7.572629682	7.201435788	6.756509734	7.145226344	7.160830335	6.835734158	7.850165166	7.629461407	6.946593991	6.703342414	7.056041683	7.850459638	7.799156631	8.009493649	7.176560475
994	5.678219476	5.684612264	5.194479236	4.969493154	4.579448627	5.619834809	5.6036594	4.970058507	5.295349484	4.697940648	5.76981396	5.63209324	4.713709706	4.639592372	4.96382938	5.371522967	5.302923079	6.093016507	4.755585245	4.757100755
995	6.596510457	7.255810543	7.454417972	6.34674887	6.629371191	6.762105609	6.483705448	6.641681752	7.629209483	6.476128798	5.825069425	6.655858589	7.207277713	7.076019804	6.468688499	6.464840975	6.788760215	6.858166386	6.820409787	6.63401641
996	13.29237035	12.51465599	12.46650553	13.08952058	13.57022151	13.35619983	12.14371578	13.14571974	12.6909547	13.41299677	12.47303654	12.89729192	12.2126822	12.21786848	13.18605093	12.12113412	12.2713689	12.82139714	12.62518991	13.3641675
997	6.554919513	6.745733385	5.642009465	6.400815288	6.1625449	5.579467855	6.293788106	7.170575754	5.654808623	6.436114334	6.318344386	6.093041295	6.068301924	6.107105079	6.056095729	5.950634451	6.144408966	6.632864774	6.54436244	6.165539879
998	9.275064865	9.345949182	8.970272872	8.663627156	9.263874002	9.679649421	9.14431145	9.065838112	9.180656356	9.086222976	9.353959321	9.046481753	9.711564341	9.708294465	8.864623158	9.544195096	9.322497708	9.71012256	9.775413431	9.637036193
999	8.70168483	8.726032507	8.918043858	8.852979956	9.058289265	10.05455705	8.776467364	8.843396321	9.54939073	8.437806088	9.596819467	8.226022703	8.96432802	8.639484411	9.046796411	8.310110415	9.386776277	9.423087304	9.000551693	9.314049399
1000	4.963797019	5.738460946	5.130795079	5.697599913	5.169971408	4.613778977	4.418676749	4.734808338	5.47986287	5.293641196	5.079308945	4.881064192	4.935375994	5.470587299	5.540360729	4.524065808	4.409368499	4.189316751	4.793681496	5.240170677
1001	12.68069816	12.08093905	11.74676556	11.33269717	12.07272914	11.59039598	11.35788544	11.56957651	11.60517204	11.92727763	11.88477563	11.80399472	10.74784197	11.67195076	11.21362502	10.95363662	11.23159665	10.78041823	11.82444904	11.63026519
1002	4.751583673	4.519313882	4.844701177	4.715568741	4.638967	4.978634535	4.350218832	4.826712312	4.871526901	4.428139414	4.588964831	4.653058113	4.279673138	4.422353209	4.71297732	4.677823185	4.736477166	4.71229409	3.992962592	5.138377649
1003	6.134555296	5.324807508	5.681425755	4.806196321	6.115928772	4.42933488	5.456360257	5.660691453	5.487436012	5.942554574	5.178019703	6.194320376	6.090879607	4.86041819	4.836388456	5.722177766	5.29997596	5.558229545	5.024562791	5.684702433
1004	13.17387226	12.08736764	11.92656528	12.97028317	12.07762043	11.99389419	12.8020092	11.9747772	12.37010942	11.75233657	12.57948629	12.53682686	12.46817991	12.0148697	12.30243943	12.12563562	12.51950171	12.58683043	12.18276779	12.94408484
1005	7.722971113	7.354333263	7.483483967	7.196233374	6.673060478	7.324336441	6.515781788	6.546257311	7.172486174	7.815238698	7.04707398	7.803131944	6.787020132	7.438934916	6.817466034	6.557940854	7.050812897	7.753947333	7.996708466	6.879389866
1006	8.389265187	7.650195129	8.122822099	7.642552314	8.597589006	7.479054135	7.691940415	7.524890602	7.843040985	7.992549994	8.300545769	8.277337269	7.974471841	7.354977777	7.41039812	7.773528824	7.625662163	7.744226342	7.277815085	7.393507244
1007	4.627143332	4.669835549	5.176532755	5.231431733	5.265430879	5.312012639	4.550588823	4.760492659	4.934429249	5.180990921	5.416239226	5.098850561	4.219206219	4.562883509	4.214091676	5.091780608	4.141089681	5.153979349	6.279467914	4.387059255
1008	5.06957145	5.052490027	4.457810932	5.839189649	5.468126979	5.283816072	4.479485047	5.886207528	5.581867559	5.978408254	4.426741543	5.160872784	4.561158731	4.875583032	5.151044694	6.049945955	5.53172225	5.548586068	5.912123757	5.832665836
1009	9.087888253	9.91315846	9.624802622	9.934956806	9.394376583	10.2078886	10.20104495	10.2651516	9.531623335	9.658486738	9.67672048	9.85414177	9.719674592	9.501389432	10.50830909	9.052830951	10.29049251	10.48760312	9.263505933	10.10312559
1010	8.531052812	8.55457539	8.178398568	7.709087881	7.882888953	7.357922093	8.395289962	8.783029562	8.341357353	8.470209391	7.251086355	7.883143439	7.812758858	7.241671304	8.551702875	7.35375538	8.450103652	7.815833824	8.10069141	8.674150283
1011	7.776915143	7.298361078	7.245661994	6.840630354	6.980523349	7.20689275	7.28744026	6.811283532	6.672311936	6.805712572	5.93829309	6.492221102	7.256619146	7.580446037	6.566379092	7.263696359	6.824813059	6.883796031	6.673000269	6.78533524
1012	6.29063423	5.591793689	5.910360799	5.344265554	5.311443614	5.239318674	5.672975248	5.213538569	5.070012942	4.977101939	4.219930081	5.863346528	5.803922062	5.301886538	4.544405327	4.378807871	5.688985263	5.439190761	6.38779824	5.38896257
1013	5.286920994	5.600602761	6.424331241	7.276226264	5.429504418	4.928111129	4.602407445	5.178054639	6.093000708	6.442974867	6.336582951	6.991497511	5.941967561	6.027114934	5.553433654	5.563526058	6.096499628	5.392658448	5.926185171	6.365827848
1014	7.441083634	7.340656524	7.928959617	7.642738302	7.790951276	7.913611111	7.034314123	7.632237191	7.680990895	7.866644183	7.294234408	7.494632155	7.653303638	6.845421058	6.916819092	7.809689536	8.66332594	7.606004526	8.236171072	7.437750125
1015	11.39782883	10.99502413	11.76094421	10.81408845	11.65190029	11.16081417	11.3189904	11.17079262	12.38409385	11.46498812	11.45763043	11.56320025	11.56839424	11.55307325	11.2192913	12.21999654	11.12136637	11.97703102	11.74406507	12.1633698
1016	10.97349087	11.75985716	11.32786135	11.41465163	11.25483902	11.38879212	11.2001863	11.04945516	11.45214473	11.50352857	11.51423812	11.74494891	11.89390032	10.79958598	11.32078068	12.10545925	11.12937768	11.5428092	11.95446278	11.15077484
1017	11.78037202	11.29617727	11.65244519	11.15277848	11.37960837	11.5515782	10.84096211	11.18376244	11.41094076	10.72036128	11.41262031	11.08407358	11.16436363	11.48709051	11.04349085	10.55594348	10.91409295	11.07271734	11.58239427	11.08045451
1018	10.05996205	8.926278154	9.295103352	9.514370574	9.694917191	9.244970784	9.688402071	9.663826824	10.11850045	9.665198131	9.139459954	9.335239303	9.878436361	9.509041604	10.33211109	10.10228109	9.310126701	9.356292503	9.443594219	9.207957673
1019	5.381554725	6.023315632	4.926484664	5.631887	5.753098334	5.220330591	5.826081798	5.309003213	5.76268959	6.166062159	5.741926637	6.013671955	5.986341386	6.341863418	4.84467582	5.247850625	5.907675588	5.024383884	6.281301519	5.304301546
1020	6.845482706	5.764459879	6.177402048	5.853514458	5.127319318	5.579141844	6.180710686	6.057275796	5.565784234	6.229615672	6.431040037	6.35644477	5.502005031	6.332975192	5.592121925	5.613674597	5.448000445	6.202607509	6.182762854	6.354516424
1021	11.76161516	11.12404282	11.29391729	11.47696158	10.8153075	11.46885228	11.47887113	11.06079724	11.21751315	11.68059797	10.71093933	10.16360993	11.5675297	11.09064144	10.342711	11.74462944	11.32618653	10.88776694	11.78271043	10.92046958
1022	5.479288724	5.909990895	5.311317519	5.16490235	5.836399214	4.780396147	5.181713199	5.57520679	5.146152959	5.772064038	5.097726675	5.394911456	5.322774517	5.256511225	5.774899889	4.953897875	5.133103647	5.946537317	5.49046623	5.224928243
1023	10.12379237	10.71163566	10.90365213	10.33165246	10.37103876	10.48309909	10.11052526	10.43385746	10.63975746	10.72633877	10.43836754	10.49311683	10.68847755	10.47128917	11.50678771	10.94577835	10.29780238	10.33389988	9.520876943	10.17170558
1024	6.354349179	7.261284915	7.879162591	6.591093023	7.569686909	6.811364908	6.933080402	7.43257085	6.026179933	7.185936819	7.745213228	7.392597669	7.044766598	6.857564955	7.426202187	6.55390878	7.839021387	7.461629848	7.148351387	6.449882228
1025	7.060740333	7.92350432	7.675712164	7.352768697	7.879323343	8.024072914	7.926712579	7.902516954	7.907646437	7.609793463	7.273006064	7.418060731	7.603956647	7.90312972	7.134964745	7.90875942	8.035310597	7.350880678	7.386551581	7.337170899
1026	6.181938765	6.188799421	7.65108185	7.010097612	6.461347352	6.312640832	6.031667692	6.92590212	6.801864537	6.315062704	6.265700898	6.431135209	6.26922023	6.690371191	5.631636063	6.827236013	6.858974587	5.706133337	5.670613953	5.695328967
1027	7.245595047	7.695991873	9.384637127	8.454662557	8.305972671	7.101284041	7.142883196	7.986493378	8.131181081	7.698610836	8.057379148	7.374802151	7.755361335	7.225233576	7.32448498	7.808266617	8.006943007	7.256763452	7.354949429	8.044517026
1028	12.20014409	11.87293521	12.47376188	11.60038439	11.05955519	12.06493825	12.5183691	12.00097433	11.94787297	11.63036846	11.57844238	12.25810734	12.49701257	11.72974439	11.82213794	12.01931793	11.99467235	10.83787132	11.85241254	12.50026085
1029	9.571395859	10.09295983	11.19293524	9.974712126	10.24626463	9.839895461	10.46745049	10.63517653	9.370616039	9.934065269	10.78791621	11.13917352	10.49581324	9.525780706	10.86686649	10.73953695	9.627888543	10.94612966	9.807497975	10.30635646
1030	8.283764107	7.26765694	8.064796901	7.622387269	8.581592317	8.283403847	7.932287437	7.345648003	8.639466765	7.255352574	7.821047583	8.002758961	7.474968453	7.60429816	7.388205671	7.774184716	7.287244854	7.506810767	8.388291227	7.61468373
1031	11.68876359	11.30460339	12.10618943	12.24314643	11.43195104	11.45180619	12.18238035	10.82127161	12.02856266	11.77810948	10.86162555	12.54300381	12.02579635	11.46367803	11.19851703	11.60876583	12.86256939	11.87141282	12.10196428	11.44817239
1032	8.381937499	8.238631886	8.495733119	8.908382455	9.350142028	8.591398871	8.510750464	9.283812533	8.849941897	8.891948875	8.087237592	8.348804586	7.988261332	8.67283274	8.282120359	7.73228976	8.836108279	8.494045131	8.919000268	9.434320638
1033	10.15491398	10.11893793	9.872148626	10.38883093	10.37005953	10.32572916	10.6425915	9.916457837	10.23723274	10.27206029	10.39023092	10.47819611	9.804238643	10.19402956	10.28465486	10.71275826	9.901116025	9.780062928	9.950321101	10.40320457
1034	9.547491482	9.898139815	9.029483741	8.592606872	10.22261606	10.28074402	9.021824361	10.20020658	9.692244836	9.837369609	10.4011852	10.10291647	8.951910273	9.80642305	9.911458386	10.1726878	9.249480408	9.088507903	9.878267593	9.350802287
1035	5.508432638	5.599323546	6.48606375	6.77942373	6.407711891	6.532744998	5.570232092	6.520526919	6.567989475	6.350944587	6.506869117	6.414499089	6.502635643	5.938337564	6.32635434	5.600236271	5.472340855	5.696656647	6.206551202	5.525506332
1036	6.556540424	5.872489122	6.558472831	6.380514972	5.695765585	6.053988795	5.817552918	5.294032915	6.026859001	7.120018878	6.250263264	5.707111729	6.417570989	5.459687374	6.010637824	6.233502631	5.680427119	6.661832251	6.096530943	5.770033929
1037	11.18177799	10.85517862	11.61550734	11.88194378	12.5880388	11.97611528	12.2193686	11.22577879	11.70852058	11.60037315	11.86817015	11.4349934	11.61257078	12.7462515	12.46511557	12.84249572	11.99175047	12.08412028	11.99127791	11.56992608
1038	11.43185076	11.19326988	10.73426855	11.03730999	11.28516683	11.31206709	11.26606864	11.39862144	11.25870599	11.34836671	11.88413984	11.08302036	11.60930059	11.83296762	11.03283692	10.95956644	10.67023571	11.6260791	10.97491211	12.20504114
1039	9.055903071	9.558166581	9.233686631	8.559519094	9.192649882	9.440195762	9.241869464	9.387949929	9.129521078	9.185102721	8.96759522	9.364639842	9.369552976	9.139224914	8.362269789	8.562441132	8.853250524	9.598287994	9.242811862	9.049742993
1040	10.34905675	9.973486426	9.627975477	10.13616105	10.41434696	10.45660021	10.44703434	10.16962465	9.609393327	10.33271783	9.461513553	11.26559587	10.20863092	9.499403533	10.18721725	10.55066711	10.38761881	10.80734074	10.20976993	9.767174185
1041	8.944079469	8.896352558	8.585481638	9.728104151	8.90754513	9.014708295	8.375621651	9.170827512	10.22474764	9.110204872	8.241828812	8.715841465	9.327884654	9.057321511	8.617085687	9.427312667	8.804717123	8.351246408	8.6736075	8.028357055
1042	8.251777982	9.479261426	8.646895346	7.861387137	7.91590027	7.882376624	8.718338535	8.992829118	8.724981121	9.430307048	8.252535536	8.805001055	8.671647439	9.011633674	9.180857546	8.891956987	8.95366726	8.105700617	8.857091343	9.089640646
1043	9.39676095	8.839572427	9.327469481	9.191105965	9.693319223	9.658534045	9.807290651	9.457059413	8.973071985	9.641249798	9.185908866	9.996045282	9.266497035	8.610912816	9.259252186	8.546670175	9.64620054	9.744018812	9.425970251	9.315459195
1044	5.480325228	5.457000102	5.669337265	6.323268505	5.767756048	5.844649261	6.989919887	6.464391413	6.32969201	6.636736045	5.998875528	6.259910752	6.076627723	5.582745432	6.159723114	6.699984884	6.582966691	4.852742569	6.190137118	6.010520588
1045	11.26899613	12.46770835	11.09703404	11.12882541	12.00670331	12.32832392	11.96590176	11.61059627	11.5293519	11.46351977	12.44622772	11.32484246	11.1476089	11.90454525	11.10950432	11.56848659	11.37164067	11.45277047	11.4278623	11.43719347
1046	7.721604569	7.957283412	7.759527172	7.707014757	7.919017249	8.204740869	8.924552048	7.751337506	7.615966694	7.776284898	8.027630747	7.75491769	7.925835298	7.328336165	8.768491256	7.392396409	7.550658277	7.08183184	8.177898351	8.330688992
1047	6.629536219	6.413018082	6.918477993	6.584156914	7.041282207	6.227959352	6.934191709	7.555035152	6.57847075	6.603007451	6.940443234	6.968709137	7.43164472	6.842419574	6.658470906	6.693450584	7.482620058	6.817342698	6.967614249	6.966325907
1048	8.369661705	7.910236815	8.294348015	6.954397018	6.953199319	7.940433841	7.787744755	7.455573278	7.113661647	7.333850753	7.822969291	7.10831131	7.631533736	6.5648781	7.752424104	7.352530534	6.829409863	7.444081591	7.546604373	7.048229609
1049	4.294774447	3.931474497	4.229793152	4.413106472	3.975569726	3.926617846	4.920786607	4.5085596	4.211920799	4.585897331	4.336156517	4.786910969	3.865645395	4.012113225	4.388956666	4.179426905	4.677628221	3.721963861	3.5116862	3.920680013
1050	13.29933464	14.69210651	13.1967902	12.90940548	13.85542455	12.56970504	13.9522173	14.12721186	13.77779961	13.61972981	14.0271024	14.31396521	13.5699721	13.3476795	13.6643892	14.26152176	13.86474429	13.66913985	14.4259857	14.30362376
1051	12.95951469	13.31047398	13.13747635	11.51922259	12.6402741	12.50664858	12.67572574	12.27176267	12.6108752	13.21806398	13.10858303	13.05061049	13.1278769	13.65120332	12.95091929	12.06569946	12.87843678	12.93932467	12.97084222	12.92078162
1052	7.327973659	6.564415342	6.149871716	7.157438849	6.620551633	6.841527389	6.969924489	6.454970632	6.4165989	6.873478581	7.213641353	6.721628005	6.240527554	6.845000516	6.775601498	6.632453907	6.297861277	6.271907981	6.760445498	6.455124678
1053	5.143779279	5.311260258	5.419670182	4.946249845	6.029733368	5.186720629	4.42391775	5.616604142	5.086361797	5.076984402	5.85031279	5.319271824	5.980868439	5.57165943	5.156579798	6.276343076	4.784110048	5.688036019	5.408854951	4.990576282
1054	4.525291214	3.595719	4.747747493	5.051140175	5.08467478	5.216977888	5.016322251	4.191967505	4.862828168	4.690785863	4.806753327	4.952675587	6.057731324	5.375027515	4.448440561	4.520885054	5.198650565	4.937530463	4.621857072	4.05135608
1055	7.610525197	7.65747795	8.711977237	8.722507863	8.517922774	7.695068702	8.055409338	7.538064838	7.6750434	7.415553421	7.254525036	7.27051033	7.330285628	7.613194939	7.751978157	8.790863167	8.412322788	7.774357747	7.93739924	7.758924781
1056	4.623331676	4.557764171	4.999253884	5.136843117	5.611231236	4.181875969	4.943357505	4.818735027	5.496347728	4.716849615	4.587795263	4.875155607	4.322126113	4.829773605	4.864246474	5.136327876	4.18411022	5.029497111	4.556622219	5.236110511
1057	5.532426479	6.489353216	6.938409169	6.474670449	6.640406063	6.526612097	6.622546043	5.858002653	7.013996508	6.838903521	6.42880067	6.628966467	7.143441327	6.510175221	7.051995988	6.109618668	5.789856635	6.396738839	6.451155399	6.928400453
1058	9.467533655	9.678513468	8.206515143	9.212291074	8.873845652	8.829685746	9.388523189	9.105889705	9.306064029	9.195109845	8.513086868	9.668586578	9.045738168	9.701860498	8.834055573	10.30944543	8.919064396	9.257042896	9.241845196	9.293472059
1059	11.80603744	11.40927898	11.81586809	11.41447696	11.53720613	11.60023679	11.35737744	12.20459827	12.11648256	11.90238331	11.5026716	12.12750515	11.28346733	12.24542391	11.54196515	11.33811303	12.04088164	11.41865448	11.38677641	11.61853583
1060	5.581562881	6.428846617	6.907542813	6.848987427	6.565550703	5.903231511	6.517859728	6.654114431	6.280992824	6.463633634	6.584377163	6.070704018	6.648211667	6.457196945	5.308312849	6.295241061	6.429705162	6.313177264	6.221652014	6.867960577
1061	8.284315054	8.052662262	8.483130609	7.85356536	9.231344679	8.034415995	8.263705314	8.219420237	8.239831794	8.426755928	7.991627246	8.21621127	8.100204222	8.143226326	8.485850093	8.234845672	8.113839273	7.189707597	9.157520429	7.70753058
1062	9.150714033	9.899807782	9.769638382	9.910144923	9.806709332	9.848168388	9.763771993	9.333994774	8.947725209	10.07403322	9.259261349	9.435257109	9.877468964	8.932497748	9.532962117	9.037084115	10.42636441	9.640310601	10.52334766	10.04091313
1063	6.527309741	5.576181218	6.130837506	5.214417228	6.527209153	6.257426928	6.053073903	6.582721546	6.503095319	5.853325229	6.555448864	5.94351706	6.545067325	6.618847254	5.886010447	6.089439128	6.191731809	5.98690204	6.939182669	6.536153379
1064	5.473810096	5.257110326	4.382845679	5.248006363	4.820387901	5.5945353	6.173711876	4.939886185	5.532378214	5.077720527	4.466677918	5.67967963	4.954959742	5.039716568	5.533609221	5.560748152	4.777778295	5.441860423	4.567946119	4.95181872
1065	5.234588046	5.219131187	4.975585517	4.318514792	4.527671181	4.629711826	4.707101329	4.773353252	4.4537048	4.034773196	4.347513896	4.991165246	4.552095769	4.54061226	5.01645945	5.724287987	4.980602311	3.997211791	4.24875215	4.980715248
1066	10.64621462	10.91860656	10.11470422	10.52955954	11.37640897	10.6634856	11.22012119	11.08260536	11.10451266	9.922394591	10.29083197	10.14087981	10.77179879	10.32488404	10.36399203	10.13594196	11.31349446	10.33863895	10.56698715	10.00346233
1067	8.615174671	8.840600127	8.132480712	8.886429797	8.1502913	8.040712645	8.672572112	8.991514585	8.60239736	7.92485447	9.159338631	8.611441389	8.736555149	8.784147043	8.624080187	8.672351346	8.815471905	8.831941276	8.488285571	8.483644967
1068	8.507351088	6.897487475	8.320362151	7.824447313	8.024661771	8.015632159	7.870394511	8.364621326	7.841939228	9.262259764	8.798387509	8.607683862	8.573638702	8.029095311	8.274011897	8.187156356	8.168391773	7.501092469	8.406651744	8.395605306
1069	10.16715995	9.643445067	10.30461297	10.32225079	10.12781259	9.257875116	10.2943132	10.30401165	9.727597745	10.03728688	9.884592506	10.59109691	10.27086881	9.444521894	9.397749827	10.21133095	9.87770923	9.781994577	9.382498206	9.826791642
1070	9.078630956	9.711743803	8.833737693	9.363930862	9.386912422	9.034090557	9.536582648	9.22708989	9.718105166	9.540862212	8.741517211	10.14694513	9.85521638	9.798838093	9.48006072	9.54353713	9.657665362	9.484630953	9.882462469	9.54809866
1071	8.754823458	8.934371033	8.839684896	8.194257143	8.629667448	8.422942135	9.414504921	9.777068868	9.025475288	8.794392779	9.102989511	8.039059627	9.197801182	8.456438311	9.388045276	9.151491533	8.854652778	9.079658486	9.44528649	8.595683222
1072	6.649854545	6.883666322	6.998170398	6.415099342	7.654777204	7.308649702	7.689775682	7.627522603	6.387183233	6.397393087	6.859590428	7.44613124	6.439967944	6.696399202	6.125732397	7.802253464	6.68423063	6.995465685	7.007817963	6.915328785
1073	13.30861282	12.71102816	13.60144923	13.66857938	12.69581002	13.51826771	13.94829103	12.89819976	13.48536601	13.46185811	13.14617507	13.23506704	13.49241057	13.87952664	13.3813718	13.02524244	14.00169562	13.90154603	13.36835909	13.0768076
1074	7.423539476	7.714450678	7.490465655	7.266856245	6.934680095	7.411474902	7.86040799	7.299643656	7.697306876	6.547833375	7.464143012	8.018537573	8.108606851	7.629433771	7.745278037	7.809148863	7.169988296	7.316129742	7.644008468	7.566451913
1075	10.0570081	10.71047117	10.78361645	11.21094099	10.98653165	11.56604728	11.50275876	11.08745882	10.66197573	10.40457074	10.97835652	11.51151604	11.03282419	11.27799298	10.56040448	11.36688442	11.06225974	10.47819755	11.45347644	11.27837207
1076	8.883307095	8.209626438	8.895731519	9.430357454	9.216670387	9.300034505	9.033765815	9.35872234	8.817305192	8.965673959	9.400781171	9.037987235	9.456076756	8.835926296	9.159055279	10.28866449	9.38277284	10.38045194	10.10799395	9.75751332
1077	11.09177744	11.2612915	10.67266272	11.27499642	10.48314064	11.36936936	11.21892334	11.67935945	11.64653108	10.51118518	11.53809222	10.78324028	11.70995503	11.16819527	10.82988825	10.43836161	10.95731249	12.22011787	10.79964847	10.94644368
1078	7.626847602	7.556896499	8.325453578	7.934973696	7.429130671	7.786237768	7.649130516	8.446802304	6.89196565	7.710770517	7.769863911	7.15602469	7.185171662	7.492723352	7.588661584	8.045518078	7.867967345	7.769883735	7.906564966	7.896502094
1079	9.034414125	8.088587449	8.92978007	9.050435601	8.732962087	8.233391573	8.366141203	9.100737602	7.794448991	9.160565712	8.303901369	8.803956677	8.600078994	9.049696818	8.75433227	8.578796665	8.33146198	8.729599638	8.239196303	8.768603221
1080	7.798784949	8.283641565	7.664944108	8.392533991	8.812984607	8.245134351	8.417863877	7.879871071	8.115330508	8.748176595	8.360584972	8.092610211	8.069516506	7.89635694	8.435995725	7.865855307	8.631831864	8.079352987	8.756412582	8.020360389
1081	12.21957005	12.34334362	12.97605496	12.98164249	12.4394915	12.97000882	12.5816533	12.16126114	12.65918372	12.69609211	12.82206942	12.06437768	11.92633365	12.52088332	11.78668874	12.52788392	12.03531386	12.86325601	12.33230051	12.5153054
1082	7.381115676	6.328879007	6.27638025	7.393744965	6.10364308	6.202884534	7.238185423	6.847756119	7.279708233	6.466444775	6.912695841	5.952955613	6.671381683	7.370763295	6.333772873	7.377947485	6.359105006	5.986588964	6.415065442	5.527372493
1083	10.66580133	9.971003685	11.14246783	9.864849798	9.056224987	9.896322558	9.806285252	9.231451114	10.75781756	9.686513873	9.986332051	9.744538331	9.192309709	10.2353095	9.725106556	9.967120789	10.50063718	10.95434991	10.44473552	10.17660758
1084	9.463093221	9.522897629	9.919864637	9.120915464	9.577889849	9.456998807	10.46643925	9.540014284	9.919472211	8.971343855	9.831742639	9.468288859	9.835314007	9.421272126	9.952940678	9.778007128	9.112139658	8.950697136	9.737097201	8.420922577
1085	4.824076385	6.206876278	6.988724351	5.844688311	5.11523723	5.960344309	6.175673246	5.622588351	6.495174967	6.208677759	6.160543405	5.606166108	5.341429758	5.727322977	6.108674621	6.513874327	5.978209884	5.940736088	5.495984017	5.404424575
1086	13.68704999	13.8963812	15.0444112	13.95236771	13.82054632	13.79057177	14.14061267	13.93066164	14.30787313	14.17838893	14.54237739	14.04114434	14.86440799	14.75545282	14.32429296	13.76332025	14.25963027	13.90509533	14.76466583	14.69170587
1087	7.702910736	7.710458614	8.353579597	7.241267803	8.420882317	7.210474955	7.928780153	7.646028051	8.68824352	7.281894032	7.895392155	8.112583913	7.504527703	8.30682673	7.904875269	7.759836909	7.774331859	8.404648954	7.982903274	8.258297987
1088	9.446105436	8.786719326	9.442830723	9.263930579	10.34779547	9.447784964	9.93079203	8.861224087	9.150190086	9.562128388	9.043749244	9.099672898	8.653588813	8.518539021	10.48298204	8.914706178	9.3039862	9.19194029	9.15268072	9.358729965
1089	10.19171361	10.1408225	9.835031907	11.31564261	9.618367736	9.583860723	10.01771255	9.378758552	9.991221188	9.904866828	9.417927589	9.380845637	10.69942562	9.464878153	9.542874272	9.578039013	10.19573114	9.998452023	10.11387937	9.514067815
1090	6.266750378	6.667809048	6.390676381	5.84181819	6.585331757	6.813308899	5.898496094	6.999897371	6.428984576	6.441520884	5.961950937	6.290396337	5.808672611	6.121742444	6.216275632	6.15912379	5.9450176	6.632734798	6.084289461	6.541995295
1091	6.537106978	6.280198902	5.702860073	6.204405574	5.397178805	6.263554434	5.361000823	5.247811324	5.331457645	5.928865598	5.565765988	5.993980209	6.473056977	6.602617194	6.292321287	5.404554036	5.449937935	5.914723036	6.230588399	6.297008355
1092	8.149153399	8.436573775	8.06516941	8.37157313	9.277821717	8.43978169	9.275073289	7.994467349	8.935843416	7.880214119	9.147853455	8.081898534	7.747084323	8.944994888	8.378415682	8.822759312	8.26748679	7.633091654	8.981828249	9.11369095
1093	10.40568441	11.24041429	10.39759064	10.42059947	10.07972083	10.86355775	10.39530077	10.47474569	10.90556263	10.98241115	11.33200512	10.87647836	10.67653578	9.719988397	10.92651441	10.92368837	10.40676228	10.78837773	11.56770585	10.35733219
1094	8.857353901	9.45595609	8.376857234	8.688540251	8.98356232	8.577182957	9.819608596	8.332817421	9.117506055	8.728464137	9.413166689	8.990371438	8.44827138	9.524195917	9.743183203	8.7107683	8.826044331	9.760060099	9.354231949	9.413833933
1095	10.51853203	11.24492308	12.04226467	11.16753491	11.05710142	10.56318014	11.75215909	11.29479299	11.41493327	10.8956684	11.03496148	11.75053154	10.99638788	11.31080253	11.08066033	11.15779187	11.7636353	10.71817735	10.98927571	11.22589474
1096	10.78188233	9.95812233	10.01497828	9.978781545	9.160112537	9.668923402	9.236906444	9.774469621	10.01196731	9.02776627	9.825517045	9.407524599	9.133292607	9.446197703	10.23602581	9.973887982	9.635305423	9.598324815	9.930189443	9.895977049
1097	9.833638421	10.95203333	9.938832716	9.86479054	9.77620603	10.31569662	10.3380989	10.64358705	10.41259618	10.2593947	9.789165642	10.38393843	10.31143332	10.5514467	10.73558928	10.78068286	9.995712217	10.60363131	9.749869724	10.55227836
1098	5.515536915	5.215560197	6.137621187	4.954383692	5.466279571	5.265391035	6.460190679	5.844015232	5.502006157	4.950464227	5.451352405	5.420604201	4.917980363	6.31681061	5.481187375	5.664354716	6.316869721	5.559727493	5.549131882	5.067676197
1099	10.05177529	10.37634639	10.91626122	11.31517316	11.18247017	12.14089522	11.46445884	11.23245321	10.64388721	11.48765429	10.98677908	10.85759443	10.61683574	10.48463387	11.21714289	10.54721295	10.38119099	10.53982497	11.05541186	10.66918656
1100	6.912416453	7.548353317	6.59599351	6.058994482	6.253503619	6.315334804	6.9183633	6.668677646	6.936728569	6.338100223	7.879758267	6.516458167	7.015249993	6.43668984	6.897997954	6.565869154	6.661029061	6.414909644	6.995314841	7.027947603
1101	8.059786	6.961219682	7.729119834	6.931022924	7.206539746	7.828589412	7.384390025	7.141029899	7.763626527	7.410878637	7.593198069	6.988740802	7.637381773	6.891568298	6.979592196	7.364789545	7.061105207	8.18259083	8.009952413	6.935704052
1102	8.736361883	8.446787523	8.444467838	7.890777478	7.895408117	8.085364896	7.851619843	8.169187411	7.465321882	7.944933085	8.258720149	7.714348302	8.228930762	8.741392176	8.700418526	8.247775334	7.975849555	7.970109843	7.836504611	7.902310059
1103	4.059718848	4.816941999	5.505624347	5.119248217	4.354929217	4.410269047	5.01544205	4.715985645	5.697279816	4.373786385	4.805539487	4.632098668	5.250532924	4.98397943	4.488574345	5.124278626	5.419421566	5.412203924	4.003616666	5.255923695
1104	8.640625491	7.924447702	8.354423025	8.909322097	8.265503274	7.470079154	8.034074443	8.589750752	7.912691534	8.901478742	8.184778915	8.422922256	7.987890863	7.888200149	8.489013997	8.09959609	7.230826874	8.339695614	7.509808261	8.949773757
1105	8.374600195	7.552572148	8.282587373	7.848727705	7.298085412	7.073086269	6.53040136	7.611866848	7.432561347	7.465073467	7.673434506	8.0128901	6.934279132	7.48980607	7.42813368	8.221434308	8.09937236	7.640523315	7.795161034	7.389291001
1106	6.535746291	5.667560743	6.158185623	6.852897866	6.976998984	6.238028855	7.096682384	6.705732387	6.827159498	6.058379098	6.615123214	6.503683387	6.061713352	6.176555198	7.383308452	6.296063198	7.014246697	6.456449787	6.633454978	7.29038146
1107	7.262306233	7.480349274	7.713089308	7.269362	6.03826684	6.713868155	5.739957541	7.434648723	6.102338538	7.38691965	7.091321086	7.422937043	6.968147797	7.786732503	5.929391126	6.591898665	7.632953305	6.940357717	7.455479542	6.301497096
1108	5.92348869	5.541626396	5.908189112	5.965494316	5.460126361	5.195314092	5.552489856	4.703327844	5.706408337	5.829985594	5.99453061	5.410467948	5.407265835	5.654220105	5.367272293	5.740559507	5.949854079	6.119509195	5.823129139	5.687901113
1109	8.185263188	8.810702968	7.923670198	8.504205064	8.103591383	8.346399957	8.726238974	8.300972948	7.351666102	6.894823039	8.341874081	8.825522166	7.874337894	6.894066276	7.708058381	8.563474604	8.407648342	8.637599719	9.078232235	6.81305316
1110	3.857217594	4.720773102	4.384797891	4.362291441	4.981583027	4.450388681	4.327294127	3.738214227	3.960429658	3.556548289	4.500829935	4.427219831	4.343814103	4.433428364	4.186868075	4.428888944	4.065411723	4.057865978	3.970860152	4.571023367
1111	6.781606345	6.623563026	6.725082251	6.453112337	6.907768622	7.218281728	7.277960969	6.724400032	7.00962109	6.483633651	6.348782636	6.817809983	7.172718111	6.455087621	6.217281539	6.614144324	6.967574642	6.818118948	6.910685008	6.487057576
1112	8.022915094	7.446755926	7.091988458	7.393536811	7.159177356	7.654776144	7.694430573	6.58611001	7.554978069	6.547074632	7.104870705	7.8152229	7.099921666	6.989992098	6.752087957	7.433184221	7.123245245	7.114340754	7.997937764	7.487870873
1113	13.65625779	14.85489039	14.82097565	14.46320537	14.76460541	13.51440199	14.76986437	14.72093368	13.76242181	13.11901583	14.2782408	15.67790682	13.55309877	14.44097387	14.0535933	14.41147181	14.08806462	14.59818007	14.37559615	14.58752872
1114	7.265941325	5.963579893	6.83044764	6.963184544	5.747395053	6.699854773	6.354749294	6.53823895	5.929986904	5.974340822	6.435703825	6.28904973	5.751123207	5.867239692	5.927539534	6.240432487	6.330301653	6.010978243	6.002682002	6.45017331
1115	6.683584661	6.337917539	7.078058198	6.645370625	6.723272649	5.986797918	6.388853707	6.628154696	6.965854369	6.755759776	5.736460207	6.542884038	6.470203107	5.86838971	6.241933319	6.370467376	6.284400063	6.478077839	6.874469807	5.986167297
1116	5.052234573	4.909692641	5.094047641	5.437218752	5.467529652	5.515771337	5.796401865	5.497153936	5.41973927	5.143501614	5.36583801	5.016296936	4.758179483	5.946073115	5.258202003	5.153536324	6.151541246	5.204585501	5.411768452	5.520106804
1117	9.43304688	9.358438269	8.584758989	9.573491942	10.0856456	8.681122836	8.783537176	9.407748571	9.544776784	8.896367158	9.22016231	9.301848023	8.983944276	8.591073693	8.716476131	9.337308682	9.772370569	9.234310616	9.850188478	8.708186221
1118	12.69739265	12.95619688	13.17315892	12.78189248	12.17646972	13.20715678	13.44254671	12.88285295	12.64490879	12.34409718	12.58332998	13.07581288	13.37313229	12.90692856	12.47818721	13.08320449	11.51550558	12.57337562	13.46711704	13.48976868
1119	5.943243259	6.194986237	6.317025327	5.881250518	5.805088517	6.27412358	4.974470538	6.224271528	5.589964101	4.823430219	5.844434595	5.905122572	6.538749363	6.289568411	5.559785295	6.241050418	5.449088297	4.9639133	5.769699389	6.574262447
1120	7.110330493	7.431053441	7.185808592	6.47799236	7.433800189	7.22505879	7.293295608	8.535210795	6.458250326	7.26646729	7.355579209	7.807769482	7.349528134	6.82440801	8.060341636	6.4067002	7.77344938	6.764998524	7.749359548	7.7555127
1121	13.04062446	13.94860636	14.20846453	14.04423758	13.71914352	13.99101512	13.34121791	14.63191212	13.74433764	14.45718654	13.63030255	13.67690004	14.29466479	13.3382922	13.84864225	13.07335516	14.32403187	13.86644915	13.84877961	14.06000315
1122	6.429786042	5.863324841	6.443911481	7.05549033	7.432076292	6.534447991	6.193141921	6.582708045	6.315682915	7.324844921	6.803734887	7.059297929	6.543194115	6.039202207	6.248122364	6.732017955	6.578433065	7.215055081	7.077507531	7.275417483
1123	10.28593392	10.89897783	10.8771692	10.8169409	10.93236683	11.0918955	11.6575175	10.8512199	10.73525856	10.7857688	10.97031088	11.00426865	10.90652757	11.27232089	11.30512563	11.11666573	11.21130892	11.14323274	10.41439473	10.61194466
1124	9.98083581	9.742298702	10.06326311	9.865798923	9.757428325	10.39614686	10.16123502	10.12005055	9.974904616	9.97802754	9.827362281	9.883396408	9.704955946	9.76720863	10.32169233	9.839871084	9.986001043	10.55076458	9.221018827	9.844858701
1125	6.103604639	5.62587798	6.457853057	5.565155045	5.162675081	5.575107493	5.63997811	5.695108607	5.131317411	5.742656936	4.526196006	5.710285222	5.92660193	4.968806777	5.239305212	5.902968569	6.286569282	5.740303726	6.427900328	4.876269574
1126	13.05637441	13.07400641	13.54085667	13.55678822	13.63308679	13.47504098	13.5566862	13.59824132	12.630341	12.76439743	13.3284025	12.83172362	12.87455429	13.78762848	13.19297175	13.00823676	13.40083416	12.90781955	13.60047661	13.30178998
1127	11.15367957	11.63643377	11.99536203	11.1330826	11.19597798	11.21536332	11.06658096	11.25896345	10.91876437	11.61526091	11.31923643	11.34170958	11.39072666	11.01278222	12.18400734	11.02306162	11.99094022	11.05071182	12.56720155	11.15333552
1128	7.316930429	8.013449061	8.007462097	6.456126713	7.665475511	7.633575497	7.341726132	7.471536676	7.402223699	8.084829176	8.148770563	6.557081886	7.284705598	7.592058366	8.157393883	7.605538795	8.048776031	7.281042346	7.122842066	7.9997224
1129	5.995629102	6.782263005	6.145951049	6.213961684	6.375707391	6.385427145	6.196590439	6.57522018	5.948548296	6.04527231	6.084785985	6.105256293	6.580447227	6.501213075	6.861149204	5.973684343	6.106076164	6.709463213	7.159951233	6.185747528
1130	7.799084598	7.630146257	8.130517931	7.101195021	7.487899049	7.455826018	7.549230428	8.070146997	6.829705451	8.095725319	7.415460586	7.593613687	6.92683873	6.915363678	7.344944065	8.13262099	7.930973815	7.147207985	7.808606079	8.121212942
1131	11.66898136	12.12483974	11.0873635	11.33891834	11.32591364	12.02856011	11.12382481	11.33828961	11.28659989	11.26093724	11.76539684	10.88478992	11.02315778	11.53325582	11.65337425	12.22732646	11.42701644	12.01308443	10.54376002	12.0520199
1132	7.52024113	7.135757664	7.50216142	7.014657943	6.879986279	6.469854724	6.690259159	6.30235008	6.914386219	6.914659864	7.299623665	6.948180579	6.7008012	7.472103884	7.829803788	7.019498664	6.655363101	7.374637848	8.262273256	7.832223394
1133	5.72512965	5.198145756	4.79970029	4.547218734	4.760845315	5.030663754	5.6455601	4.908224977	4.040307881	4.806622672	4.422140859	4.258896107	3.971400605	4.377920863	4.318294915	5.127147891	5.357142063	4.165973865	5.165571744	3.827497316
1134	7.944987658	8.67539073	7.734737752	8.381047156	7.42796996	8.029861832	8.190960749	8.499232698	7.944593901	8.580581959	8.739915696	8.433296338	7.954126925	8.402899919	8.631163351	8.386530627	9.137264799	8.025216425	8.481969488	8.531684429
1135	11.11030057	11.29511504	11.95357124	11.11210531	11.23261441	11.12746939	11.77021091	11.32777672	10.72349158	11.15939062	11.52921514	11.0200811	11.32916036	11.65920683	11.88060923	10.63563204	11.65956976	10.70343493	10.82356942	11.52093317
1136	5.300132424	5.93469451	5.787829288	6.09725679	5.937172685	6.147723918	5.449531887	6.385644251	6.277335489	6.00399591	5.536999265	6.198972185	5.101481431	6.234921126	5.770124262	6.421767656	5.579191622	6.134469215	6.453759524	5.712022646
1137	7.637660654	7.796740721	8.164762544	7.185900371	8.148929738	8.320073225	7.912437934	8.244578684	7.813588437	8.178211732	7.710912078	7.734336169	7.618715215	7.567925978	7.724549074	8.245871134	8.411027796	8.295057784	8.296166899	7.349192121
1138	4.670795511	5.400574663	6.455230414	5.649488713	5.044089917	5.088216862	5.403208588	5.404977923	5.492555136	5.551581763	5.848246065	6.193288482	6.804734133	5.299331456	5.948101377	5.277014997	5.64782415	5.855516812	5.210190498	6.370299781
1139	8.038110192	9.063132247	9.597328043	9.13255238	10.08532946	9.916944656	9.135750869	8.322783833	8.897400922	8.482434218	9.652146627	9.011588557	9.536427821	9.834157949	9.308115582	9.633652211	9.006444408	8.171342255	9.248445174	8.792619039
1140	7.770904526	7.637797976	7.671182153	8.090005024	8.220612507	8.70662314	8.18157378	7.749827329	9.03013729	7.975283846	8.766700058	7.638987243	8.671240963	7.8550047	7.440821636	8.138442141	7.554606918	8.383009844	6.588731969	8.290648548
1141	8.658338668	9.237114946	8.988104473	8.768701359	8.06649491	7.622608712	8.301514524	8.535291065	8.813763323	9.153935225	8.481121577	8.029593979	8.447983725	8.721925537	8.143168684	9.029230408	8.91181756	7.774798116	8.933959189	8.220553346
1142	6.763040776	7.485121182	7.033269552	6.57958003	7.0602143	6.17074354	7.141799923	8.387780595	7.38370438	6.801440539	5.754306995	7.10285884	6.208732942	6.542452733	7.166416297	6.907941265	6.542509995	6.307990973	7.292655391	6.788009201
1143	7.408916236	7.069758191	6.960344478	6.231435112	6.585197663	6.372471461	6.886381037	6.708109879	6.692358323	6.478966675	7.127187854	6.675602108	5.674048966	6.444097497	7.049580159	7.449217004	6.679373691	6.549568726	6.293281391	6.471177925
1144	11.16401243	12.07355438	11.62492447	12.21826469	12.19031747	11.5424156	11.69233259	12.05604362	12.00242135	11.88223811	11.52896285	11.64719571	11.4738796	12.19835725	12.45811603	12.43154187	11.56585837	11.61325	11.48753352	12.12574648
1145	9.063329897	8.691490486	8.808548904	9.127792104	8.618827914	8.874569625	9.117133551	8.570768043	8.511911521	8.931481868	8.748650606	9.484517302	9.3395436	9.666992739	9.452105305	9.282687546	8.890031966	9.037356776	9.380252566	9.514128639
1146	7.526358483	8.31608981	8.433518574	8.027865758	8.040540803	7.424779199	8.48200511	8.269069395	7.897972549	7.745574166	8.4168097	8.003498817	8.418569279	8.155500717	8.114044357	8.675083684	7.31085589	8.241625087	8.716553905	8.026375821
1147	6.021528024	5.14637274	5.200458106	5.597165494	4.846260031	6.660521798	5.241816829	5.414857727	5.684755062	5.157580649	6.240465826	5.41902792	5.094596471	5.45357638	5.13872396	5.078932773	6.017476587	5.787166862	6.21908724	4.937787653
1148	10.93490005	11.73768354	10.88901056	10.67616244	11.13464821	12.18510652	10.10904397	11.33352995	10.98356079	11.11907073	11.24810303	11.27027146	10.63227976	11.57533831	10.93021625	11.63101499	11.64858151	11.07297794	10.68559906	11.84632409
1149	7.318015449	7.073230491	7.152963984	6.94843162	7.176890705	7.511127838	7.042235381	7.2338588	7.524592704	7.63303145	7.235206522	8.006681202	8.096174225	8.387029085	6.559643549	7.963248741	7.794145661	7.760842836	7.602381177	8.49103316
1150	5.577612183	5.691423868	5.622872579	6.039523479	5.430344959	6.275057181	5.469572645	5.414296232	6.379511107	5.816773505	5.44100509	5.906535533	5.707021937	5.980790847	6.183505952	6.283762207	5.512098098	5.369053643	6.54135588	5.531450713
1151	8.220825146	7.496133961	6.85364703	7.865338112	7.533091289	7.480591849	7.994689522	7.664967386	7.803680307	6.858225221	7.455964752	7.436107565	6.959641435	7.16125187	6.938629092	8.002646244	7.104569331	7.637861861	7.201161991	7.665735892
1152	7.737738576	7.517423601	7.601258448	7.155839778	6.959382004	7.257991534	7.887170321	7.667537587	8.151296572	7.861102797	7.255221374	7.188616191	7.569595359	7.155586536	8.121890138	7.667492109	6.708750726	7.517795273	7.30973318	6.997628545
1153	7.276218987	7.441596436	7.678833811	6.609515387	7.073452397	7.558544367	7.475622256	7.242811307	6.680377591	7.518364644	5.900391439	7.802351036	6.928122045	7.659322941	7.019946304	6.767215581	7.322983093	8.03079966	7.10850992	7.040139715
1154	10.05219412	9.673255177	10.5800091	10.52515322	11.14770091	9.201945695	10.16427611	10.31520746	10.32625212	10.8129076	11.15893039	10.08122311	10.12677546	10.09590435	10.030567	10.69321805	10.61431392	10.30952212	10.85418094	10.76041854
1155	11.42504333	12.46199528	11.06259583	12.91930367	13.03446898	12.30791991	12.64611194	11.81752511	11.93361845	12.44458331	12.25507606	12.1465211	12.94807612	11.56742678	11.86781317	12.00868625	12.55660723	11.97658918	12.95594865	12.32380259
1156	7.762873433	8.14138497	7.679559249	7.350800319	7.889865095	8.267691932	7.009460851	8.430083258	7.816049744	8.162587047	7.573035169	8.174528393	7.521707963	8.05855776	7.812315152	7.560953693	7.359235012	8.13700139	7.69214004	7.280755415
1157	11.20524893	11.56297422	11.47483793	11.50029555	12.09011519	12.08069099	12.43481544	12.06608175	11.06374531	11.67067297	11.05903093	12.83879821	11.80549051	12.06117764	11.47117425	11.87105055	11.83238174	12.22314398	12.1396963	11.28752166
1158	5.964737994	5.719571185	6.354330482	6.834776559	6.174294232	6.708283635	6.596684123	6.082014737	7.005690563	6.344118766	5.141964632	6.405091778	5.987211099	6.812683718	5.578271972	6.15528625	6.100276117	5.965412124	6.250785065	6.104672133
1159	8.48795232	8.061149272	8.214384585	7.461385486	7.567998193	8.401320121	7.682499007	7.610946599	7.767982524	8.193206185	8.959554316	8.169138969	7.464032177	9.127745202	8.726519184	8.296770799	7.41461057	7.780082443	7.789752235	7.79138057
1160	16.51552884	15.87167795	16.9879126	17.10998115	16.76427204	15.85610213	16.35732638	16.31821093	15.99873947	15.7518919	16.11539835	15.72818496	15.84048472	16.53937326	16.67397255	16.74211539	15.33243856	17.15677656	16.32073615	17.42150983
1161	9.54247203	8.052380235	9.105984722	8.57168159	8.921009328	8.91499649	9.289605538	8.475517865	8.743998886	8.763817347	8.439040139	8.016457438	8.627274419	9.327393135	8.246209148	7.998220603	8.836100543	8.403170378	8.834620936	7.897495765
1162	7.877543121	7.86822461	9.274745315	7.70879095	7.797837192	7.488370117	7.153936868	8.334901621	7.535135551	8.050867368	7.037346072	7.740147946	7.875206641	7.331960213	7.755848748	7.430926532	8.236615336	7.832300866	8.661355826	7.191239943
1163	7.104620812	6.72462078	6.754974388	6.484619266	7.63583829	6.916745909	7.324148594	6.755352019	6.867703253	6.937244283	7.050923264	6.827024216	6.824747016	6.561068848	7.624804651	7.7152405	6.887794686	6.756431139	6.597368812	7.842706961
1164	11.28913523	11.30255258	11.51818614	11.74695946	11.15881973	11.32667878	11.52179173	10.53022144	11.6331392	10.46685614	11.27175396	11.11395981	10.5336811	10.99341994	11.28280729	11.15389833	10.4629368	11.50627099	11.54167673	11.60876577
1165	10.32017896	9.998123527	9.639876432	10.30578351	10.70499182	9.971747787	10.24671768	11.09064786	10.0718101	10.79504456	10.37780363	9.296624746	10.2339193	10.28382814	10.19818101	9.711555769	9.902180565	11.4086345	10.30853768	10.4144378
1166	7.738459229	8.439898816	7.56783072	8.359038015	8.153208648	7.522988395	7.172458882	7.692533828	7.945660157	8.005520412	7.456472862	8.860617317	7.510802086	7.280817243	7.846494641	7.997930265	7.736599206	8.085892573	7.770488299	7.464415012
1167	6.789119841	7.101615366	5.960595318	6.04986683	6.747956589	6.829111195	6.782339656	6.635246413	6.07110756	6.539047144	6.560022579	5.812259915	6.802382405	6.360108138	6.980249854	7.395475846	6.673318871	6.159795636	6.746084809	5.698866528
1168	12.51192152	12.92847601	13.34641258	12.64991631	13.38285691	13.40962835	12.97424858	13.21341641	13.20085388	12.52938328	12.45122809	13.20411303	13.28766639	12.98717653	12.7059967	13.15175558	12.02464097	12.71991028	12.48409769	12.65984095
1169	7.057510137	7.475622065	7.362989055	7.744795958	7.162860174	6.178505507	7.190158318	7.539576298	7.832334496	7.694617892	8.257760549	7.66531735	7.319620473	7.550612948	6.814649597	7.230742495	6.784140706	7.775230336	7.460185957	7.422658742
1170	5.548820519	5.600055293	6.27534011	6.055146857	5.573325298	7.176063481	5.774043049	6.163257613	6.038995988	5.559815508	7.020775002	6.828186826	5.857896934	6.258880873	5.210387047	5.358666365	5.338468604	5.209079482	5.650323441	6.052663562
1171	13.44240867	12.43038835	12.67784486	12.34566774	12.76648448	12.91777247	12.88984777	13.32642652	13.64072312	12.53279785	13.04536762	13.09640974	13.17976373	13.28762707	12.8254434	12.62889224	12.97658652	13.16316447	12.64774407	13.23292087
1172	4.948147332	5.81171882	4.970696183	5.20592105	4.739379503	4.57878349	4.36501836	4.790795173	5.197679508	5.781135572	5.358303489	5.086083198	5.18733115	3.594735399	4.656636691	4.373544861	5.239469707	5.050879149	4.824230609	4.817596143
1173	7.702662632	7.641247006	7.478495616	8.522314917	8.191659197	8.216726654	7.535007226	8.136661647	8.73278682	7.495274299	7.352268693	7.241075869	8.176265882	7.028041657	7.281842228	7.417191968	7.714409954	8.419857089	7.807890907	7.499054299
1174	7.794160693	8.942935153	9.406942739	8.724047267	8.471862373	8.528083462	9.430810223	8.292150588	8.587488783	9.057623157	8.533169986	8.100406362	9.534460681	8.956825745	8.274958307	8.735361184	9.2419692	8.853387872	7.853591748	8.82043
1175	7.208045941	7.320531018	7.833328685	7.528984933	7.00592514	6.805434557	6.729438961	7.634281547	5.976414308	6.517198281	7.378640354	7.735955219	7.510720409	6.853065401	6.879136736	7.531269424	7.767895004	6.451985021	7.626243629	7.067293194
1176	4.72319192	4.890178087	5.289734545	5.251746663	4.87116762	5.34166337	5.231426124	6.105131657	5.264315202	4.879833262	5.265240547	5.708071652	5.100961301	5.26981089	5.066858303	5.764627829	4.353942685	5.051669133	4.249092687	4.729528434
1177	6.96964012	7.878641752	6.274282497	6.752393296	7.199631455	7.221540647	6.701611256	6.41171678	7.542011986	6.748107561	7.322029634	6.934248519	6.545724962	6.87380528	7.011055251	6.261742336	6.43612303	6.803784057	7.175734356	7.165211065
1178	5.172739625	5.005607713	4.895371008	5.367497721	4.819395587	5.165517514	5.534678209	4.807326477	5.034474048	5.296611158	4.890795294	5.081289291	5.32049765	5.924769189	4.965818492	5.256379206	5.159242885	5.171888838	5.291498393	5.212981741
1179	4.747268959	5.008271397	5.220230837	4.956961153	4.455308452	4.996684001	4.685735073	4.378711548	4.436125431	4.857559428	4.800879084	4.292202298	4.482254776	5.339818918	5.004093816	4.116356129	5.195805172	4.109223953	4.251447633	4.749728893
1180	4.991423228	4.243731784	4.516898384	4.711813825	4.423672037	4.016537403	4.79298876	4.306529658	3.985383078	4.859045058	5.454715313	4.617453837	4.097300048	5.578845298	4.643989949	3.548153583	4.962738742	4.506708823	4.940843055	4.604565442
1181	10.42329661	10.60059177	11.06879346	11.223696	10.58246534	11.27020454	11.87098993	10.98577601	11.20193743	11.07427061	11.54257597	11.48324108	11.28586061	11.06226682	11.3872185	10.7174923	11.16182464	11.5411544	11.45100916	11.01921228
1182	12.80088178	12.94335859	12.07390222	10.76976652	11.93503937	11.5594357	11.33412782	12.27063362	11.85468108	11.29265029	11.81789895	12.85402872	12.44038133	12.93390899	11.62962703	12.47320657	11.92687631	11.45261634	11.65257475	12.74228903
1183	8.936093862	8.424959589	8.31014031	8.307956164	8.742970615	7.824473881	8.450002716	8.206952303	7.868746566	6.650523407	7.779314979	7.697011	8.568703203	7.27795092	8.028602861	8.260097426	8.444552912	8.164842146	8.022433564	8.411147605
1184	7.629569391	9.352901799	8.175992755	7.998037441	8.559820921	8.328615703	7.928360003	7.774563627	8.24164101	8.806709261	7.747328026	9.050853814	8.114448886	7.862090686	7.768834443	7.677392379	8.653719925	7.958132903	8.234417301	8.411876418
1185	10.44753759	11.05779602	11.93652168	11.51009724	11.36131159	11.55160764	12.53323037	10.38816696	10.61207964	11.62300689	11.18476186	12.03971132	11.70648844	10.4697682	11.13838782	11.45074803	10.33063588	12.18717658	11.13088304	11.15657442
1186	14.52229145	13.84269226	13.92735042	14.40143597	13.42624247	12.98854489	14.58126923	14.19081398	13.35853002	14.13885425	13.13634758	13.54330899	13.49153954	13.69082777	13.55331326	14.4191114	13.71161411	13.62188557	13.44600243	14.13806588
1187	5.026420701	5.985680389	5.172943743	5.555190938	4.406704339	5.185216297	4.902339711	5.487698689	5.416029688	5.270835841	5.19235285	5.06617351	4.59983179	4.451405628	5.507452704	5.306077805	5.904481214	5.651186796	5.456707425	4.970579171
1188	9.300606094	9.286227006	9.645059812	9.775303795	8.542355637	10.21569465	9.031842006	9.189617965	10.17127062	9.769970482	9.489607806	9.321548554	8.947681043	10.03367098	8.330170001	9.102495184	9.56244725	8.93148806	9.94373246	9.105038341
1189	8.450211458	8.179515426	7.831739895	7.324632225	7.14978353	7.007052332	7.766753428	7.486212124	8.101819842	7.837680347	8.525649474	8.30988768	7.113890348	7.694298215	7.763305898	7.197028969	8.056158979	7.926399999	7.755709134	7.863593448
1190	13.39825333	13.65433593	12.75565741	13.69864571	13.96612187	13.37034146	13.6419849	13.02832727	12.46172773	14.08451318	13.27395778	13.58890886	13.67386806	12.98653379	13.26904293	13.02337913	13.86614478	13.48569564	13.25151492	13.07100472
1191	11.81893445	11.9704985	11.84326665	12.11048193	11.40311168	12.07412988	12.27167837	12.40878061	12.40128926	12.24003459	11.44470082	12.56452766	11.33460221	11.68620617	12.50703784	12.50189071	12.2471758	12.20674052	12.06651082	11.29894142
1192	13.50022895	12.88878104	13.39202953	13.45156591	13.39482718	13.27389704	13.17084894	13.69238521	13.70087448	12.91855472	13.24513637	13.74607917	13.34247354	13.57756288	13.70987138	12.88216127	13.08583066	13.18070686	13.52278712	13.45468408
1193	8.201520146	8.143641316	7.693702654	8.61809659	7.860614131	8.239070483	7.976623742	6.549626075	7.895575145	8.486958523	7.268821521	8.637868348	7.861496111	8.423433014	7.402335336	7.839267958	7.906190574	7.34865508	7.530926744	7.583636218
1194	12.19748488	11.44463291	11.37158035	11.08966293	10.61894305	10.73442477	11.67887682	10.45046117	11.1403816	11.71367261	12.25249332	11.66851772	11.42102794	11.64688362	11.12265666	12.2485256	11.18560126	12.18420094	11.89052802	12.18868429
1195	9.350180956	9.476983105	9.784915906	9.326105969	10.0857515	8.779801038	10.0993298	9.892604169	10.11260746	10.16139982	9.971973715	9.750773268	9.150626652	9.16938582	9.799581609	9.737221281	9.442912228	10.22662538	10.12773374	9.736541691
1196	7.599471517	7.335939297	7.00649221	6.650397483	7.832859042	7.368320777	7.119633104	6.269366355	6.788805925	7.468166304	6.642039621	7.05554591	6.836052089	7.853895579	7.354904232	6.911234397	7.002791368	8.02824088	7.077313761	7.028951898
1197	9.260741611	8.959299694	8.930377012	9.383743661	9.106644873	9.853630884	9.179137775	9.259494559	8.381085513	8.851721231	9.45612167	9.948072769	9.159222292	8.58876844	8.595550022	9.996849196	9.470649774	9.642943165	8.825684365	10.11948066
1198	8.51674142	8.760225515	8.518485633	8.660333114	8.792003632	8.479425016	8.643298474	9.11008963	8.203070162	8.91842518	8.590507112	8.656510191	8.429683041	8.737755166	7.862203756	9.23386103	8.540776374	7.614917112	8.954113375	8.555616715
1199	10.32649828	10.56218747	10.21832398	10.14711706	11.14041619	10.91501107	10.29941914	10.38957026	10.83131512	10.85796232	11.38469561	10.84779026	9.919471773	10.52198733	10.79655315	10.34445019	10.47022031	10.1780738	10.15649627	10.54385148
1200	10.64581921	9.577965264	9.479884954	10.71309314	10.13869262	9.481491113	9.748143835	9.964868498	10.14622783	10.39515539	9.761198955	10.26783024	10.06991663	10.4809463	10.06327809	9.310890699	9.889147301	9.904845813	9.388445055	9.902215735
1201	6.007443666	5.936361969	6.31147854	6.825162905	6.967398657	6.546314841	6.289769523	6.7084569	6.873484423	6.890995915	7.126421701	7.513018359	6.552750047	6.324958312	6.898785222	6.916233737	7.159157581	7.614284765	7.615202482	6.340587135
1202	8.272891904	9.208364209	8.703704795	7.991046427	9.079005823	9.19082738	8.332918338	8.618182704	8.515348759	8.585767517	8.735068646	8.566803006	8.961091337	9.201590517	7.69243282	8.151554335	8.132737699	8.33098135	8.374720615	8.267431287
1203	8.793060518	8.574870121	8.484194628	8.759931281	8.334100275	8.106007526	8.61267238	8.43933458	8.02786655	9.00595808	8.565983903	8.580627713	8.832896869	7.860029682	8.451406114	8.620290884	7.804907388	8.268456821	8.749342241	7.95052407
1204	7.685450154	7.881710843	7.42389133	8.728658396	8.151861611	8.422423034	7.030410354	7.668818672	8.126587761	7.69004941	7.932833764	7.932740547	7.783363974	7.359559342	8.19905804	8.408991985	7.047275745	7.96899318	7.885837976	7.601059731
1205	10.76328234	11.53365472	11.06308437	11.70452075	10.96947672	11.12655611	11.06145035	11.29383213	11.51364306	11.46891521	11.31868811	10.21095125	11.49910315	10.88649829	11.04005971	11.22388052	11.56086813	11.71176798	10.60122414	11.15758347
1206	10.37988943	9.701064249	9.965865415	10.49707891	9.413313115	10.07821223	9.939785307	10.0975085	10.58858379	10.18193989	10.17869856	10.06623312	9.30603281	9.741896875	9.829394114	9.838934357	9.571974695	9.566318985	10.00741508	9.747997274
1207	6.557128046	7.256259833	6.490648107	6.679920551	6.704076777	7.069676678	6.998159856	7.24491061	7.616699441	7.737332476	7.74299354	6.781844907	6.875075025	6.438967362	7.385003769	7.05117421	6.475944708	7.152149409	7.287756127	6.944616896
1208	5.448202234	6.588378187	5.590750838	5.623790689	6.076223809	6.090569234	6.191277904	5.376956301	5.344065626	5.20186773	5.893242749	5.833876876	6.103609362	5.833694205	6.164522155	6.639845846	6.099823394	5.673355793	6.23723075	5.776975806
1209	11.90851332	11.58838536	11.35561929	12.12964627	11.62436589	11.50644132	11.51352289	11.47684498	12.14819841	11.33089273	11.75884866	11.88852161	11.81919915	12.01421384	11.43179986	12.41824085	11.75680499	12.05400904	11.49800304	11.63645958
1210	8.532869017	8.617054894	9.31298941	9.457069044	8.95845854	9.505139974	9.127447044	8.694227321	9.622076497	8.880951658	8.355820527	8.99893204	8.663025796	9.150991915	9.003627745	9.098310855	9.408427624	8.699157687	9.347113843	9.26982424
1211	10.61805894	9.493190728	10.67145106	10.32796689	10.33964635	10.86326279	9.760598839	10.44448961	9.466543921	10.53394803	10.17979346	9.882916101	10.07869279	10.485893	10.53242088	10.13640593	10.33311002	10.32629534	10.2979783	10.06709244
1212	7.628217599	7.530202373	8.115927711	7.796431732	7.419084079	8.193737957	7.526871194	8.334478505	7.835257488	6.989653818	8.213539121	7.536058303	7.722404066	8.247665979	8.440139554	7.916849793	7.68596376	7.620368662	8.261246776	8.232390267
1213	4.437747873	5.134390081	5.520010829	4.448615821	5.000405176	4.593581094	5.640472431	5.616870383	5.133164476	5.326505342	5.372596222	4.640314493	5.240439193	4.278329366	4.088078914	5.242855722	4.701407811	4.907498827	6.1921771	5.133821754
1214	8.907056539	8.253461819	8.054661713	8.557930148	9.161537361	9.184184429	9.05860243	8.856351753	8.632260284	8.922602174	9.895316928	8.752503588	8.317731553	9.179111746	9.70911387	8.772210816	9.146869453	8.622825858	9.419773275	8.581079296
1215	16.54199464	16.92048137	16.78535642	16.8070486	17.45480439	16.9488549	16.85247151	16.50264192	17.5332279	17.258832	17.53882995	16.13709802	17.00188792	17.14641965	17.04068121	17.03332291	16.03872386	16.78606685	16.07028589	16.90235939
1216	4.875947895	5.680151798	5.477184585	5.141833526	6.353438269	5.229685619	5.429448185	4.759645131	5.646293507	5.572681164	5.257163146	4.939798643	4.775495386	5.057575258	5.568900234	5.488695153	5.494813945	5.874391428	5.347985722	4.261225183
1217	6.456437295	5.885029022	6.269684924	5.948912296	5.899933447	6.610516798	6.302866553	6.030619165	6.990537084	6.505178037	6.122657053	6.053498078	6.30477966	6.320907769	5.868300638	6.987457768	6.079275194	6.496432661	6.371059037	6.02470198
1218	5.305533589	5.487079735	5.724253256	6.137535005	5.065414013	5.293916805	5.940943716	5.158139182	5.361283114	6.000898702	5.65330287	5.712890938	5.844101227	6.001213477	4.794682493	4.906895894	5.538443642	5.844055074	6.295002338	5.529298632
1219	7.178438697	6.949159955	7.987593627	7.073436593	7.089927535	7.541251442	7.262969361	8.567149696	8.277101473	7.120780268	7.267587862	7.886372873	7.737851578	7.391530532	7.565551617	7.218969901	7.535660655	7.929919647	7.53046396	7.347880562
1220	13.88822606	13.86734028	13.62851029	14.09226664	14.20528813	13.21083588	13.73047572	13.70324651	13.49511307	13.67986352	13.69848117	13.13239477	14.09632605	14.16997711	13.28890678	14.5439977	12.90079844	13.43788115	13.40288976	14.21077551
1221	8.533820911	8.293145457	8.027014804	7.848290971	7.765443038	8.28105419	8.751004885	8.343225879	7.989533423	7.822250043	8.982632198	8.716589557	8.298705756	8.9159516	8.341970278	7.998348164	7.772723611	7.899390024	8.33405656	8.913848717
1222	8.000693047	8.265653062	8.748604095	7.141280625	8.101211705	8.427470257	7.786617515	8.067594102	7.985004437	7.730391199	7.869607386	8.022739196	7.679655079	7.357742644	8.247150092	6.899928741	8.118828734	7.469689	7.824294121	7.770903816
1223	5.21356869	5.247891191	4.801998518	5.781866896	4.852773462	4.600952321	5.5533423	4.892015475	5.059744401	5.499784239	5.143218269	5.572380022	5.072688706	6.004356973	4.878369273	4.613053825	6.032889003	5.888630527	4.931256925	5.360345765
1224	9.201145212	9.235568191	9.116833403	9.767035327	8.659193646	8.556508329	8.484095901	8.283973159	8.051388162	9.267343208	9.051319672	8.73963594	8.79076575	8.83172455	9.645099731	8.528012674	9.43883356	8.552504005	8.948519316	8.818002933
1225	11.7503484	12.33219538	12.99533171	11.9901874	12.89270161	12.15383172	12.6423443	13.16335092	11.76794763	12.1776731	12.33007754	12.31930753	12.90856812	11.8141592	12.19128938	12.25644582	12.62116925	12.54212764	12.42830073	11.88735608
1226	14.10965407	13.40949455	13.55787506	12.81094068	13.84789212	13.34545256	12.91095008	13.75880369	14.32085191	13.97321119	14.01188594	12.98163825	13.26394349	13.27205582	14.07725312	13.27203814	13.33823401	13.47159035	13.54553348	13.96837699
1227	6.409646329	6.373691151	5.711369086	6.070881205	6.200344181	6.877288889	5.863146757	6.466402176	6.527008731	6.088430431	6.331257775	6.387132278	6.804370622	5.737762633	6.074644662	6.875661473	6.132731842	6.101750353	6.13093842	6.446050975
1228	6.978397559	6.730338622	6.374328408	7.107139958	7.536331857	6.620653907	7.233683835	6.880422965	6.498452706	6.939479233	6.832705897	7.100478904	7.201482249	6.854633432	7.994680724	7.262165853	7.176909115	6.885207809	6.636496427	7.124972133
1229	10.41478568	10.66264803	10.27863791	11.24146126	10.60322124	11.09487462	10.14987125	10.61330175	10.50004866	11.11045458	10.73084353	10.27940172	10.57396947	10.18682869	10.92949199	11.11316096	10.89394755	10.40442199	10.49207147	10.1878251
1230	8.899857237	8.625314588	8.348709169	8.919053258	8.222828479	8.347399715	8.922519269	8.438675748	8.610530149	8.581380196	9.3038217	8.793951233	8.638198029	8.702818181	8.847335562	8.506521134	8.491705558	8.61899785	8.581674424	7.791235245
1231	9.663161542	8.750229449	8.58617825	9.534710274	9.27924763	9.632579579	10.22478102	9.378949716	9.855756276	9.808293149	9.931212879	10.05577439	8.725612291	9.167495705	9.661693182	10.27650952	9.411219667	9.012999438	8.949307713	9.659685505
1232	5.817552356	5.557283858	5.088486409	5.499026251	5.500019639	5.409745037	5.100252625	6.13868897	5.170141922	5.394103768	6.243784005	5.49505189	5.279195523	6.115186404	5.564469456	4.608431471	5.907673626	5.84727359	6.129181307	5.481769516
1233	7.788909809	7.229011169	7.816430566	7.70334915	7.464920776	7.506277708	7.551105577	7.481322584	7.066787011	7.096787953	8.205402231	6.77039287	6.723129288	6.484070106	7.730256484	7.256286995	7.734220817	8.995508195	7.379239751	7.811058578
1234	6.136664312	6.651125088	5.622461961	5.616303239	6.77946985	6.459191164	6.392982187	6.685809644	5.633646884	5.471871954	6.359015989	5.570699515	6.009817813	6.267064305	5.913795263	6.62108425	6.390415316	6.470575651	6.33477741	6.240026738
1235	5.922817909	6.34231215	5.790614157	6.222617892	7.37690287	5.199440234	6.486715552	6.890394791	5.881205147	6.94915559	7.086534213	5.852412017	5.640111736	6.227885144	5.800634916	6.564235788	6.406545498	6.542494295	6.020885392	6.312805209
1236	6.634919148	7.317149223	7.555754769	6.6728282	6.43280617	6.520298012	7.035483807	6.977343363	7.083650963	7.123014992	7.176073765	5.859943743	6.717120077	6.951895119	7.073698217	7.138669268	7.134563188	6.660826565	6.698135477	6.959355316
1237	7.258444982	8.645689556	7.137231074	6.839958849	7.336145832	7.344731914	7.083183074	7.721355204	7.548065682	6.319152156	8.545351396	6.884521287	7.891675443	8.005033459	6.35306418	8.19043	7.420352636	7.259062307	6.987042184	8.006720995
1238	8.58871518	9.125152562	9.314760857	8.199590046	8.416613523	9.407403585	8.860874801	8.561543768	8.755851887	8.845701603	8.447810519	8.37872685	8.301784982	8.269471189	7.647943618	8.610181249	8.589349016	9.056500079	8.193793242	8.954999668
1239	10.35575091	10.4570692	10.78060581	11.11853334	10.25003644	10.02210091	11.34179425	10.39132843	10.38697202	11.58811231	10.53763012	10.69944357	10.34125771	10.78212787	10.62334918	10.76924049	10.04748206	10.38597272	11.50132965	10.32692098
1240	7.516254827	6.81747833	7.3479656	7.739087629	7.226672986	7.323777608	6.594007356	6.940653418	7.628725617	6.859586536	7.881518174	7.218638854	7.832901949	8.123926709	7.158319735	7.352688462	6.696312966	7.559431983	6.983002339	7.531944732
1241	6.229179691	5.748037112	6.461685759	5.634837626	6.544368115	6.840903396	5.747440404	6.277368293	6.963638743	6.629121109	6.813748236	6.574272606	6.133669256	5.908383462	6.612000877	6.263789302	6.942086542	6.078250734	6.862717907	6.404962872
1242	14.14733135	14.93580879	14.50047945	14.35701817	14.86069674	14.38243235	13.95946108	14.04484941	14.4197646	14.22820412	14.52066851	14.6397508	14.29344602	14.91251009	15.49340617	14.8028603	14.41924314	15.35790516	14.70037952	14.63577028
1243	12.26987705	12.46165586	12.87637118	11.73370525	11.54110391	12.10141508	11.81712173	12.52613401	12.0521461	12.32113613	12.51148105	11.81325261	12.86189424	12.20412592	11.95356384	11.75957849	12.37210855	11.92743608	12.2649324	12.0064884
1244	11.7753031	10.5586838	11.22725003	11.83064211	11.10855314	10.64372312	10.92270529	11.37973336	11.32219631	11.55511471	11.45205591	10.48129497	11.41553081	11.48252384	10.36345493	11.41315911	11.17425107	11.74125155	11.21970848	11.40388502
1245	6.358583473	6.124334259	6.565164213	6.032949791	5.659023094	6.430733806	6.488261364	6.081532891	6.660329562	5.897756483	6.358197712	6.309293624	6.210090067	5.443266166	5.713943015	7.343659631	6.017927115	6.608985625	6.229644524	5.906236701
1246	16.1407143	16.14650209	16.00063177	15.84844281	15.22992621	16.77368505	15.62843387	16.01324373	15.480078	15.9693057	15.90791824	15.40936949	15.73162881	16.01963072	16.68330131	17.21774967	15.94424885	16.60583588	15.77666476	16.30276972
1247	12.60406019	13.40273231	13.34177182	13.40004996	13.14039286	13.59970182	12.99094767	12.44789393	13.09187353	13.23657595	12.71563206	13.12012173	13.62153668	12.864482	13.26246458	13.47018201	12.42078129	12.87697149	12.82529995	12.48468351
1248	10.05164179	9.858250478	9.873561613	9.475103211	9.776793049	9.822493407	8.749991172	9.495944159	9.900324677	9.529462724	10.28042411	9.979812532	9.153647837	9.071125729	9.52980957	9.906284174	9.895142436	9.854986406	8.699611746	10.19964582
1249	10.43813303	10.33424072	11.05099917	10.9177672	10.26591704	10.73919872	10.03686162	10.69294282	10.89078698	10.44075526	10.9242075	11.25600842	11.2719595	11.12154882	11.0063766	10.01078238	10.03870601	10.11372017	11.09728871	10.96073765
1250	8.429558656	9.089960518	9.048021972	7.750907442	8.979716778	9.042296623	8.98860729	9.440761403	9.080180356	9.952870517	9.326924461	8.86485415	8.581610311	8.485375425	8.109318488	8.767876127	8.52660265	9.284218932	9.406943415	8.086111222
1251	8.570779817	8.459838467	8.872983481	8.993613839	8.942647162	7.402444076	8.881125379	7.956426545	8.754700177	8.109524965	8.291714511	7.946093774	8.06989432	8.290231228	8.005679068	8.091784724	8.32436827	8.115611025	8.675231388	8.521055861
1252	4.390892119	5.097839513	5.370953457	5.15350997	4.874619345	4.884974248	5.428346264	5.475913677	5.870092153	4.556123073	4.884693821	5.150045298	5.22096508	4.66756375	4.988122507	5.22767501	4.750204199	5.152680756	4.889422322	4.729818094
1253	11.70187781	11.39474222	11.40284043	10.98193998	11.48276741	11.75967836	11.26467652	11.17818468	11.83746308	11.33534036	11.24636064	12.1140306	12.05928782	11.23433442	11.56527097	10.6217617	11.42569682	11.12482345	10.88425966	11.62726811
1254	16.59625155	16.16509125	15.37697447	15.4144023	15.32848669	16.05751034	15.66438732	16.12786587	16.61885653	15.84182987	15.71417401	16.11662996	15.86765658	16.06305455	15.9207994	16.69970119	16.1834858	15.69496969	15.46918262	16.59149051
1255	9.645768104	9.545347139	10.10320735	8.291907663	9.982324794	9.128417654	9.745947286	9.223805496	9.047470502	9.33365733	9.658922697	9.835108846	9.412846479	9.004892248	9.05952185	9.701154948	8.893151702	9.058042529	9.579656241	9.625319278
1256	7.837224877	8.267051504	8.684853619	8.568291304	8.333196903	8.548590225	8.049154699	8.622157943	8.418156093	8.255563837	8.619423499	8.409290172	8.149840551	8.554720138	8.848746763	9.149011711	7.920136993	8.207090704	8.198212094	9.139940605
1257	9.780341542	9.300196584	8.930660724	9.623069894	9.17148673	9.673176728	9.248972163	9.425313066	8.732296881	9.187313247	9.387526625	8.611289348	9.24595818	9.646474362	8.946228284	9.152784896	9.301316098	8.925535387	9.660945431	9.804338201
1258	9.63591281	9.587576361	9.393206573	9.707835673	10.49172801	9.950558803	9.904960197	10.5383946	9.558016217	9.446826104	9.676382561	10.11498276	9.40567196	9.129911162	9.75126466	10.21062418	10.12977152	9.842817641	9.890734766	9.831594944
1259	12.47332756	12.98454388	13.29642844	13.36994338	13.40344368	12.34922704	13.44699681	12.46536193	12.41357526	11.98885722	12.48053001	12.77861328	12.69740288	12.34652094	12.93431977	12.60391838	12.46676528	13.01036712	11.87461746	12.36486315
1260	9.149585582	8.875321415	7.959410777	8.195268624	8.557166323	8.863386108	8.570351325	8.008748686	8.930230544	8.461369038	8.492744631	8.852603848	8.13996914	8.580047449	8.904584731	8.652893695	8.588846861	8.295657686	8.213810191	7.968166694
1261	9.88371333	10.59863708	10.20691261	10.84271785	10.11578345	10.16196175	10.2902653	10.40272363	10.5045102	10.33036371	10.37163372	9.945458479	9.439258512	10.80808706	10.56307735	10.80164533	10.30963853	10.89444596	10.48418431	11.01343583
1262	12.70256234	12.96688446	12.661066	12.64371767	12.8250509	11.97582044	13.7458436	12.27992221	13.95893396	12.85977187	14.50506311	12.13355609	12.93683716	13.66021254	12.0909423	12.86699255	12.73046688	12.73912391	12.62016877	12.11051825
1263	7.990768801	8.789980911	9.144903803	8.188062518	9.031314243	8.099553207	8.528084481	9.106355735	9.168556528	8.541318222	8.74019825	8.428360228	8.406246779	8.719291437	8.390988534	9.435836434	8.510919877	8.789945977	8.52602625	8.847810125
1264	6.643897585	6.948685534	5.850051839	6.26014885	5.971032032	6.284732331	5.848848833	6.681730336	6.026319004	6.882215257	7.146948381	7.300897335	6.614453283	6.729045136	6.682280288	6.605305876	6.683388786	6.931539235	6.593955358	7.029947773
1265	9.935052411	9.463954197	10.03369693	10.10302869	10.51878903	9.973600562	10.21657827	10.23886335	10.64284206	10.2213284	8.926011819	9.16335173	10.58112316	10.25655516	9.781893438	10.00942383	9.986031818	10.63023299	10.35511194	9.906556113
1266	7.246997181	8.064859427	7.925392334	7.217759596	7.193350453	7.193159904	7.862658364	8.559272346	8.449674402	7.722774786	7.311446738	6.841723062	8.192615059	7.358054746	7.335871159	7.001433224	7.977615452	7.594259417	7.549378175	7.631595974
1267	11.66331241	11.60385565	10.97021947	11.01516277	11.41418009	10.89971097	11.24562021	11.25077882	10.65072074	10.34354419	10.85835081	10.73748107	11.46564287	11.8455808	10.87230185	10.98236135	11.70565828	10.64029005	10.53594407	10.93491222
1268	10.36312045	10.09326346	9.692083318	9.792684525	10.35509743	9.872969958	9.535748848	9.233639421	10.13767665	10.04172772	10.00269662	10.34924772	9.767612343	10.31136025	9.299609419	10.16340456	9.279812507	10.26970982	9.938325593	9.098155352
1269	13.53623896	13.51669266	12.96150735	13.03184255	13.10462116	13.11312716	13.21701678	12.69722656	12.90981751	13.47452411	13.27124334	13.76567512	13.62408404	12.87456905	13.46969328	13.02587109	13.38901451	13.67762144	14.06157627	13.84714125
1270	5.46193189	6.656025036	6.359056115	6.163029242	6.058686955	4.775032433	6.534896069	6.444604967	6.461251615	5.577091927	6.443752263	6.094706534	6.562069009	6.19104538	5.82997432	5.864953687	6.374854734	5.821576563	5.699714924	6.811250523
1271	5.73169041	5.773881457	5.784345561	6.471009044	5.402881785	5.908447393	5.87859708	6.055006355	5.355166935	5.077248311	4.754193714	5.451043036	5.437112845	5.871888772	5.759274489	5.176246025	4.759551796	5.537235838	6.542169677	5.365351961
1272	13.77454175	14.772156	14.86813126	14.62384576	14.81409591	14.42528387	14.04360837	14.34379514	13.89768154	14.25023003	14.6821268	14.24228585	14.23336554	15.22957244	14.7476978	14.35283987	14.82367735	13.80067331	13.80384293	14.28705283
1273	10.12339053	9.52125582	9.941224748	9.075057269	9.611530874	9.669120541	9.034217913	9.503966151	10.34673399	9.686437469	8.786708452	9.411781308	9.327013361	9.120974758	9.510747121	9.786558249	10.06935604	9.572254013	8.673076864	9.834882507
1274	6.069025915	6.359089665	6.42824169	6.454818482	5.983519907	5.828574118	5.902482839	6.170303629	5.173555924	5.909065722	5.631418087	6.65430989	6.523858612	5.911154663	6.628056187	6.618156793	5.406839491	6.054464086	6.095085015	7.341880028
1275	6.349841312	6.569161685	5.213304121	6.332163482	6.169871682	6.151839175	5.551398609	5.133929106	6.024391329	5.722580447	6.666581368	6.000501943	6.001572353	5.923090076	6.381337676	6.172397176	5.208671784	5.385238636	5.683359711	5.782901667
1276	6.924298771	7.338564071	7.400986436	7.612257055	7.397310905	6.709801951	6.680017778	6.908309664	6.630651876	6.947880327	6.89002482	7.033371903	7.030083612	6.433869741	6.277820398	7.64557591	6.8049923	6.632196126	7.240770014	6.082926766
1277	11.05068523	10.94356473	11.42702382	10.48529567	9.853329065	10.53516263	10.51140775	10.79560596	10.84014935	9.779483838	11.24241438	10.50759094	10.80903783	10.23308599	10.88095602	10.3724214	10.54516165	11.44105028	10.00442732	11.36173368
1278	6.477286363	7.150098789	7.285538143	6.923678708	7.340166398	7.224422238	7.287702734	6.834801766	7.900808513	6.645617708	7.113559383	6.638861694	7.12039444	7.82390881	7.239791088	6.831941246	6.588254909	7.381573471	7.344272359	7.060971705
1279	13.85873936	13.97988922	13.65389604	13.31065712	13.28497572	13.22076806	13.47970359	13.55263791	13.84532737	13.70428586	13.47755841	13.05839167	13.24666781	13.77288482	13.71342963	13.18879538	13.16844009	12.82318706	12.8088619	13.31337872
1280	9.090985314	8.954315422	9.289605279	9.293799444	9.530631248	9.010061492	9.648197445	8.754291086	8.976019333	9.434394333	9.893329877	8.964477086	9.359071766	10.10432443	9.308755706	9.507524274	9.357069672	9.52360996	9.312822891	9.988904219
1281	9.592064542	9.749578655	9.673544616	10.01729945	8.855785696	8.883043384	10.20835684	9.263367197	9.593672358	9.568686861	9.22913224	9.749669543	10.02524319	9.291923699	9.73615789	8.7341702	9.524775196	8.52239801	8.973654952	9.12112531
1282	8.833655108	8.415140415	8.328775165	8.460595448	7.886918306	7.986746625	8.862373364	8.389327233	8.756689977	8.918055229	8.061305434	8.280381226	9.503044791	8.679010095	8.419192253	8.587622089	8.805979938	8.735958252	8.777750257	8.387144084
1283	7.433879995	7.948991985	6.994774278	7.354269974	7.530670565	8.225281749	8.125370747	8.657925814	7.335334548	7.616439773	8.298859759	7.925803542	6.727189021	8.250314494	7.760636394	7.608636446	7.111275679	7.576274306	7.132791924	8.240934934
1284	8.146385846	7.927186291	7.242990231	8.019454513	7.387038859	7.750918342	7.234514413	8.88795445	8.23615912	9.300488445	7.941334921	8.702464233	7.670351344	7.599038091	7.958556554	8.179724167	8.294631639	7.787734905	7.899150669	8.628356487
1285	12.5426947	13.30067372	11.94751867	12.32643346	13.26973148	13.03796066	13.32347108	12.17724724	13.16854055	12.54541635	12.26179685	13.25492672	12.89039464	13.6602388	12.04921033	12.74474369	12.22954826	11.95877849	12.4363605	13.47241643
1286	5.809057705	4.649620316	5.364963937	5.982441912	5.195546578	5.240345035	5.46608496	5.017815973	5.100905794	5.80315033	5.262778345	5.18168308	5.924882172	6.202584113	5.525649984	5.772073638	5.894389741	4.460068399	6.070671041	5.372479441
1287	8.007614237	8.044218423	7.753659588	7.404470167	8.104532605	6.72345051	7.082697538	7.017085727	6.864655662	8.099784444	7.634674928	8.096452892	7.550592363	8.42853489	7.676665689	8.389446672	7.517324043	7.841128006	7.562786882	7.858552245
1288	10.9478739	11.6294405	11.72492654	11.09060192	11.57318125	11.53513749	11.20251927	10.6021189	10.90585837	11.42078072	11.1270402	10.97696235	10.9601009	11.01510361	11.37145452	12.15387445	10.8262233	10.2627205	11.52654054	10.93672124
1289	8.787667924	8.073644664	9.071073351	8.405897803	7.799628667	8.713616041	8.194632341	8.823124568	7.646934495	8.300966681	8.084338715	8.828626364	8.567049694	7.950066932	8.345714346	7.9895907	8.711875326	8.359654028	8.474693032	8.501400422
1290	5.305531136	5.643358245	5.590858926	5.005033403	5.082293073	5.65709153	5.413669967	5.312132366	5.13479828	5.305508155	6.495035813	5.434081717	5.490311808	5.186014963	4.876643705	5.98707734	5.482194108	5.464904228	5.041138483	5.787731146
1291	10.2980135	9.562564201	10.57570525	9.910526271	9.301445406	9.45626175	9.915493594	9.859370599	8.985051851	9.569331163	10.53522499	9.32502477	10.02231474	9.296989472	9.460790764	10.55171928	9.803136801	10.3771082	10.32156296	9.349959244
1292	6.397520234	6.950115465	6.396455938	7.244739608	6.70071246	6.684392265	6.761662836	6.651876566	6.734622402	6.625040151	6.602376359	6.599571448	6.988220892	7.387070709	7.090449976	7.141179321	6.250586202	6.439426404	6.015772441	7.036489445
1293	12.34391956	12.44051073	12.52032444	12.72733964	11.64160182	13.32255921	12.65731816	12.75263374	12.95730324	12.96934105	12.38762308	12.67713169	12.66102131	13.18757102	12.18500594	13.08232628	12.71554139	12.35929202	12.77336447	12.85136485
1294	6.336716963	6.131180422	6.280874897	6.868503654	6.012816604	6.073905359	6.248308035	6.44023337	6.366803278	6.635858713	7.089864596	7.136517195	5.890573684	7.509957961	6.568873954	6.594334385	6.698609001	6.956600579	7.171191107	6.629028049
1295	4.167210001	5.140738283	4.818795868	4.807840239	5.814548113	5.260862455	5.386876198	4.786984584	4.381743024	5.414382792	5.630000322	4.926410465	5.715613444	5.401071066	4.589905587	5.51575968	4.934512435	4.820560553	4.415802197	5.500568041
1296	5.868158619	6.170212091	6.326765929	6.599348185	5.54832101	5.865388241	7.095918739	5.720240987	6.664419326	5.343544265	6.73483604	5.948301601	6.474049682	6.129620072	6.395158427	6.585113523	5.881229071	6.814420589	6.218090471	6.507171552
1297	6.238019872	6.904282865	6.957150914	6.611105746	7.733322808	7.249475655	6.560871712	7.143757552	6.972937479	7.103050749	7.360231367	7.220437907	7.489698174	6.900406582	7.443290386	7.447325383	7.18325249	5.916055842	7.006716791	7.096060786
1298	6.819982362	6.379892398	5.967139778	6.72118373	5.777867205	6.917978893	6.411560879	6.348889583	6.729099474	5.963983034	6.072869958	6.563378731	6.653023465	6.411845876	6.252822122	6.557065839	6.332188165	6.288568956	6.344557314	6.190205448
1299	7.548374339	7.611075301	8.423007941	8.595736919	7.535095195	8.442616413	7.875030993	8.083823743	8.359142631	8.406994229	8.205437838	8.314105617	8.664527766	7.629710904	7.572106828	7.319744654	7.614725492	7.560810903	8.20814375	7.959928689
1300	7.135251349	6.590877568	6.183121175	7.613392679	7.825667945	7.499194471	5.877736175	6.477825105	7.658546949	7.312994902	6.962918647	6.505005515	6.366439254	7.573097958	7.169843766	7.605483268	7.083429216	6.065271405	7.578516868	6.793748502
1301	8.538745047	7.857702641	6.991017781	7.383486026	7.478641035	7.110062658	7.341635583	7.237776166	7.253032274	7.06878353	8.048051472	6.764045045	6.92379839	7.663488747	7.268527239	8.090360175	6.272429691	7.92697336	7.535426494	7.824961089
1302	9.487938711	10.1658415	9.790110579	9.462979678	10.42836894	10.9497366	9.529218127	9.545430918	9.758905386	9.626821385	9.787452861	9.162238163	8.727117804	9.318535129	9.71981265	9.53003712	9.948641047	9.875480304	10.00877105	9.09996786
1303	6.07384525	5.677878817	5.432461647	6.529069583	5.508940714	5.672914955	5.557780029	5.891132259	6.046530372	6.341154595	5.667486338	6.866180919	5.832061878	4.654967448	5.395696927	5.214273773	6.21751372	5.66797609	5.54519235	5.572788034
1304	11.03233334	11.27002355	11.19000146	10.70139485	11.37987101	10.90555116	11.46724399	11.36651855	11.07993186	11.55686974	11.24488655	10.85252246	11.23753726	10.96689876	11.25484264	11.85518239	11.42746827	11.05855286	11.58193542	10.734826
1305	8.764834837	8.868832217	8.574059895	8.922556649	8.043422685	8.994024511	8.06606865	9.053903759	8.773097526	8.124107944	8.805384731	8.431941033	8.180794995	8.050499704	8.023600654	9.117982092	8.40150315	8.260366974	8.373531279	9.005145054
1306	8.634838016	8.83374979	8.151789511	8.814954966	8.359560793	8.4731409	9.03605157	8.349317903	7.590440198	8.6108887	8.508404513	9.039193645	8.058199693	7.601180279	8.424509023	8.262671189	7.877761344	8.171893186	7.774175087	8.199925681
1307	4.493393699	4.713960647	3.715154052	5.830985234	4.538685785	3.664666356	4.635276813	4.566321556	4.472717529	4.69819738	4.699130905	4.446827783	5.285236819	4.105207362	4.769230138	4.466547367	4.395892184	5.079078844	5.348137911	4.933490587
1308	8.423070962	7.897400238	7.194636926	8.5862884	8.185389347	8.123332199	7.04791291	8.303568139	7.939299825	8.276481071	7.800301701	7.928760596	8.440185048	7.606853507	7.085867068	8.089046652	7.024575069	8.006513682	8.272342464	7.724613073
1309	7.763971647	7.305775973	7.455477643	7.876020052	7.26385166	7.207230417	7.569568086	7.549674799	7.329490715	7.359305938	7.673506669	6.766231956	7.097436011	7.355034397	7.319042032	7.075431738	7.561252896	6.84265927	6.541737004	6.652760746
1310	11.10686154	11.49269927	11.13365883	12.24751338	11.47464603	11.47989394	11.30884636	11.17097028	11.80336496	11.77986962	11.98672368	11.7111357	11.34474249	10.65640778	11.86926572	10.46058088	10.99274793	11.05483502	12.21933877	11.88330285
1311	13.5595952	13.81418414	14.10469655	13.99159528	14.20574744	14.10975944	14.12399529	13.22809575	13.44716278	13.58086374	13.75970038	13.86005084	14.10190278	14.30997799	14.39476286	13.24643461	14.03814403	13.61108237	14.01031958	14.50103282
1312	13.3162438	12.75449369	13.47519375	12.50570662	12.51553498	13.57173063	11.94414396	12.1513179	13.40293452	13.78477969	13.10501131	13.23760549	12.56516781	13.2867183	13.0919124	12.9838173	13.26267938	13.14419562	13.0807328	13.80789148
1313	6.127111945	5.960045337	5.69137248	6.021527171	5.593931671	5.693777817	5.371475006	5.827152334	6.381182076	6.219641075	5.342240262	6.391699382	4.737327257	6.124665762	6.146974593	6.088232245	5.905001512	5.764252873	5.951922359	6.122692529
1314	7.007503445	6.690123232	5.458173946	6.33342981	6.723998678	6.027374671	7.046254388	6.705854556	7.328462986	6.56318977	6.117346939	6.128795562	6.531564762	6.605077078	6.823511273	6.526507576	6.261065372	6.017984401	6.082033661	6.428504292
1315	8.753038675	8.453624969	8.180614336	8.64911409	9.222105816	8.246302368	8.305484025	8.794619994	9.397273779	8.46484246	8.750480458	8.933023271	8.444976393	8.125673614	9.118850071	7.932501965	7.749387377	8.946654233	8.455717879	8.47510413
1316	7.118340206	5.847456789	6.432209166	6.582598057	6.334529175	5.320889898	6.442233255	5.720663784	5.220526371	6.038649265	5.329465814	6.177367217	5.382145668	5.423763871	5.714295948	6.504238649	5.427964644	5.989141058	5.909922983	5.417232542
1317	4.752328572	5.023119728	5.129703276	5.60444529	4.573652087	5.467075221	5.04951958	4.83084338	5.82508887	5.092031202	5.288476519	5.011076396	4.77735626	5.889704174	5.700068588	4.796824333	4.884421893	5.191695195	5.143478855	4.882605061
1318	10.91617325	11.94885355	10.84318621	10.93923817	11.38784967	11.05911638	11.10453236	11.91612821	11.73235545	11.90959363	11.04108373	12.12065098	11.20871392	11.66820654	11.56984345	11.4480104	10.55777601	11.15071198	11.36169267	10.87214384
1319	8.328137424	8.455790497	8.893374767	8.934087732	9.509030907	8.471620493	8.911979508	9.256214127	9.020623713	8.992759289	8.374532032	9.573716131	8.671118686	9.112870455	8.130520816	9.239155605	9.052017069	9.038121942	9.005942533	8.882564177
1320	11.02294275	10.79034295	10.27181218	9.839880561	10.68393354	11.03835251	11.30402137	10.89198649	11.04465437	10.92621175	9.705063188	10.43339461	10.06300585	10.73221638	10.79430689	10.64528854	11.28174903	11.10999952	10.58769723	10.82823543
1321	5.576987853	6.329225533	6.190868105	5.687852342	5.393431652	5.457588954	4.952342722	5.942715143	5.24948178	5.911263055	5.654502094	5.550301292	5.830402528	4.920140771	6.206381719	4.820445197	5.304989527	5.329942643	5.927001078	5.334156178
1322	8.024702729	7.904134946	7.233182284	7.240603673	7.258099864	7.493355069	8.245241703	7.15261591	7.795241935	7.173591002	7.052718418	7.76926365	7.869150346	8.142611664	6.78446953	7.440980586	8.025426177	7.804903755	8.526491588	7.802960442
1323	5.25543985	5.496310631	5.398834268	6.133166101	5.178923091	5.756373251	6.287455059	5.50139248	6.248321155	5.54956495	6.242920254	5.59507381	5.307785811	6.162261722	6.321705323	5.628785338	5.545804737	6.152044087	5.720545269	6.217172293
1324	6.626456755	6.997593747	6.208880793	7.006540014	6.155640143	6.551758953	6.391830876	6.434900974	6.539318923	6.383245864	6.521649146	6.724569684	6.306257799	6.101012922	6.649378667	6.741431013	6.176338228	6.872842694	6.753417627	7.181059742
1325	9.189086537	9.386757881	9.107477385	9.527938593	8.939178281	9.505026164	9.241530243	9.56169825	9.094033951	8.891082381	8.858978315	8.975058119	9.662305974	9.08002767	9.403588931	9.396281168	9.580714445	9.088997309	9.647912279	9.299729501
1326	6.518585128	6.634307694	6.944202816	6.924917801	6.836592721	6.796473891	6.543500531	6.051618595	6.600761483	6.725327495	6.80486364	5.907540584	6.994152006	6.141241397	5.997741538	6.464296034	6.528487302	6.204118205	7.289047677	6.338449802
1327	5.737157596	6.604513069	6.103700237	6.196278676	5.400719967	5.91563572	6.224267252	6.033460256	6.629670193	6.61983399	6.673923165	6.612338418	5.433111659	6.454371878	5.534571408	5.242811877	5.820428953	6.934581518	6.905256949	6.149978494
1328	5.380303604	4.941736432	6.167262775	5.25019871	6.090234544	5.562839509	5.303082571	5.852635094	4.987739479	4.929701531	5.572929245	5.394206846	6.174753212	6.077981736	5.482692385	6.293046168	5.345701059	5.216616706	5.667838231	5.929724026
1329	5.7426975	5.813968068	5.506208193	5.931556259	5.742087168	5.631423805	4.688332611	4.781224415	5.015547022	5.614766569	5.236769036	5.161913387	5.550129416	5.707267029	5.717179656	6.1890369	5.290528659	6.21567282	4.871476227	4.501153547
1330	6.224731252	5.944026238	6.436102317	6.509046032	6.464440514	7.097844771	6.388020162	5.856461375	7.026271259	6.605107236	5.968823401	6.761237342	6.66663344	5.859768496	6.606802331	6.007646974	6.802741939	6.193691494	6.520273583	6.851001128
1331	7.656614688	7.160428431	6.699668174	6.82484932	6.80848858	7.039267773	7.003268588	7.036227603	6.023026363	6.781551799	6.69372397	6.881955759	7.288570694	7.276454658	6.423844319	7.719649596	7.123049826	7.272958844	6.257481884	6.819908363
1332	6.035717634	6.626927741	6.073909884	5.444480064	6.018772763	5.275696204	5.609145285	5.785902454	5.910203675	5.901952134	5.383466786	5.66732467	6.23038648	5.418676918	5.735047729	5.994968139	6.283701128	6.07313891	6.593722789	5.820446068
1333	4.516698918	6.032948423	5.74709784	5.279984029	5.182367137	5.712452944	5.329106365	5.524606077	5.31627768	4.890049804	5.38083876	5.239096098	5.607551153	4.896130631	4.660935326	5.994801345	5.40028572	5.472974191	5.431729504	5.602509935
1334	8.270110155	9.068167786	8.153090332	8.668087471	8.836977104	8.794044376	8.236070548	8.076014438	8.273129341	8.24487198	8.837032594	7.456106563	7.940311995	8.626762523	7.042973485	8.764905384	8.120579259	8.189429438	8.20372623	8.192563763
1335	7.060898238	7.86953777	7.304993303	7.677849104	8.304430269	7.331440745	7.943738746	6.579240328	8.365637488	7.07450012	7.408379256	7.229385176	7.236691288	7.794943113	7.853877189	7.205447304	7.680564809	7.13397005	7.565886147	7.905708182
1336	9.175287986	9.750469319	9.18934512	9.568346516	9.823014027	9.496846075	10.06974293	8.891277833	9.896712393	9.652504945	9.882308526	8.537424077	9.605301072	9.349250634	9.351417188	9.327996282	9.087643326	9.034712641	9.78394973	9.573315818
1337	8.041012253	7.850683403	7.812755048	7.136369767	7.587773437	7.682708928	7.964976985	7.637851273	8.049690767	8.156753759	7.862417417	7.81379295	7.379087064	7.429607325	7.686542108	8.048393939	7.78292529	7.858840382	8.251471181	7.454510533
1338	12.59226386	11.52546537	11.48046853	11.19844319	11.59954149	12.31865631	11.28753581	11.50904877	11.6047208	11.06691168	12.69880337	11.90955939	11.97054124	12.07219391	11.56455422	11.7328113	12.12710227	11.30842547	11.85855928	11.81408918
1339	11.15396667	11.71901218	11.56441684	11.24171473	10.86522317	10.52040631	11.13591976	11.15390679	11.73404525	11.06884926	11.77679697	11.40158718	10.77530648	11.09746961	10.81346188	10.17928247	11.95476628	10.79097696	10.36007514	10.99005307
1340	12.38026101	12.7370543	12.49847374	12.21022652	12.83115798	12.3090788	12.6486239	12.71472275	12.93440856	12.74983735	12.48300569	12.10193712	12.26326567	11.89633398	12.56177818	12.66485007	13.30956983	12.40749653	12.29214043	12.14150483
1341	9.177234265	9.035359615	9.199162014	9.340162869	9.490779047	9.588418719	9.6574445	8.832588384	9.602318065	10.2218214	9.251343044	9.485363891	9.127272448	9.251928404	9.854176887	9.938872183	10.00476296	10.07345412	9.620086832	9.667206561
1342	12.92845566	12.27174415	12.49243726	12.80083034	12.64386939	12.33773905	13.16342898	12.24491599	12.46263336	12.69858145	12.2556013	12.58053507	12.98409261	13.03868531	12.66377571	13.01096989	12.79604933	12.77942778	12.25872035	12.8633743
1343	8.422125897	8.850917567	8.438669878	9.115151358	7.653842243	8.594428236	8.910688438	8.130922594	8.29073917	8.455242001	8.353267687	9.500928638	7.746232423	8.888595324	7.598906997	8.25223236	7.860278767	8.001075332	8.418074697	8.001878396
1344	12.59793463	11.67671219	12.49627084	11.22994103	12.86907387	11.80099152	11.87244756	12.38817424	12.52043296	12.3309593	12.36217556	11.91965031	11.79771783	12.22228916	12.90502639	11.99967104	11.23838051	12.1152924	11.61230141	12.01964391
1345	8.07951247	8.337098631	7.943914276	7.269275938	8.360136891	7.49528704	9.056688821	8.084389773	7.93557482	7.775708715	7.778424142	7.644008499	8.999554756	8.488055694	8.575945588	7.500281105	8.448413805	8.63399526	7.773515406	7.874722265
1346	6.214682565	6.657296523	6.567055132	6.608524077	7.294416534	6.686206784	6.861212109	6.88133606	6.769039535	6.533680043	6.432212486	6.816685964	6.665550227	6.723042799	7.159568232	6.588987607	7.071363976	6.811037862	6.767105651	6.988400358
1347	5.157338316	5.14969311	6.006897384	5.684062352	5.564947519	5.833077045	4.994129786	5.682181165	6.291751389	5.471220423	6.01353566	5.376817029	5.827118578	5.47335008	6.027876951	5.424973608	5.94321266	5.622289334	6.24384474	6.533805036
1348	6.735030724	6.821972665	7.394838301	7.098378729	6.684349191	6.931017355	6.965796601	6.272883472	6.56185338	6.610263332	6.797311149	7.11193489	6.877425444	6.791453925	6.791607888	7.435439156	7.134710974	6.548442438	7.449438705	6.899186215
1349	6.877429103	6.900921175	7.206666714	6.576838389	7.088442366	5.373526011	5.622968761	6.835681839	6.934910685	6.85359468	6.211105637	6.824665239	6.459830378	6.17859738	7.487135644	7.020175973	6.371940614	5.643038106	6.108011236	6.65898833
1350	9.936099935	10.71713255	10.38665981	10.45803133	10.58456631	10.56891564	9.870642991	10.26909263	10.65259796	10.30129052	10.31039268	9.494012113	10.10292102	11.49471747	9.929830108	11.18733281	11.43845307	10.64096361	10.0795797	11.39844146
1351	8.391507687	8.706222047	8.873614225	8.461295815	8.603423759	8.686777612	8.210225559	8.345994042	8.363991442	8.071972279	8.543862434	9.263696277	8.535842071	8.402895193	7.885921946	8.747497018	8.189290812	8.66419562	8.091254457	8.391426901
1352	6.575890099	7.389206609	6.768295648	8.198899272	6.329307176	6.380102926	6.992683726	6.872303362	7.390882747	6.621863244	7.122117714	6.719792762	7.221101954	7.031512539	7.054912615	7.442780118	6.979181898	7.105304106	6.918655725	7.110797212
1353	6.150518515	7.409567604	6.157836264	6.142757023	6.524935145	6.119631109	6.70839097	6.50210531	5.709546272	6.364366182	7.051593427	6.127301013	6.260819362	6.447272142	6.581916228	6.574076004	6.476731273	6.417042937	6.279035012	6.341055031
1354	14.00480307	14.34040547	14.75258932	14.24762568	13.97532088	13.4847007	14.47128884	13.97291123	13.7779303	13.95503302	14.1202393	13.72438178	13.74800768	14.36283683	14.88266007	14.0365049	14.54615662	15.20566308	14.08181138	13.93863737
1355	8.005595774	7.831526599	7.374459541	7.897229472	7.50190426	7.928269026	7.682882408	8.731016593	7.908570561	7.852288533	7.697479206	7.93609117	7.447227519	8.309398948	8.359901524	7.377968607	7.824483905	7.793887866	7.678360739	7.281628798
1356	5.224554367	4.942975041	5.458415738	5.885093225	5.392904897	5.224246729	5.345153687	6.565788817	5.215430711	5.706354759	4.445845857	5.505077803	5.577002155	5.2340837	4.83980952	5.618021132	5.267939432	5.613927335	5.041899739	5.516809264
1357	7.037619714	7.957916036	7.280708473	8.155146527	7.754691705	7.052803206	8.184527273	7.228851431	8.279085775	6.591271011	7.000575559	6.576116045	7.569621649	6.949917971	8.399181812	6.927017373	6.807692164	7.495854489	7.771859128	7.601255649
1358	7.782838443	8.472722791	8.678577817	9.573991287	9.220314792	8.051103933	9.43406901	9.586643658	9.034294012	9.779771707	8.433117285	9.378517703	9.283849585	8.770393076	8.737527019	9.014355652	9.238512508	8.901085894	9.181876244	7.99103069
1359	12.19102712	10.61763884	10.98107255	11.3979791	12.40338432	12.00806427	11.30360865	11.36379789	11.3149195	11.87207054	10.8240145	11.20706054	11.75275025	11.63520902	11.55333838	11.92490386	11.95177624	11.31008269	11.52449153	11.85132006
1360	8.374852255	8.527019205	8.557386778	8.027699283	9.021384498	8.257419542	8.130877289	9.135789183	9.06788327	7.917679008	8.081072695	8.685491656	8.337501304	8.35609457	8.342483673	8.497966932	8.397022479	8.170331823	7.889210221	9.266687623
1361	8.799390826	8.707314455	9.357580056	9.71882706	9.41176159	8.887639849	7.596167855	9.12888844	8.796465232	9.492480306	9.509553026	8.070573964	8.944911963	8.638972343	9.186016989	8.912141803	9.116765375	9.506431058	8.270605054	8.089917988
1362	6.046846747	6.135888441	6.540579502	6.037395069	5.930252351	5.194906394	6.028973347	6.818730074	6.688234729	5.946030226	6.146947424	5.922405349	5.594605402	7.106237414	6.210141046	6.206805732	6.378437825	5.692369475	5.502411321	5.898777426
1363	11.13598382	11.68367936	12.22089015	11.26071312	11.62241713	12.15311484	11.43040211	11.21834692	10.24209638	11.27562364	10.73497505	12.17360339	12.09860919	10.8999118	12.39207771	11.48731058	10.92923778	11.40952166	11.71697678	11.34621562
1364	9.72293916	8.975179576	9.218844043	8.984149791	8.873298354	9.132400826	9.753955261	8.507071323	9.206358077	9.311796272	9.544249956	9.33112052	10.00140866	8.700316145	8.300853898	9.543863559	8.829546701	8.324212518	8.572640153	8.312461351
1365	10.59919933	11.25950538	10.72615383	11.15136994	11.11813935	11.50655156	11.90607758	10.72934618	11.15473372	11.15669731	11.18004809	10.92125358	11.58734528	11.51419419	11.09751849	11.80600716	10.94817178	10.44465349	10.63981535	10.4700422
1366	9.371801893	8.923544292	8.469690257	10.02780581	8.838964073	9.850653616	9.463160811	8.981073592	9.458243345	9.009272462	8.88672444	9.391942248	9.39743713	9.210715774	9.492235917	9.396033223	9.253544334	8.742446817	9.666165325	8.629265436
1367	7.961840927	8.284636145	7.669615136	7.771670208	8.612639911	7.346161484	6.895967325	7.682478553	7.657533531	7.394749571	7.692770536	7.621720355	7.739462965	8.107270683	8.073702707	7.356947391	7.488539864	7.622293647	7.429640988	7.661806425
1368	6.471895542	6.976534655	6.341247262	6.675541354	6.621882229	6.340623648	6.620360345	6.763399181	6.662880038	6.634485925	6.775489534	6.822812484	6.417676901	6.541044262	7.30795372	6.748538559	5.733926633	6.483605327	6.218199614	6.954830121
1369	6.865188901	6.900286892	6.352686283	6.934536356	6.767080748	8.035929518	6.799669876	6.498955858	6.606474698	6.788664458	7.567524707	7.33196531	7.818556323	7.419229965	8.065651758	7.560148149	7.446339983	6.970400506	6.655881555	7.262163249
1370	7.122218105	6.396092722	5.787048796	6.3392458	6.387430478	6.45171295	5.80443499	5.903706929	6.22967232	5.725759405	6.090307394	5.932923372	6.214785522	6.653453528	6.263210035	6.116059425	5.307089582	6.75958503	7.037598813	6.046814179
1371	10.11507599	9.958617058	9.578357777	10.06451894	10.87090445	9.378743427	10.60771556	10.28769209	10.09115709	10.92259259	9.656823602	9.684903684	10.53769242	9.761800492	10.10668658	9.728943306	10.30443627	9.159814523	10.07493671	9.950708354
1372	4.825608317	5.532379664	4.828492448	5.347230118	5.534327811	4.91471394	5.512908077	6.039036444	5.585237542	4.856657286	4.911832058	5.749122481	5.153067305	5.199285668	5.483796325	4.929251937	5.603554957	5.079813308	5.373658292	5.386244454
1373	4.56364173	3.786376498	4.592639069	4.828031343	4.71736632	4.791764147	5.230199393	4.432899349	4.71489292	4.774735736	4.850862177	4.52662278	4.566305221	5.179052694	4.60503827	4.711597758	4.625327036	5.274700709	5.076695632	5.214104766
1374	7.08511887	7.57782723	7.13559909	6.402562379	5.914442592	7.03214579	6.7892638	6.473878962	6.980133767	6.750375784	7.372602918	6.739886831	7.196821807	7.342560882	7.595457304	6.923655684	5.554939076	6.541664994	7.241685944	6.794018598
1375	13.05156257	12.22986112	12.5414389	12.19910304	12.92252316	12.38200326	12.66239925	13.09937495	12.23709478	12.63294654	12.68728402	12.64128569	12.9165504	11.97906089	12.94590742	12.12801278	12.57859879	12.3717912	12.56281463	12.74411463
1376	9.755111776	8.439328253	8.326644357	9.8333955	8.896998744	9.022726906	8.169458594	8.306444361	9.224355364	9.378845913	10.25278414	8.942916275	8.732786811	8.999352141	9.161979003	9.131547594	9.025180496	9.25224284	9.392111749	8.550838468
1377	7.228089618	7.816431131	7.565405479	6.648568698	7.178508967	7.306370117	6.981652712	7.889124361	7.138997683	7.45950379	7.48856312	7.20803862	7.901401835	7.231397179	7.298507566	6.681310234	6.77150234	7.706550224	7.018200622	8.019850232
1378	8.925907446	8.407877111	7.535744392	7.924640685	7.730888289	7.802877137	8.340520117	7.85098371	7.658313795	7.40724167	7.672661202	7.11689274	7.746673091	7.279044786	8.027816037	7.849165751	7.487230848	8.03063618	7.728902101	6.98488394
1379	8.298765168	8.389508129	8.482570778	8.430490412	8.234184823	8.946398105	8.101650321	8.158219039	8.302111894	8.332320856	8.433848191	8.041908553	8.275758372	8.341435275	8.128337681	8.533949446	7.962436483	7.720023578	8.26148991	8.641066676
1380	8.926451947	9.468194665	8.940823791	9.448296759	9.531044648	8.822949416	8.418929904	9.121276176	8.395651704	8.229570029	8.742434788	8.530365494	8.318759403	9.043303753	8.242351902	10.13605555	8.921310627	9.162818002	8.790266095	8.867732771
1381	11.96322663	12.17842306	12.52660262	12.00529464	12.97724196	12.38564916	12.14565735	12.09557268	12.73166993	12.70972472	13.06441472	12.85213314	12.28527588	12.41135355	12.55981021	12.44931537	13.27415139	12.20008282	12.00456298	12.94327821
1382	12.67336641	12.59457253	12.34036457	12.53613426	13.01588804	12.96979193	12.57179505	11.87541631	12.30478781	11.66977315	12.27553423	12.30238812	12.24802025	12.19589058	11.49339325	12.75625099	12.24466918	12.97668269	11.79407255	12.62357995
1383	9.347850414	9.76472443	10.35582429	9.5618876	9.759246072	9.811468895	9.367446723	9.565978015	10.08199515	9.899875576	9.87445678	9.437436472	9.724014819	10.00535266	9.618217961	9.674731057	10.16238358	9.970301167	9.857208554	10.14009483
1384	14.79380488	15.60996542	15.32680648	14.75969413	15.29880555	15.63678709	15.71222771	15.49014271	14.99598703	15.63999229	15.77848887	16.27190361	15.67115958	15.00691862	15.74335106	16.28166733	15.65883381	15.8420231	15.01222829	15.43080624
1385	7.595844733	8.007547749	7.574974548	7.965052734	8.009904479	7.363988597	7.638270145	7.807066131	7.56021878	7.290067707	7.677923109	7.866909189	8.37847048	7.925191964	8.234859174	7.615444112	8.69529092	7.072260411	6.72856202	8.713078589
1386	6.444685564	6.424817186	6.185387675	5.600172829	5.658741949	5.708343634	5.737922178	6.424221928	5.941945403	6.136757351	6.375749074	5.839576449	6.629081844	5.930271273	5.389927354	6.274711474	5.558168213	6.765400667	5.132317602	6.145899685
1387	9.071440455	9.004216926	9.644553973	10.02887187	9.368521759	8.712223773	9.083392355	9.563564449	8.597202031	9.565711925	9.340068046	8.708779817	9.571162051	8.496799897	9.474236874	9.090408577	8.73076093	8.882211797	9.77472089	9.149087599
1388	7.387087396	6.917751205	7.443327923	8.22460251	7.294050047	7.318799043	6.656430423	7.213969594	7.391854195	6.703788904	8.291349871	6.756645569	7.424242904	6.699986326	6.994872999	6.413599898	6.959673426	6.921226734	7.284040511	7.933696358
1389	9.515154889	9.746712269	9.819887819	9.75317855	9.620065851	10.46259621	8.81276424	9.74517373	9.924064097	10.31631004	8.707588715	9.805330604	9.565447252	9.255754958	9.602151438	9.121368974	10.23902287	9.890709701	9.740378524	8.944772636
1390	7.12556398	7.166521958	6.25741003	6.926197628	7.34366188	6.975886704	6.310469267	7.042324495	7.128965604	7.379154951	7.312996094	7.758251135	6.722129936	6.768407586	7.778098035	7.086835582	7.764001603	6.878739289	7.329108177	7.821273608
1391	11.97952565	11.11889406	12.27798706	11.4976908	11.22138796	11.43151857	11.95992821	12.32433196	11.81033335	12.2011014	12.005845	11.66297968	11.0687395	11.96949678	11.37696725	12.30269881	11.28573445	11.28957337	12.17081896	12.27156071
1392	12.01049954	11.6676738	11.46560124	12.52475672	12.00698564	12.74587396	12.23052243	12.38444924	11.8110135	12.32703688	11.94709062	12.66715958	12.65081815	11.86066717	11.92650732	13.24518796	12.43923758	11.41717578	11.62817844	12.27020499
1393	10.90749716	10.71175101	11.02194732	10.46544236	11.1299738	11.77642643	11.61257767	12.05883248	11.10421692	10.97212146	11.22834811	12.35147865	10.9320193	11.06077389	11.81074752	12.00647169	11.07022681	11.76538864	11.49067584	10.78666151
1394	9.129641558	8.796822075	9.199734783	9.442546564	8.869025693	8.941019963	9.410070787	8.263132895	8.716392694	8.173374103	8.578830321	9.361160404	9.056132281	8.501466394	8.846701252	8.687434264	8.565412818	8.432954061	7.958026804	8.528459925
1395	8.708551679	7.366581057	8.786617799	8.535805952	8.186759104	8.639826284	8.836144108	8.477509322	8.461185491	9.124067468	8.655487895	8.120594328	7.728689222	7.943613242	8.215768971	9.002232702	8.934952406	8.247086184	9.070188751	8.706983578
1396	13.7935166	14.01853685	13.80677025	14.3580143	14.31486693	13.81847944	13.56834494	14.2866976	14.12372764	13.81934779	12.69611972	13.78641513	14.15925419	13.53434636	13.5671256	14.14227949	13.79413765	13.12807008	14.0959577	13.52226506
1397	14.95832185	14.45916235	14.89901458	14.97833834	14.63934726	14.30094596	14.34725942	13.82703448	14.28437972	14.03326255	14.65202517	14.20625086	14.05036474	14.98647169	13.64356898	15.09622904	14.31702446	15.23519585	14.38322083	14.52816554
1398	8.82462818	9.317250731	9.168732387	9.527243969	9.53037005	9.732795838	9.728685146	7.967719079	8.689972775	8.619874135	9.155025697	9.037087618	8.676552755	9.062657867	9.355593232	9.977082684	9.397676763	9.863463281	8.352143127	9.198278851
1399	8.483220881	8.494295634	7.332749183	8.280501005	8.219723217	7.885118441	7.381200635	7.560709002	8.30426404	7.526639413	7.860043688	7.589426667	7.212593575	7.289809776	7.541045699	7.989328221	7.538223142	7.133712322	7.7378118	8.058319507
1400	10.43338885	9.784278159	10.19450504	10.71980286	9.255178585	10.61920451	10.23020381	10.14960541	10.16877074	10.56026673	10.00534037	10.21919877	11.4752851	9.78279178	9.644019232	9.757596313	10.27855078	10.31917583	10.42462716	10.16065457
1401	5.029340624	5.549759703	5.225017738	5.041632398	5.465162155	5.636857627	5.803258204	6.601243326	5.176056399	5.503739445	5.472147216	5.527780059	5.488427129	5.596862585	5.376870091	5.089704438	5.012026037	5.669116921	6.18873331	5.558192117
1402	5.924955486	5.626856999	4.31173449	5.704088503	5.519790383	5.482468452	5.39921607	5.807209086	5.508558595	5.31595931	4.557072286	5.685827845	4.95677153	5.891989127	5.937085581	5.291265451	4.857067361	6.032040633	5.13850881	4.823263699
1403	11.95273854	12.84886443	12.18869703	12.5369234	11.618174	11.35343654	11.97017782	11.61967468	11.8615778	11.70697605	11.9053048	11.19220929	11.44285431	10.87831069	11.1893851	11.12226507	11.63425452	11.55889203	12.10018192	11.62117024
1404	9.143368096	9.602510677	10.20445172	9.369554549	9.058954119	9.238783619	8.992708539	8.94454678	10.1616228	9.845885859	10.72571119	8.933788605	9.314840727	9.230362265	9.679909451	9.998684894	10.02888006	9.566832444	9.046917569	9.004234153
1405	8.421806631	7.887785953	7.997701569	8.26482572	7.435419481	7.714049153	7.535171016	7.578150678	7.559047396	7.625900986	8.041090336	8.362919184	7.945771187	7.432249189	7.805783534	7.085741952	7.831000023	7.822703275	8.348319979	8.050276006
1406	7.248630255	6.901990278	6.46530405	6.50486226	6.365581784	6.803338055	6.717633227	7.154486018	6.927815353	7.561301199	7.220544283	7.475187996	6.706586472	6.996728525	6.637347591	6.776203939	7.292169715	7.334205183	7.205114584	6.35802077
1407	8.535962927	9.188528109	8.435903932	9.811481143	8.440495079	9.132185437	9.979493364	9.605906232	8.878326976	9.098935199	8.169231487	8.714088424	8.944892897	8.896469943	9.351260821	8.488776558	9.002456838	9.093805562	9.022501835	9.157595913
1408	9.052437225	8.241398736	9.69811545	8.497781669	8.945782378	8.316259367	9.247244307	8.772068621	9.503592255	10.13324088	8.213672062	9.608178105	9.218439006	9.236545382	9.993886475	8.749092706	9.148536462	9.062173262	8.73742675	8.515298809
1409	9.647963562	9.661912029	9.169876272	9.931338521	9.655969106	9.67011399	9.448087017	9.881495208	9.649071261	9.505393786	8.640843553	10.42368902	10.08621529	8.7827042	9.40369684	8.978503523	9.426499294	9.090484667	8.839279312	8.771383474
1410	9.23739912	9.147451708	9.046871879	9.445384262	9.607005206	8.712723081	9.167370319	9.559935277	9.568017732	8.195004229	9.337079652	8.333311124	8.501062802	8.917988748	8.035341358	9.130459906	8.963098713	8.862344214	8.394565513	9.039410614
1411	6.729852476	8.413739963	7.408050645	7.031394822	7.302987487	7.119991228	7.217675143	6.811834249	6.938229585	7.038954758	6.620178103	7.610143871	7.294981557	7.422797612	7.436107195	7.009293189	6.607349552	6.78930738	6.876638552	6.777231271
1412	9.88891695	9.70027849	9.656969091	9.535561642	9.640603463	9.637677579	9.427994064	9.513704931	9.944929269	10.1625875	9.465772526	9.734651662	9.647376677	10.02506296	10.165283	10.2293669	9.319813088	8.996759213	8.999193402	9.940822418
1413	10.21369858	11.21260062	11.01530902	10.86984398	11.44912467	11.53304074	11.35583671	11.35017944	10.79997032	10.03746794	11.28248644	11.34001947	11.59628455	10.5219062	11.08292857	10.75788656	11.18098356	10.80506173	10.27805871	11.69115194
1414	8.1679737	8.406364398	6.79436537	7.845477931	8.899256412	8.426886389	7.265351692	7.651664045	7.48485633	7.587257648	8.116485263	8.266287116	8.209858405	7.837280991	7.391905226	8.082048621	7.701140446	7.695824958	7.303787937	8.204962533
1415	10.53895726	10.22874667	10.1555048	9.874281858	10.74673522	9.447723198	10.76999648	10.24836086	10.24719238	10.85457555	10.24676523	10.1506878	10.22622323	10.03502651	10.72126662	10.65128683	10.74812183	10.06630875	10.54246674	11.19126559
1416	10.32531965	10.11111458	10.87264281	10.61892063	10.7654936	10.66148602	10.1320932	10.5551991	10.01210929	10.55484428	10.81472203	11.14731495	10.83262627	11.04967321	10.20978289	10.20583521	11.24237081	10.56177778	10.58070334	9.546535718
1417	6.604151908	5.439716496	7.42160334	6.633421915	6.445728405	6.120934699	6.890592628	7.249375993	6.259224519	6.286799333	6.68949887	5.983190083	7.016655563	6.477855334	6.871354989	5.847709199	6.342381718	6.894741026	6.897744617	6.189201572
1418	6.617578566	5.390754248	6.308739318	6.768406526	6.918290428	7.173808222	5.412016477	6.515351306	6.282679138	6.559435689	6.584903442	6.074916348	6.160067691	6.748309745	6.648351874	6.556946714	6.830348478	6.845143441	6.404599936	6.719412771
1419	6.739657678	6.691508338	7.00468804	5.811682719	6.585707265	7.412548252	6.811598014	5.994219362	6.59718255	6.000785564	6.673949268	5.94402217	6.091896873	6.35755609	6.752858629	6.564769346	6.967577321	5.892856596	5.940754972	6.597422606
1420	11.82892206	12.35275044	11.9690789	12.14467566	11.67622748	12.59404014	12.29676686	12.50530069	12.14667982	12.60298135	12.69533379	12.54114261	11.89260931	12.55404659	11.53227574	12.08197728	12.20631831	12.29873514	12.30572944	12.4739554
1421	7.591168371	8.578648537	8.276982444	7.812399581	7.737869365	7.785735162	8.581943435	8.532299637	8.013192224	7.788316059	7.896623252	8.037887302	8.381012877	7.697460589	8.196400491	8.231298696	8.281632248	7.676761404	7.534916803	6.853952808
1422	6.018940291	6.038315363	6.936099266	5.772816589	5.888767044	5.031051852	6.180645356	7.2168122	6.303159004	5.973754012	6.743086169	6.023092012	6.294336083	5.807851254	5.306986556	6.098738231	5.672104025	5.87699932	5.760183746	6.195354873
1423	5.141805787	5.929021972	5.868271286	5.632211166	5.916358038	5.328023724	5.07820388	6.148954689	5.358545467	5.725822694	5.142955199	5.702279932	5.684280816	5.938682269	5.011825012	5.271396449	5.414578332	5.556946026	5.779955809	5.309015235
1424	5.294937374	4.775371794	4.040009164	4.632266348	4.633080236	5.632333848	4.242971211	4.257995571	4.380319568	4.609805206	4.909290885	5.087142318	4.57460746	4.868951377	5.218406376	4.844022174	3.577517507	4.412914172	4.666329701	4.156380809
1425	6.697713595	6.005725354	5.773648634	7.068976424	6.982418075	6.643709289	6.528042421	6.349062675	6.909555615	6.370712138	5.852545532	7.348837525	6.813522237	7.017802645	6.200394756	6.280149097	6.691544055	6.414986419	6.254131655	6.729927496
1426	12.50709968	11.29682466	12.73496865	12.17563597	11.7708205	11.41654629	12.95828925	11.91686671	11.5234328	11.07843757	12.61668869	13.02695332	11.03595013	12.21613989	11.98329825	12.03886324	12.19277152	12.58172757	11.00032316	12.14340827
1427	7.042344989	6.581794022	6.740653703	6.845778839	7.645775436	6.697438163	6.970286292	6.624353798	6.966459876	7.377818726	6.846504216	7.340609954	7.420877148	6.704619406	7.127951325	7.240149165	7.214229531	6.858589665	6.901969337	7.825688396
1428	8.911244871	8.650371948	8.228740987	7.899906973	7.560305708	8.197538642	8.303483891	8.224905788	8.647778568	7.559224422	8.311811637	7.710934301	7.964700154	7.461145465	8.396089789	9.20671168	8.511906384	8.708913305	7.998642556	8.464519315
1429	6.108770503	5.781402099	6.143977185	6.655601951	6.27999898	6.486660785	5.639910799	5.6799711	6.329543636	6.150587784	6.927049753	6.155687294	5.417920994	6.673179793	6.633277432	6.255260423	6.297692592	6.617870572	5.123452316	5.884329471
1430	7.713353001	7.498281079	7.062351314	7.462714417	7.267540797	7.359768644	7.930389539	7.713816902	7.701329574	7.146933263	7.629363236	8.173321523	7.649929157	7.565228873	7.450849698	8.518828747	7.655197205	8.599274336	7.852627761	8.517328418
1431	6.707701526	7.378386391	7.129617362	7.261139197	7.060014934	6.909807401	7.123499969	6.762324645	7.755910157	7.842472466	6.453720275	6.965956806	6.889224358	6.368792539	6.936423675	7.084691621	7.29523582	6.75769297	6.148635861	6.590146203
1432	7.494788149	7.818561306	7.296233926	7.018297695	6.776089445	7.237151638	6.753038353	6.994825444	6.928488504	7.475907072	7.565573769	7.825796155	7.35247203	7.357797427	6.472124061	7.325822531	7.48028245	7.47709605	7.096341487	7.681361304
1433	9.549675216	9.044626052	7.888439043	8.424744601	8.44845254	9.053766617	8.903936356	9.3372981	8.684346953	8.141329187	8.394019025	8.670382288	8.56645231	8.855435799	9.515275887	9.214456075	8.463634227	8.505049463	8.977361274	9.806388602
1434	8.960343334	8.923435827	8.795165576	9.120983658	8.264601452	8.521834837	9.231946859	8.768413113	8.942709016	8.45858673	8.704253405	8.786664233	9.165126689	8.917348274	8.7963196	9.457205541	8.954826004	8.781291808	8.733901626	8.701679798
1435	10.91151562	11.90944488	11.86053148	10.97868978	11.886754	10.8066615	11.78676494	11.65708677	12.05523018	10.96565415	10.95968042	10.73741778	10.85941659	11.38000082	11.22930356	11.52833401	11.00852778	11.60148005	11.90299423	11.54046682
1436	9.586935145	10.39100976	10.86995059	10.01315526	10.51126125	9.797567599	11.07921406	10.38718705	10.65524026	11.07732781	10.27062398	9.889720915	10.23992351	10.8090591	10.25158058	10.95712703	10.82021212	10.53043371	10.19634198	10.49701295
1437	11.50384948	11.50294168	11.08191778	11.36578033	10.7463633	11.92196568	11.62013524	11.4778155	11.47512989	11.26892873	11.55766488	11.77189833	11.37661095	11.72357079	12.25434001	11.39995743	11.5074331	10.95561988	11.01705615	11.51604458
1438	8.551268677	8.858586895	9.7406623	9.438560556	8.929003169	8.973891547	9.311363506	8.571571154	9.262630263	9.160277126	9.642079409	9.087371056	9.75011383	8.68607736	9.661813195	9.002689696	9.076454867	9.228959814	9.142037528	9.281496378
1439	7.62137129	6.511649279	6.650473961	6.189594995	6.648303549	6.936540634	6.445033749	5.955186988	5.968514464	6.955613288	6.172758936	6.116038907	6.556727991	5.544633733	6.723934676	6.538723274	6.660011097	6.809737282	5.875759436	6.956348592
1440	10.3154597	11.11177605	10.5464215	10.31756528	10.93422244	11.17615225	10.6656868	9.907370911	9.581187461	10.65210205	10.37310166	10.31346813	10.61624841	10.59822417	10.04407672	9.191066049	9.834120354	9.887982061	10.18848717	9.872261347
1441	10.38000567	10.67750884	10.70847939	10.3722923	9.60804009	9.512755354	9.907746984	10.94018127	10.17469413	10.55653667	9.972471554	10.52646953	10.4828037	10.3461982	10.12529191	10.76973611	10.11490069	10.22469772	10.19496276	9.416772122
1442	7.321870291	7.705960003	7.302216522	7.592537703	8.109533189	7.247511043	7.908359852	7.87694064	7.660468347	7.595628025	7.305665117	7.070069137	8.073615231	7.464540031	7.725566895	7.174670196	6.87927839	7.40384386	7.999359361	6.83040358
1443	7.338069212	7.441871058	7.161366293	6.382514569	7.107134439	7.88281788	7.356273808	7.09498803	8.069375048	7.97730077	7.96581155	7.818240655	7.88571631	7.831443424	7.589584402	7.79837771	7.302418549	7.793996667	7.698877751	7.142216185
1444	12.68131125	12.91708533	13.16018644	13.01394633	12.0090355	12.84008528	13.59168045	12.91626633	12.92695899	12.42077559	12.9390984	12.94479403	12.08710756	13.48312761	12.53757018	12.20316519	12.86168061	12.67877871	12.08166956	13.83716183
1445	8.987240275	8.455813136	9.813104693	8.82271905	8.705508283	8.821278339	9.190921917	8.706476967	8.749552826	8.959909209	9.027206537	9.516956715	8.711682984	8.784408457	8.661318868	8.630630277	9.598358527	9.181194936	9.133538249	9.540471998
1446	7.913450489	7.284807061	7.994245386	7.036749519	7.382760886	8.617607744	7.548520326	7.341356755	7.488258454	7.955943712	7.528542407	7.767584809	7.815714989	7.421426826	7.861010217	7.475088284	8.184339987	8.520387989	7.532757598	8.237100873
1447	14.2811158	15.29219063	14.09740881	14.95940559	14.72308061	15.58602551	15.30373135	14.80076374	14.06203984	15.20223542	14.82757778	14.4768347	14.472866	14.30200776	14.58911394	14.48106248	14.89052896	15.11976841	15.69869151	14.32348302
1448	5.701436001	5.289248005	4.876645322	5.330849582	5.345588996	5.628185029	5.399213415	5.483956692	5.770365488	5.489554309	5.445334278	5.85402889	6.042042368	5.845029756	5.995031874	5.975485086	5.581788633	5.637781053	6.253028914	5.302466659
1449	7.162186725	6.551305566	6.865771084	5.82254252	6.028586391	6.368957788	6.417369321	6.375152127	6.176482086	5.734372756	5.782412754	6.181316977	6.882278776	6.144496844	6.207585552	5.745193243	6.62572711	6.122221695	6.196587884	5.951996851
1450	11.59564689	12.23391285	12.06169216	11.16896423	11.98654738	11.26612786	11.2503725	11.70189064	11.96043076	11.480693	12.34196914	11.97138586	11.39185859	11.22579781	11.02306934	11.70611847	11.113424	11.48720283	12.09073401	11.29843513
1451	5.934726485	5.863325444	6.370696556	6.533317018	6.499050852	6.559249375	6.632067279	5.925299444	5.606281866	6.466834336	5.862395826	5.797048452	5.927255018	6.067934226	5.935723559	6.137399647	6.783210992	5.767875378	5.737627985	6.7712034
1452	5.738413995	5.542022016	6.367341896	6.38869621	5.775284921	6.46772685	6.141329737	5.602698471	5.184831383	6.105288689	5.328421854	6.406046169	5.551687218	5.193627974	6.36964194	5.958226366	5.564737794	6.180521355	5.232889107	6.251080574
1453	10.80599006	10.10338092	10.40388643	9.83700235	10.27670771	10.48604065	10.68280717	10.78713961	9.819533717	9.304687431	10.32590892	11.46451215	9.888075481	10.89169651	10.11969374	10.50404666	10.43290825	10.2822554	10.47468792	11.06646094
1454	8.445967118	8.905142105	8.401184277	8.311530139	7.103883053	8.275916706	8.011096867	7.195359511	7.06766611	7.935332424	7.234217261	8.096425797	8.295366547	7.712895665	8.449268559	8.158639274	8.514492478	8.322499606	7.764174524	8.939051801
1455	11.42416018	11.49186163	11.99834219	11.99340546	11.66159584	12.01405136	12.43405043	11.80664166	12.66295676	11.53323069	11.16971599	11.76522352	12.28081239	12.00289266	11.28554892	12.1290082	11.68600227	11.49805292	12.03981523	11.89987559
1456	8.17110772	9.231009256	8.624910829	8.083097445	7.72644217	9.15786824	8.777551233	8.494310452	9.011725232	7.418627471	8.725219942	8.227074368	7.096611423	7.958688625	7.890939281	8.645456945	8.546175596	8.315255218	7.973826127	8.318387504
1457	10.65237597	11.94535064	10.73271223	11.11878994	11.18313081	10.78566027	10.68130007	10.80152649	11.34297482	10.39995789	10.61142759	11.09216411	10.25155872	10.48983428	10.5667713	11.15674947	10.67453801	11.47767593	9.983588784	10.90499275
1458	5.292718771	5.529683119	4.604741481	4.473972003	4.817114564	4.539965497	5.030631796	5.144138927	5.636827916	4.545167674	4.329997551	4.081928478	4.562706472	5.516178084	5.145351166	5.158915802	5.765305971	4.235027991	4.060194845	4.744632029
1459	8.189151064	8.175648978	7.864160368	7.876043368	7.548111108	7.775947353	8.146207738	7.037884022	7.959881841	7.985365829	7.637245643	8.268041397	8.164838193	8.104606907	8.35939124	7.657919989	8.237833889	7.794624922	8.79747107	7.636137462
1460	5.784441129	5.387293551	5.159577524	5.892424981	4.943411455	5.935332846	5.334811067	5.21553617	5.508760974	5.234395566	6.562922938	5.460583205	5.310732849	5.737828259	5.685240499	6.264475092	5.416998747	5.391649683	5.771536525	6.07247285
1461	9.287927646	9.914063265	9.422836317	9.486471542	9.08494232	9.463977542	10.09001781	9.669033131	8.587209295	9.622648359	9.698006975	9.741036385	8.792500331	9.391886079	8.560058495	9.859761955	10.30704772	9.180566665	9.826782372	9.244811993
1462	8.82786262	8.683439336	8.746597565	8.779145872	8.21609423	7.846502901	8.958922078	8.427741311	7.771175351	7.856580422	9.057789541	8.852687615	8.9975142	8.662441684	8.62046369	8.163620073	8.391920545	8.550623511	9.066386457	8.641726897
1463	8.621108292	7.956057229	7.635931906	8.089234317	7.701764757	7.544445674	8.06967453	7.484244848	7.785401891	7.879095651	8.030309091	7.500113802	8.289484625	7.909186063	8.104221661	7.39449533	8.07445787	7.509807484	8.135784649	8.125383025
1464	7.854619795	7.874195064	8.893352591	8.741842536	9.005464386	8.386811149	7.583224017	8.302357302	8.256668558	8.230189122	8.254548524	7.229427477	8.396187145	7.437675604	7.541194164	8.734818107	7.85158677	8.880592359	8.177959287	9.105311332
1465	11.83341525	12.70089011	11.3218602	12.54810462	12.30876191	12.69764227	11.31726443	11.80529767	12.38543931	12.24414577	12.08222198	11.93039888	11.69974502	12.90404851	12.28105391	11.0969026	11.90227076	11.69566031	12.97920258	12.50772416
1466	9.397002278	7.999655268	8.637355608	8.477680314	8.800422935	8.828680658	7.810533675	9.155554267	8.151988062	8.161260534	8.478320369	8.08559841	8.267816941	7.959772115	7.506638114	9.169232362	8.048526828	7.88209283	8.515507493	8.327443933
1467	5.459602569	4.285014581	4.691570868	4.1426749	4.207548642	5.477578387	4.906799738	4.89456456	4.406694517	4.974725914	4.471160721	3.614696377	5.134187659	4.179570005	4.889048202	4.907259006	4.624594916	5.261372207	4.3604651	4.327287342
1468	9.783265184	10.15523008	10.16263556	10.1536979	9.24372065	9.624901223	9.771168084	10.20109452	9.737950213	9.94029733	9.455024285	9.399084168	9.87267623	9.358112374	9.162287069	9.745460327	9.46345793	9.619097167	9.760376745	9.718925694
1469	16.70645119	16.11033337	15.53577851	16.01831786	15.23537487	16.22210534	15.99618857	16.04681492	16.43014664	16.50861881	16.60925189	16.00043726	15.77614066	17.1705631	16.39591964	16.57132718	17.04527881	15.91024813	16.09170983	15.97046167
1470	5.807886219	6.318563285	5.513531476	5.853931278	5.128488754	5.818838726	6.217867436	6.096030379	6.459650044	5.548383382	6.139973702	5.053844925	5.689578245	5.909775642	6.325622338	6.101325896	6.081552852	6.286660115	5.390840554	5.49862389
1471	6.97430231	6.096069767	6.282664411	6.367152158	6.835281865	6.378886662	6.424237832	6.804479745	6.644270699	7.174333826	6.757062333	6.645910606	6.897393201	5.95858935	6.362521371	6.805957739	7.383491081	6.753864376	6.166634327	6.912177009
1472	6.742154187	7.684911244	7.463364506	7.10522904	6.673160191	7.510434938	7.641929442	7.107927256	7.285644505	8.055905919	7.697017734	7.050407147	7.324777034	6.897558692	7.17167949	7.325724729	7.290286958	6.782414354	7.431401896	7.156023725
1473	8.334798061	9.973700586	8.61200886	9.003057052	8.422815639	9.59375607	8.82535284	8.393867692	8.960056656	9.108872476	9.035126871	8.298676643	8.627215789	9.071069913	9.264328395	9.298764159	9.139549802	9.068038623	9.216021436	9.441091817
1474	7.796742198	7.992738944	7.906840694	9.37524027	7.616918134	7.740569363	7.166265996	8.369115482	7.868037636	7.503051087	7.604704359	8.838613724	7.88172926	7.714781349	8.076699974	8.382203176	8.192265578	8.628846873	8.285149318	7.001037038
1475	7.456961328	7.507543938	7.435236437	6.875394427	7.736453872	7.56721574	7.293681367	7.74298646	7.655624451	7.219866941	6.885056053	6.713652873	7.558939751	7.169967275	7.567967404	7.89706126	7.031386475	7.825019773	7.211896744	6.210966003
1476	15.81091789	15.39437049	15.71513654	15.24248531	15.82567129	15.76223466	15.11978764	15.92709749	15.43089261	15.32158548	15.69455363	14.94930672	16.41181045	15.59353571	15.55550538	15.56530346	15.86831789	16.00961069	15.44560575	15.34239835
1477	9.171781044	8.922894693	9.384800972	8.978353545	9.205475414	9.796875978	9.625055436	9.04354863	9.314016754	9.457466942	9.514819577	9.204889401	8.924517491	9.216385389	9.546913185	9.063071717	8.387419534	8.769666489	8.813248785	9.091397413
1478	12.59159789	12.28774624	13.4122116	13.25130087	12.53230813	11.6544746	11.67556922	12.73239478	12.95049101	13.03198841	13.10765084	12.47533512	12.26928372	12.13047566	12.56249735	12.03936228	12.31994652	12.18297646	12.43410247	12.47909637
1479	4.414665909	4.249127289	3.532016799	4.010762905	3.553057567	4.199310852	4.080382564	3.723378479	4.169667754	4.566140068	4.344081706	4.070657816	4.280306558	3.087096713	3.964223295	4.692881639	4.602651541	4.648553494	4.277011144	3.635069142
1480	13.02464414	12.41192186	13.66684791	12.65868131	13.47796605	12.11023149	12.98467427	13.48777898	12.30938581	12.51613631	13.15573075	12.34692375	13.43875197	13.15462043	12.84947298	12.57460219	13.3203878	11.88717841	11.81245333	12.23797401
1481	6.899271557	6.626214214	6.408579476	6.90298353	7.806450476	7.037158382	7.245935839	7.61629973	6.596005491	6.744788477	7.820488545	6.929317544	6.216106549	6.801204459	6.475545256	7.253628133	7.316263124	7.546822928	6.977255844	6.784843979
1482	7.763087844	8.043460243	8.632042873	7.933536282	8.168816339	8.370134934	8.088476239	7.553978972	8.469950897	8.1785245	8.266861973	7.459403814	8.251581959	8.078245653	7.697178966	7.230280506	7.988328758	8.024477194	7.122795946	8.227335988
1483	8.762629195	8.481551547	8.067942327	8.428605526	9.222535737	8.966536467	9.108736379	8.624205064	8.106212565	8.754045575	9.05800805	9.041481265	8.842534823	9.093017877	9.057014948	8.354586877	8.528189689	8.321466309	8.601052964	8.6032722
1484	12.39237361	12.79462801	13.54976429	12.19665083	12.13867813	11.8325405	12.37650961	12.36647627	12.29674069	12.70019062	12.06396861	11.80498344	12.33238517	12.20252169	12.36312409	11.66564137	12.55691682	12.91329773	12.69011558	13.42221881
1485	10.47855686	10.28896575	11.00214418	11.82255446	10.55649693	11.10880359	10.99321401	10.45141559	11.3672476	10.58751095	11.02738561	10.61786208	10.37088482	10.49844248	10.65771706	10.64117925	10.80510677	10.4804547	11.00255013	10.71450959
1486	7.537637577	8.96196987	7.279843255	8.15706177	7.132728119	7.549731873	8.441951051	8.413182369	8.02649446	8.785633208	7.850247129	8.398628456	8.635469931	7.071976043	8.134478883	7.520624797	7.593211585	7.87159359	8.522253829	7.787878018
1487	7.677403456	7.677195963	8.619473942	7.894603201	8.542834384	7.026772986	8.723391502	7.423350632	7.687973708	7.494110153	8.038324864	8.292259114	7.7775647	7.822376437	7.852893891	7.666019858	7.960221462	7.498649686	7.522473036	8.418926317
1488	4.89140785	5.061972178	5.810630324	4.796894575	5.208282095	5.622376049	5.723329904	4.623131148	5.417957477	6.135548665	5.101542732	5.561748336	5.212650994	5.586135298	4.880001213	5.101941032	5.806437328	3.916182503	5.043879554	5.803994961
1489	4.278722762	4.484357321	3.858023487	4.954989671	5.367320646	4.494567451	4.550399824	4.670965844	4.473301797	4.862470191	4.330722963	4.397105049	4.226639685	4.626849642	5.031109878	5.055938088	5.459017798	5.466717632	5.349394732	4.617911724
1490	8.71334751	8.884149898	9.108303378	9.061625793	7.900494933	8.891313115	8.459174399	8.735569165	9.166747142	9.652774786	8.830847402	8.559215772	8.753919275	8.683691371	8.153184273	8.699550477	8.475150294	8.590045565	9.175751944	8.711384953
1491	9.571166651	9.815378977	10.27308052	9.395063661	9.271471245	8.896776579	8.7656989	9.758258097	8.856555246	9.120601947	9.692115496	10.21797281	9.521744958	9.185654748	9.983114284	9.499913421	9.867667381	9.769592752	10.68395924	9.412901387
1492	7.906745278	6.737316758	6.595042864	7.83410561	6.527520177	7.105797342	6.515377656	7.77765632	7.115533012	7.377190372	7.423691431	6.73838073	7.80629127	6.677457878	7.34083557	7.016259156	7.18574166	6.996278976	7.010461624	7.343452436
1493	10.67024317	10.49305791	10.81037067	10.7853948	10.72611577	11.02518919	11.64464969	10.41679445	11.56455773	10.85183937	10.72416279	10.78633415	10.21736905	10.87980481	10.39250793	10.62910405	11.06715905	11.04402803	10.62698691	10.96047687
1494	9.734147767	10.23736674	10.54462045	11.29667243	10.27595759	9.984431786	10.25435445	9.953748191	9.477317551	10.57099777	10.61182623	10.62769733	9.884593225	10.30310163	10.834109	10.27287449	10.48668762	10.22939743	10.14123575	10.53260541
1495	7.97512269	7.929981274	7.245851249	7.600050476	7.713810621	7.994160382	7.957002617	7.790697585	8.666454514	7.404541595	8.132598887	6.753862391	7.3658532	7.638452371	7.6551352	7.431307992	7.045281748	8.569151177	6.781302738	6.876120475
1496	8.807873246	8.708801641	7.478977056	8.71455551	8.585237845	9.229370506	8.518730682	8.797583429	8.559978962	8.29327067	8.759983724	8.926283515	9.114763629	9.058273162	8.638652603	8.826195015	8.4115526	9.000353093	8.777181716	9.468108131
1497	12.9234096	14.0318429	13.77396523	13.01463692	13.17142815	13.93191883	14.32616371	13.65083385	13.05180898	13.98308014	13.56440442	13.30538049	13.07300055	13.94243078	13.06135459	12.25858498	13.39520266	13.77990459	13.46614008	13.93137562
1498	10.16109865	9.205547929	10.06352717	9.455280755	8.981726947	9.282293894	10.00407195	9.413916804	9.191850994	9.801608012	10.05987098	9.911466489	10.14550695	9.914370599	9.421555258	9.510096924	9.11308243	9.801861296	10.07940079	9.405042796
1499	9.770802227	11.21324219	9.906537176	10.61346021	10.14953082	9.538493169	9.741415057	9.674613822	10.44771729	9.810995372	10.67642685	9.33091061	10.96893138	10.13941072	10.0935035	11.01543678	9.199075291	9.357591067	10.46122026	9.84180963
1500	9.319062717	8.924312816	8.769381452	9.710535582	9.284451565	8.642863373	9.006699048	8.490422882	8.618287914	8.660155342	9.402822251	9.527307764	9.740942108	8.220235725	9.633896044	9.262257398	8.599215116	8.334407575	9.063190777	9.468604023
1501	5.995863376	5.480150711	5.389491248	6.045583833	6.066827392	6.264083688	6.225218383	5.58094732	5.829493503	6.312075322	5.454936827	6.331323454	6.667330352	6.121308531	5.901376073	5.854312686	6.742838244	6.412020016	5.396757661	5.834611946
1502	6.342300525	6.788396248	7.464059971	7.100564134	6.985747425	6.919578865	7.54084423	6.580271647	7.754569219	7.458887767	7.664258471	7.442548127	7.286227302	7.365806861	7.364625496	7.080495482	8.071811772	7.409881467	7.870783861	7.83562428
1503	9.645229119	9.539410011	9.567486434	8.659182105	10.05220273	9.624632095	9.845551825	9.760093587	9.521909247	10.23171668	9.852041733	9.697356338	9.453563124	9.758078466	9.149748786	9.883490386	9.321164418	9.294744233	9.075834297	8.936670869
1504	7.910346959	8.410598259	7.985019612	7.505104471	6.943899288	7.144521568	7.445750729	7.590365918	8.109487125	8.701359768	7.948322894	7.996975539	8.257073074	7.055034859	7.346988762	8.196640695	7.134186093	8.063895355	8.022370093	7.782202563
1505	8.945303499	8.036142346	7.486203453	8.268725615	7.673848093	8.423548281	7.580355347	7.57776118	7.561502609	8.270589618	8.031348183	7.496718898	8.177821503	7.875852508	8.067238101	8.177904733	8.759178412	7.381710729	7.361274351	8.171648649
1506	6.570249842	6.31476752	6.871635364	6.625884158	6.927740091	7.183084399	6.37790485	7.063679634	7.45429416	5.632114101	6.518763346	6.74311972	6.541431176	6.43505954	6.208133156	6.501466005	5.285485182	6.664767351	7.414830499	6.86712032
1507	10.4672017	10.28997001	10.17681753	9.839433656	10.55638413	10.2572047	10.02741602	9.543970129	9.951474684	10.53323561	10.31579857	9.969842635	10.39462912	10.29574845	9.799836727	10.12602911	9.620928555	10.58612909	9.447294602	9.935664071
1508	7.948090979	8.036231307	7.102227563	7.90570427	8.191336168	7.703872021	7.711396591	7.728913542	8.223692471	7.904365177	7.814427248	7.686837197	7.364341871	7.38748505	6.24670313	7.897501479	8.136293801	7.715512311	7.969793999	7.456722407
1509	8.449016149	9.210169781	8.730507567	9.36736608	8.803468098	9.388609661	8.418475611	8.753379675	9.446143659	8.062864383	8.621173813	9.583840932	8.788127836	8.741331419	8.869078082	9.194825365	8.55049134	9.03885091	9.359214236	8.420402053
1510	10.44207022	10.24881711	9.928332597	9.347629838	9.94447194	10.55420472	9.969458347	10.53792932	9.424647935	9.227294178	10.23537673	9.320746629	9.938291315	9.587675054	10.20256098	10.42937727	9.948183683	9.538177909	9.923883418	10.27582857
1511	9.864959973	10.26630243	10.07072626	10.26301142	10.54337483	10.14424336	9.510894972	10.24639086	9.990017589	9.880938727	10.68269294	9.782572597	9.169703892	10.10023691	10.31760333	10.01729999	10.08875392	10.09547853	10.17633334	9.064143418
1512	6.22960023	6.069492207	6.134984024	5.92282338	5.691034446	6.156301366	5.790795124	5.807367809	6.137082753	7.303310735	6.424468633	6.322444503	6.44009382	6.034132158	6.764840985	6.56660895	6.607036676	5.944815494	6.290467658	6.197417361
1513	7.514413236	6.694091505	7.459198636	7.017717874	6.982435696	7.219801276	7.647849372	7.252357871	7.100988362	6.935681463	6.892357653	7.577278405	7.446645492	6.719093099	6.459462793	7.361533805	7.142698548	7.372480442	7.329218386	7.569660875
1514	10.24433015	10.11989991	9.63867952	9.949106831	10.731643	11.42372852	10.04663547	10.14566148	10.33313996	10.26586544	9.788811053	9.644277399	10.27956565	9.902104695	10.50010817	10.03934149	9.82974635	10.37392627	10.87931469	10.26987208
1515	7.06479415	7.976835058	8.799343564	8.265653116	7.60884654	7.938246729	8.166452446	8.105545991	7.431646587	8.037438466	8.006644492	7.877906211	7.899081856	7.821238232	7.913545749	8.351366927	7.879204365	7.834992927	8.347337798	7.797152458
1516	10.78671387	9.477157956	9.05695714	10.18606753	10.0264773	10.21803838	9.415142598	10.18089962	10.51609013	10.15361317	10.30166906	9.671225393	9.770966024	9.25981516	10.50660075	9.812383693	9.869573486	10.39530314	9.919966051	9.87523997
1517	5.738336067	5.398358557	5.334596251	5.294446353	5.047764339	5.109859495	5.426444314	6.020491025	5.627002753	5.275978881	5.522862907	4.824340684	4.948087223	5.368207847	5.156699104	5.663901097	5.122023759	5.4692983	5.128732243	5.892042083
1518	12.85173576	12.5508097	13.37456349	13.72713982	13.29673567	13.18677561	13.20757965	12.91431008	13.02754389	12.59395885	12.94225534	13.03888703	12.58629595	12.67077764	12.97260381	13.19848962	12.71966042	12.65843165	11.39491554	12.9752965
1519	5.292214784	4.799171124	4.844492538	5.0322994	5.015152017	4.766726606	4.364589053	4.309694287	4.383004269	5.057927665	3.897734404	4.636566443	5.271771011	4.499418052	4.594432318	5.298178552	4.332479283	4.363412301	5.174149591	4.654675553
1520	5.629623343	6.470886571	5.900459205	6.33445471	6.010773754	6.423102592	6.405203754	6.778941363	5.38305991	5.379296443	6.428805356	6.16534376	6.256628682	6.90763278	5.238010175	6.076135097	5.648074491	6.37432775	6.422880541	6.340151699
1521	12.03639205	10.8128705	11.02297385	11.10047044	11.60853144	10.83027529	10.65246919	10.67837013	10.82666839	11.08927568	11.43976589	11.33015862	10.9980574	11.32799945	11.0688661	11.13089324	11.29632947	11.43345834	11.52490935	11.25149516
1522	12.18350158	12.8769739	12.42694889	13.30868478	13.00389647	12.4976767	13.40642017	12.88589835	12.88094966	13.29527921	13.33629965	13.0206088	12.44508281	13.476345	12.86960207	12.61379087	12.76930046	12.54228933	12.9951791	12.25658088
1523	5.071585888	4.565127543	4.427057981	5.044534515	3.946668056	4.497032515	4.853267708	4.7321097	4.742668272	4.850132969	4.331183945	4.804682023	4.679368398	4.910385118	5.075686223	4.818643196	5.483777067	4.683895873	5.051654144	5.129796823
1524	10.29933784	10.48192429	10.82280126	11.12177795	10.53581618	10.33737238	11.45380432	10.50356802	10.94659561	10.5367792	10.83743573	11.5879682	10.04989053	10.94563157	10.53590159	10.27863275	10.58366379	11.22769465	11.04689042	9.205691514
1525	10.02163364	9.619081661	9.727012484	9.690332936	10.57922117	10.14381993	10.70721395	9.864092037	10.16827708	9.563622413	9.543626493	10.33447094	10.71508757	10.1969223	10.48911403	9.154870151	10.74383284	9.97464247	10.49100606	9.037644876
1526	8.382682295	8.657667623	8.808112781	9.149668751	7.75723859	8.093559109	8.781056223	8.036402167	8.078395637	8.516371391	8.829133701	9.531878005	8.627388685	8.902747453	8.142269123	8.975917778	9.01084945	8.584629926	8.131024284	8.461622509
1527	6.304389224	7.001304347	6.901660037	6.986621802	6.795697117	6.899746674	7.12011285	7.386505184	7.088843833	7.081045885	6.770944621	6.916211003	6.742495906	6.765298899	7.188491887	7.242240256	7.881558285	6.702657726	6.920019769	6.684838196
1528	5.652176237	6.256241257	6.787892523	5.434482965	6.96336117	6.733391165	6.275679474	6.847971173	5.865400034	6.170751394	6.263952385	6.609077443	6.369537723	7.082311863	6.733617595	6.019124551	6.722811188	6.833632792	6.222455209	6.501815644
1529	8.957234062	9.562683725	9.591977808	9.301932439	8.97209281	9.742702975	8.727081689	9.348696023	9.664944589	8.96483185	9.537755179	8.973150642	8.657251451	9.107106036	9.620378068	9.143665072	8.864004376	9.674161096	9.108822398	8.703531348
1530	12.94243722	12.53333369	12.80519366	12.853209	12.57544361	13.13116941	12.74164706	12.60275925	13.02524949	13.46901275	13.28487834	12.92054844	12.87322157	14.00488362	12.72466611	13.11709111	12.18835366	13.46611105	12.62637244	12.60939684
1531	4.796702706	5.676564951	6.108229369	4.561945192	5.10208418	5.727065596	4.426519603	5.284535306	4.677251489	5.36664125	5.675986261	4.516681919	5.279544804	5.223611215	5.712242756	5.128881146	6.206160379	4.995465191	5.459172571	5.543637142
1532	5.72590508	5.124779321	6.124362103	6.280395908	6.031738589	5.163302818	6.022026855	6.010929629	6.050498044	5.881757864	6.188314129	6.400382936	6.448977756	5.330344442	5.600971601	6.329506626	5.531207718	5.643172733	6.56312797	6.142255773
1533	5.464318487	6.100770835	6.426220827	5.319458778	5.819409646	5.064906272	5.435170101	5.855538853	6.161330486	5.596096017	5.572447488	5.737509444	5.751377051	5.434863017	5.913669447	5.776850354	4.851896884	5.465707683	5.460633999	5.779866232
1534	9.369084368	9.133635697	8.325764812	8.748638057	8.583718356	8.649785794	9.089275975	8.350539157	8.852911915	9.337373904	8.554129965	8.948449111	9.074116396	8.253390142	7.616017952	9.200073486	9.02494183	8.799309872	8.562435376	8.712695915
1535	8.406606757	8.597465156	7.793879097	8.477776841	8.559508795	8.245219922	9.221561232	8.373893742	8.529814279	8.654738091	9.087329045	8.478245275	8.57887475	8.223151728	9.022231461	9.037035016	9.022932283	9.100186971	9.843963661	8.633796042
1536	6.292794396	6.074428468	5.408789743	7.083270513	6.591599299	6.529634827	5.700891354	6.573905532	5.875882163	5.377897169	6.106220071	6.643770633	6.846248151	6.204296613	6.256705271	6.748379255	6.747116431	6.251740481	6.488055764	6.08587589
1537	9.717823664	9.007707468	9.409432158	9.837331809	9.220230073	9.473262284	9.614394354	9.862013716	9.908511308	9.741024089	9.863526991	10.00437005	9.193090307	9.867535233	10.44096709	9.516781067	9.56358479	9.401115745	10.2556781	9.784083235
1538	7.323717021	8.314256326	8.031180711	8.386549268	7.732520804	7.823929439	8.694263991	7.485033348	8.378304305	8.290338078	8.035982811	8.099330905	7.77581454	7.528588025	8.000408994	8.536004947	8.446202213	8.475437102	8.542175385	8.905967996
1539	11.50637154	12.22034913	12.04439141	11.23109545	12.04090522	11.51986575	11.60120894	12.13685134	12.54810456	11.75860238	11.8426837	12.12294118	11.60669859	12.30719645	12.11783228	11.75803528	12.38425173	12.96774291	12.0140418	11.99288411
1540	9.593635261	8.588038839	9.228423516	9.6686771	9.77235195	10.01141602	8.919146025	9.275067059	9.59113031	9.544483255	10.05557995	9.86937854	9.315152157	10.0770786	9.674171137	9.392463409	10.20604569	9.971049426	9.483234653	9.180535615
1541	11.67273223	11.43261484	11.038277	10.54124226	10.36964021	11.00000107	10.53496076	10.77227433	11.19485106	11.11151837	10.75393854	11.19782348	11.59839922	11.2027758	11.35925186	11.16705603	11.00878786	11.46904856	12.27560668	11.10561388
1542	9.698895231	9.809715605	9.617531139	9.587220313	10.43909268	10.14079236	10.08020558	9.506301428	10.47938054	9.431661376	10.14848528	9.168375397	10.41659807	9.179681712	9.810541103	9.634597452	9.674677814	10.67451426	9.713110894	10.26210881
1543	10.2387925	10.37551227	10.01749325	10.15864385	10.00680031	9.796470224	10.21803538	9.938483776	9.992765473	10.54852323	10.12499827	9.834579468	10.53659908	10.41503421	10.07977597	9.532152508	9.719700301	10.19703626	10.05184664	10.38521403
1544	12.11776962	11.19423212	11.61938859	11.50769894	12.05793227	10.50475733	11.10276979	11.69487544	11.46591729	11.53030542	11.18159996	11.11056346	11.74053761	11.82881392	11.5381591	10.67500416	11.54249611	11.21763314	11.1133824	11.377859
1545	4.467867709	4.72611063	4.351872983	4.585685634	4.274874021	4.467898269	4.144346737	3.75096469	4.256522345	4.383400621	4.364243883	4.918203827	4.2996347	5.014937562	3.604133247	4.692159942	4.270755469	4.306042418	4.1968444	4.80082412
1546	9.916782883	10.5920496	10.10694789	9.797808821	10.84392312	10.51133291	10.33106633	10.60019804	10.59676659	10.57596981	10.31013452	10.86779033	10.27971501	10.42633504	10.81034113	9.536554383	10.6148601	10.33792246	10.55895609	11.15466804
1547	5.515904013	4.733168132	5.267277322	5.142964771	5.577168391	5.08077586	5.807526543	5.734359969	5.375135838	4.042527444	6.171124955	5.817680066	5.650235255	6.19262177	4.56029503	5.875313477	6.234273123	5.83935752	6.216896118	4.79245176
1548	10.42799096	9.12441847	9.833015136	10.03775702	10.84327927	9.822021616	10.03069534	9.154105087	9.883789626	10.17278608	9.663128114	10.22903988	10.33986694	8.828238371	10.54230319	9.311540533	9.895010658	9.997807483	10.41420754	10.27296705
1549	13.35299104	13.98202612	13.39672967	13.41148235	13.54018039	13.83329626	13.14760906	13.93829767	13.57941963	14.03655561	13.83029618	12.39402434	13.36810078	13.95171134	14.19326345	13.58053771	13.80996718	12.61402847	13.43055142	13.36813929
1550	7.531717885	6.968410616	7.092383264	7.142354407	7.83010191	7.145366531	8.040776903	6.701541143	8.131593937	6.865498231	7.349720771	6.973204138	7.486300378	7.160689667	7.262116242	6.725241939	7.156323929	6.878432633	7.11774905	7.103587183
1551	6.905745066	6.083193588	6.794778218	6.209516672	6.582282549	6.884256628	6.595886834	5.926035465	6.783782957	6.310760909	5.646120593	6.808769918	6.365651605	6.831907317	6.545979042	5.58243457	7.047441646	6.842442476	6.976842004	6.76571671
1552	8.694610752	8.551403665	8.300220672	8.497553916	7.442970629	8.705350348	8.300784775	7.718288371	8.279200105	7.892522892	8.449777095	8.173852719	9.108888923	8.696382046	8.288950836	8.169997925	8.103290552	8.277360663	7.220033956	8.0263475
1553	9.269973706	9.390321495	8.224240209	8.831404573	9.421350947	9.426332115	8.817369113	9.202415692	8.584546241	8.914563086	8.892460884	9.006703393	9.258940269	8.977400557	8.886484575	8.450290799	8.815357035	8.683177578	8.931282469	9.199657502
1554	10.20541425	9.086082211	8.925116562	9.184233433	9.259929546	8.966340074	9.378977535	9.470979431	8.776582637	8.925740773	9.591032348	8.685811866	9.32563571	8.602984803	8.974361107	8.546624249	9.193577907	8.837895589	8.044307821	8.8143582
1555	6.904729751	7.552016777	7.372690522	7.146594517	7.686371378	7.474661479	7.544776642	6.807458689	6.711528367	6.754804805	7.289966051	7.236669185	7.862060559	7.51555765	7.584031527	5.997673575	7.838450088	7.615899292	7.589622166	7.895980248
1556	6.889133299	6.604284379	7.397231878	7.148422212	6.274614786	7.499665211	7.429366416	7.844561612	6.547842468	7.631516977	7.317772352	6.900940418	6.479422423	7.185890515	7.115819112	7.317668409	6.619599222	6.785007785	7.717537415	6.735895129
1557	8.340007396	7.806747208	8.438346154	8.413008013	7.460782533	8.650462214	9.011803875	8.113291168	7.966183067	7.500324807	8.504401216	8.045659974	8.801171079	8.334762222	8.447323476	7.894545349	8.333402756	7.911197865	8.387331376	9.353373791
1558	4.972706361	5.474518047	4.632061575	4.771788739	5.068585114	4.835701754	4.872306856	4.595713558	5.337666013	5.15391052	4.914686607	5.057238365	5.437953686	3.926782512	4.720534516	4.288567973	4.844857534	5.340155666	4.981224595	4.608008044
1559	13.35029487	13.91970335	13.00052074	13.05363379	12.63833293	13.01456487	13.52275653	13.42573544	13.60886588	13.39198789	12.87526404	13.85245642	12.9329821	12.86652869	13.04793624	13.60771353	12.78960359	12.82702344	14.12764306	13.33036321
1560	6.674219746	7.922551826	8.342790631	7.720730037	6.862438383	8.487216807	7.294211424	6.666427874	7.812260128	7.44609286	7.12685824	7.927304407	7.909641835	7.708413942	7.052297757	7.977712228	7.865498704	9.022708143	7.873496724	7.499774776
1561	4.072255647	4.601897827	4.560929811	4.697968755	4.930666719	4.697995567	4.615601638	3.908476038	4.921560391	4.691925493	4.037402379	5.266311116	4.229690343	3.583288044	4.263806602	5.210836721	5.113126849	4.458684588	5.117237123	4.842150236
1562	8.376701159	9.377233172	8.427401819	7.948391545	8.145841412	7.789663355	8.886690702	8.783599542	9.362519371	9.351825266	8.780982752	8.748604901	8.65176659	8.035532742	8.464835134	7.673055922	8.797369805	9.042191704	9.060537038	8.829156466
1563	7.835638664	7.144702766	8.346580329	8.320245087	8.176849247	7.271934583	8.39355232	8.11325139	7.596491748	8.430050139	7.879456722	7.557885098	7.911967722	7.949913623	8.348559055	7.852075044	7.34484844	8.546684093	7.992286462	7.788023613
1564	5.309885265	4.492495617	3.950686722	4.737256725	5.314506757	5.136384997	4.960670632	5.11081175	4.204514744	4.830416489	4.723071343	5.287661665	4.379556667	4.385617522	4.74255459	5.109227204	4.959918757	4.805675397	4.722404659	4.377951641
1565	16.16668474	15.93613807	16.19384186	16.2961354	15.57294221	15.9187695	15.9337963	15.40721244	15.96993561	15.96415051	16.04731369	16.08810432	15.19592641	15.43383739	15.50325033	15.21352804	17.00127236	15.90167368	15.41097359	15.55375413
1566	6.076211628	5.911912075	5.758724996	5.765490898	5.618764697	5.748025205	5.617186324	5.841793867	6.020550106	5.691689397	6.07201667	5.798581145	5.849754211	5.971794136	5.847568314	5.339778603	5.413597014	4.700780267	5.903426253	5.420455432
1567	5.190498207	5.318498061	5.58072748	6.176297058	5.693023418	5.497012693	5.071467496	5.906164367	4.356707865	4.711337057	5.117161694	4.918014982	5.141049466	5.271625478	5.532843311	5.611830471	5.120902248	5.076518736	5.335415977	5.461718804
1568	9.227367659	9.99945252	9.949518389	10.25238902	9.844071021	10.17372938	10.41281748	10.20383041	9.958146015	10.44295849	10.05798594	9.411148169	10.45697987	10.17128632	10.53363928	10.3710393	9.688567432	10.05831211	9.801150932	10.36455511
1569	12.91677087	12.54334864	12.43176107	11.73956438	12.70673791	12.98007774	11.92205366	12.40715899	12.51353375	12.25993118	12.19567853	12.59006809	11.90878808	12.77890714	12.47820698	12.33207713	12.42710774	13.10720009	12.46649286	11.70865852
1570	7.792656057	7.932002554	7.602470377	7.626385654	7.862744841	8.072082233	8.192918626	7.95596884	9.163754056	7.638001315	7.809421323	8.076309844	7.60700533	7.268315477	7.79722307	8.533852366	8.607814758	8.364156135	8.086581828	7.984839365
1571	9.284643156	9.334111086	9.124003382	9.147080386	10.1057218	9.389230214	9.675011872	9.025353335	9.607192823	10.26082913	9.151046952	9.47514233	9.556555723	9.975610534	9.42483574	9.355259669	8.382251909	8.994239654	9.411910723	9.704953842
1572	5.296910602	5.539008785	5.561904332	5.625453229	6.484308291	6.31782494	5.495171016	6.15737065	5.86583761	6.371246241	5.778658107	5.687428911	5.036408967	6.073071174	5.675456631	5.349651734	6.003622982	5.232228861	5.995219787	5.959609164
1573	11.64331728	12.61855194	11.33534855	12.05522119	12.35957655	11.79655752	12.02507247	12.8771956	12.1674824	11.81644743	12.45134546	12.6172127	12.63494657	11.46988892	12.10060746	11.68423651	12.27353655	12.87157987	12.35218483	12.10239305
1574	9.959779256	9.587240904	9.350524998	8.971652331	8.822243083	9.737123734	9.286107582	9.954302233	9.423320195	10.43863672	10.35761813	9.862853654	9.579504124	10.20132512	10.37870902	9.961992956	9.028109116	9.486344585	9.606969973	9.073077146
1575	9.061250489	8.537349008	8.31510258	8.955464752	9.766405141	8.75773251	9.090505566	8.947268011	8.498940971	8.974611194	9.239501267	9.073649597	9.589819062	9.03354735	8.74163258	8.365147375	9.462039126	9.173354361	9.454528814	9.005525335
1576	11.59290634	12.03044645	10.11957431	11.30456161	11.39958729	11.1046364	11.76954621	10.61937904	11.97707933	11.69828751	10.9339918	11.95867875	11.04437166	11.25106875	11.99654681	12.45017514	11.77529364	11.06377206	10.94527258	11.57858207
1577	7.300502917	6.195625236	6.986202201	6.371246171	7.070190929	6.952923001	7.412051865	6.52279761	6.368222546	6.317878885	6.866575296	7.019002501	6.418105967	6.367764713	7.451544587	6.135569916	7.305838469	7.7186617	6.55601704	6.877057648
1578	10.4459757	10.77773731	9.85465075	10.98201694	11.07459	10.49693287	10.28767263	9.653507799	10.07855196	9.953476324	10.61520896	9.792524912	10.02979918	9.889961005	10.67486843	10.03723175	10.03182657	9.76497483	10.52889665	9.556017418
1579	5.935654522	6.56318777	6.491388443	6.10968624	6.614956528	6.462429462	5.865823839	5.226880904	5.50765025	5.754268079	6.974607137	5.823226382	6.645159368	6.25407634	5.856183316	5.685162376	7.119024806	6.779598619	6.132317255	6.105175362
1580	10.55698202	10.5689166	10.81280411	10.46015706	10.01757061	10.80109532	9.735909944	10.41833695	9.599075834	10.06821501	10.61268936	10.19985792	10.9673007	10.58050276	11.01761559	9.952199631	9.767130654	10.44729995	9.110507373	10.17255594
1581	8.287116156	9.055471395	8.136819603	8.353459707	7.229846561	9.018580015	9.370535429	8.349761159	8.349014558	8.828001724	8.913768777	7.437040677	9.082386191	9.321622792	8.121965627	7.857520022	9.241214011	9.065367662	8.919225316	8.59860427
1582	6.629700084	7.679149545	7.52704638	6.668440623	7.918879508	6.99046713	7.243515078	7.525588916	7.46742184	6.691277166	6.990382817	7.598263215	6.9986152	6.653710408	7.475972483	7.736136225	7.509060021	7.356408964	7.769966752	7.17490729
1583	8.414409043	8.595610075	8.575680991	8.295704903	6.626542825	8.127393237	7.874118619	7.502146665	8.428715588	8.404484696	7.635414865	7.820816957	8.408655012	7.927837548	8.656395492	7.810007948	7.973862172	7.661712859	8.190863483	8.954268454
1584	5.494665032	5.310193119	5.650162204	5.314550338	6.815471231	5.399222413	6.221617594	6.261227754	6.011820068	5.361712382	5.705064842	6.172347475	5.94169309	5.782950575	5.617367289	5.970127942	6.59698169	6.688189281	5.404918432	5.960740119
1585	8.38961506	9.042151138	7.733252724	8.360236408	7.814304428	8.903732588	8.346030767	8.975018116	9.890077614	8.859701951	8.586595511	9.317526415	8.242358251	8.486239602	8.64415881	8.545940884	9.144066172	8.485844496	8.93146461	8.6704465
1586	10.65293797	10.84493688	11.37101696	10.86760646	10.82885226	10.32169954	11.06271661	10.30842302	9.412310974	10.85600802	10.3375779	9.940435726	10.92350851	10.52201061	10.52979993	11.19781479	10.76534732	10.74056735	11.01492252	11.14610317
1587	7.546231271	7.101484172	7.766891733	7.448566524	6.566878353	6.793637251	7.018730413	7.264437741	6.921615671	6.459510856	7.330492075	7.614994771	7.364103352	7.496548357	6.942430452	6.962728216	7.259140776	6.656747393	6.939166795	7.044136251
1588	5.79275206	6.408367238	6.848794555	7.201831392	6.344628024	6.389065261	6.795874851	6.140708937	6.416599888	5.724687148	6.918408122	6.356128772	6.067132036	6.51334082	6.721804547	6.600424695	6.646183119	6.522077385	6.173996401	6.037600687
1589	4.491839468	4.895110023	4.49907518	5.441534306	4.589378052	4.128150562	5.638474549	4.698680309	4.727690346	5.492056203	4.937475688	5.222454089	5.20846773	4.555845944	5.36084622	4.688595647	5.05413743	5.16231008	4.863910551	5.373180263
1590	10.6703476	10.6608988	10.82257532	9.713882919	9.474174025	11.04228928	10.22214645	10.79076749	11.23864586	11.2829949	10.36093399	11.76028539	10.62061564	10.49187271	10.0068008	11.14987715	9.490552732	10.26482795	10.97776538	10.74862221
1591	9.227779729	9.937952245	10.55606832	9.744064499	9.98895197	10.2369391	10.22326422	9.356709056	10.13478913	9.935253268	10.05618961	9.261115734	10.62148461	10.00403538	8.724445931	9.926242199	9.784928846	9.633845476	9.450177556	10.18400439
1592	8.373501312	7.952461039	7.897455062	7.1079786	7.916405318	8.871977189	8.56946601	8.081985482	8.279144627	8.04714502	8.334017587	8.048137386	7.68030399	8.458134555	7.726376819	8.38334639	8.472081392	8.318768371	7.518515364	7.856379797
1593	7.579167592	7.024034849	6.734822756	6.974240581	7.424115229	7.268460116	6.826366781	7.095983922	7.595519422	6.980961618	6.659608445	7.071088108	7.296954418	7.629097678	6.474911735	7.820946069	7.870680545	7.141741896	7.898823445	6.627829429
1594	9.797729987	9.621902413	9.008375509	9.914976147	9.619349604	9.655023136	9.102360663	8.836349867	9.542259567	9.961715379	8.926890312	9.082163697	9.34807131	9.638356912	9.463929788	8.675755514	9.928380175	10.01833958	9.397856958	9.940843631
1595	5.736404194	4.843014208	5.572519062	5.411865711	5.737497161	5.27833896	5.370702095	5.826988085	6.067904538	4.29778786	5.690639335	5.528027255	5.068225983	5.085941925	5.150853089	4.452317402	5.331989897	5.156882198	5.539131122	5.388358937
1596	5.549887372	4.883189934	5.267522239	5.287021098	4.958676587	4.650603263	5.105182321	5.232917734	5.03015212	5.299330363	4.806230862	4.993524699	4.401569024	5.702431379	5.003674804	5.695662254	5.636020145	5.337358328	4.603448794	5.744992126
1597	5.584405873	4.667388956	5.526880144	5.816797494	4.865247194	5.061079688	5.271737289	5.833446843	5.158108363	4.972870721	5.303742621	5.134741074	5.125853978	5.725553583	5.341316311	5.898139676	5.4263198	5.367142882	5.476045038	4.837473201
1598	7.814514867	7.658441868	7.561496686	7.320243668	7.819643484	9.171787061	7.354013101	7.40136422	7.64351621	7.357443867	8.328555446	7.08937416	6.833910986	7.189967033	8.732893176	7.338851111	7.21645147	6.748731052	7.350456925	7.169109947
1599	10.89904348	11.86348724	11.50008882	11.50167226	11.23186952	11.94774871	11.27070192	11.81710894	11.68552544	11.60502089	11.74641595	11.45727581	11.4275584	11.26617021	11.10013609	11.20365578	11.54989378	11.44942442	11.55177723	11.85050588
1600	11.16897882	11.00211662	11.81311645	11.96317469	11.63750281	11.40161665	11.46351818	10.77804304	11.35712844	11.71624651	11.02467188	11.3593736	11.10188759	11.00037998	11.16128391	11.40021087	10.72635329	11.83107903	10.75017057	11.30199025
1601	7.280040975	7.011901547	7.066947197	7.31109507	8.331307442	6.905395922	7.188520306	6.381007624	8.418200183	6.415895412	6.47042881	7.179299432	7.940559729	6.965829004	6.918374912	6.741522416	7.91935341	7.093593845	7.407701599	7.882140921
1602	14.03580383	13.29498918	13.77898519	14.41336037	13.93311369	14.48338069	14.08431529	14.16257029	13.82005079	14.12350819	13.20717514	13.34312634	13.8376146	14.07741494	13.49204925	12.40297497	13.51874934	14.67930714	14.46523563	13.58997549
1603	5.619001296	6.263424169	5.559361665	5.329762894	5.776348082	5.252951454	5.516427759	5.674293836	5.953314308	5.561433924	5.204964283	5.162954006	5.229174512	6.144798282	6.003267242	5.624131409	5.787673926	5.923822187	5.853277817	6.128177841
1604	7.283989036	6.962718693	7.057624636	6.629348802	6.741634825	6.948217119	7.107093524	7.785107212	8.083475406	7.663367252	7.816852019	6.812227161	6.626447383	7.36055846	7.960740708	7.3393219	6.995273897	6.62982926	7.133906994	7.103969715
1605	6.794957414	6.80377579	6.874360547	6.702700592	7.29164941	6.390953018	5.803648726	7.494361855	7.314260534	6.222875043	7.086881959	6.628652934	6.659525897	6.292712144	6.411711549	6.146924246	6.107314552	6.743773703	7.163022842	6.309034767
1606	9.699420781	9.414092277	8.429381387	9.989206048	10.35901978	9.43079963	9.04475258	8.920525788	8.745405445	9.059356371	8.74650933	9.414496782	8.806061123	8.362290325	9.31312032	8.41316874	8.894063677	8.836531047	9.251194475	10.1219007
1607	4.362252775	5.05534538	4.702667949	4.753790285	4.065200022	4.744845215	4.068655217	4.771322149	5.082441615	5.294681228	5.083581799	5.205904911	5.733848921	5.693360564	4.473454262	4.995569456	5.535295453	4.620884063	5.877495211	5.675508578
1608	12.86530095	13.17689442	12.94974658	13.37613781	13.88981676	14.09608989	12.09705987	12.82698784	13.48139486	13.49279697	13.36825898	12.59139329	12.68023345	12.78156499	12.107255	13.35535796	13.34432387	13.0141887	13.09946349	12.2231014
1609	10.9340689	12.24538648	11.76387154	12.10828976	11.45249618	12.38156541	12.34242268	12.63176051	12.19778752	12.99479762	11.5580613	12.81657076	11.4964498	11.2600163	12.09368638	12.56327423	12.22459623	12.41387961	12.82797142	12.33137039
1610	8.285000917	8.88855207	8.599418375	8.810479673	7.967227663	8.6745849	8.601340421	8.261269116	8.599801904	8.249395645	8.283595218	8.84915765	8.926423721	8.629736075	8.462316804	8.58341761	8.082460321	8.453678697	9.143345127	8.06477881
1611	13.27695835	12.96672484	13.37910204	12.54315085	13.15030814	12.81800307	13.12439004	12.60748728	12.47490238	13.17216674	12.79986649	12.2229597	13.07731928	13.16494554	11.94240889	11.99303852	12.92834852	12.74437213	11.84825927	13.61535501
1612	11.10421902	10.26394843	9.507341031	9.649406687	10.72431193	10.06452125	10.2866629	10.2112524	9.559389926	10.25344633	9.364481015	10.40040798	10.1004643	10.40850023	10.09936403	9.409962213	9.833284016	10.44541664	10.63807715	10.82047229
1613	11.70662244	11.87356373	12.44807176	11.63594312	12.84259308	11.85632778	11.84308585	11.86958979	12.60514384	11.21301924	12.91299527	12.03904899	11.43605224	12.46218997	12.28537929	11.96021941	11.72231526	12.35452526	11.62546573	11.55014374
1614	9.412741417	8.608463496	9.90846519	9.768764779	8.677430243	9.721969389	9.00509333	9.965113684	9.282580792	9.735501875	8.985221095	9.758252427	10.02611271	9.172697873	8.594963474	8.623186685	9.157741193	9.915535057	8.520168967	9.345752867
1615	9.525909957	9.893729658	9.06444537	9.576861073	9.596401869	9.840483087	9.827645435	9.10915108	10.84472392	8.820443363	10.09409381	9.33541134	9.38186593	9.413814577	9.823895689	9.835471852	9.330840964	9.067500771	9.40579795	9.79312059
1616	4.854430002	4.182723686	4.995735638	4.669276446	4.817845984	4.401710486	4.798223147	4.421306497	4.744809742	4.605107138	4.782460952	5.603227792	4.415085254	3.631233397	4.64410004	4.513296502	4.141369821	5.091925233	4.081774155	4.822612334
1617	7.792992756	6.810305934	7.420935302	8.016151849	6.61320763	7.296818877	6.944645594	6.766861989	6.923141266	7.457408497	7.714977105	7.352815965	7.630831096	7.368694293	6.46262644	7.770072672	6.521155769	7.206851492	7.283496522	7.752883357
1618	11.77682056	12.40520166	11.96898124	12.04176616	11.97124496	13.00873096	11.84220276	12.11838976	11.96065546	11.37605157	12.74780707	12.68987167	12.66987638	12.18859418	12.4041688	12.6878207	11.91858224	12.06734052	12.17799497	12.51940497
1619	9.359199454	8.51427733	8.946824208	8.70574552	8.17949752	8.139798906	8.774907804	9.222322041	9.525864488	9.294382102	8.863198714	9.161824074	8.332493114	9.0631371	8.302843994	9.19826626	9.129648049	8.622317933	9.254937692	8.111552036
1620	5.182362088	5.609099777	6.263422526	5.842389655	6.375318755	5.847403959	5.208164688	4.5318846	5.350529831	5.939729947	5.447002072	6.10217929	5.793869837	5.566043538	5.710196223	5.809485355	5.702520186	6.013871991	6.080552119	6.313617005
1621	5.833280621	7.059379284	4.877557514	6.756539186	6.217480676	5.909738119	5.994482123	5.137523849	6.253984487	6.342166405	6.411661109	5.770168871	6.440866471	5.684451996	5.943005477	6.110115544	6.47003082	5.862131477	6.935926361	6.169705648
1622	7.189869479	7.883012355	6.824696322	6.407598367	7.070377515	6.962098407	7.55405802	7.542904841	7.23830488	6.867135734	5.979083035	6.948099257	7.045074464	7.106670054	7.416495663	6.708953911	6.959551889	7.158492993	6.906497587	6.447617548
1623	7.121102127	8.981836694	8.374627403	9.089045375	8.153981923	6.766762551	8.048564219	7.536155715	8.487497674	8.701326934	8.138707816	8.730767379	8.084031709	8.440000849	8.606222722	7.826847446	7.794887226	7.950131662	9.038824741	7.905674931
1624	7.401046205	6.605708709	7.727415484	7.259565234	8.027825834	6.984852137	7.345052929	6.879726342	7.505630547	6.657349218	6.402522907	7.207103911	7.178885536	6.587972804	7.718310268	7.040474556	6.659213608	6.470828537	7.474464402	6.662801238
1625	3.752776666	4.733664491	5.002731062	4.375878888	5.050162648	4.658266872	4.90810045	4.968391976	4.291826347	4.07820486	5.028114779	4.410551538	4.801121245	3.837702901	4.473823406	4.339283581	4.394602903	4.589092001	3.772549378	5.608167226
1626	4.914581366	4.895930409	4.423478388	4.651541096	4.521196563	4.832352674	4.033092735	4.782977168	3.933910886	4.714007976	5.110255955	5.012945986	5.151655296	4.482048602	4.928384519	4.7008917	4.151072007	4.999123548	4.653152509	5.015168223
1627	12.64768854	13.47189118	12.56998205	13.02846573	14.24742042	12.58275392	12.88272922	12.54835662	13.77418808	13.62433273	12.81031868	13.02742767	13.29220829	13.14195094	13.06313748	12.70703229	13.09826423	12.73122211	13.5013365	14.04609972
1628	7.176469174	6.799738015	6.568024955	6.813732863	6.157208872	6.596298996	6.829735893	6.753467868	5.768789816	6.448686367	6.20431296	7.393885124	6.489303001	5.838109313	7.058853714	6.157597877	6.957456874	6.873623771	6.874670337	6.143977832
1629	14.45182425	14.43773412	14.18654585	14.66120412	14.10802943	14.66001035	14.39969283	14.32160766	15.21315879	14.80860362	14.87187047	15.08285375	14.47573186	15.25381522	14.4779998	14.99773065	14.43308876	14.00127823	14.61071685	14.66473906
1630	7.991147638	7.449049514	7.045381805	7.152729651	7.782205047	8.306902808	7.91650161	8.115211075	7.089810889	8.134015995	7.195546284	8.203126122	8.14456712	8.210321134	7.65093336	7.779768594	7.331832377	7.742078424	7.75534421	7.517640278
1631	6.070619881	6.096160096	5.703657101	5.984222913	6.176525744	6.346673393	5.912729655	5.99109308	5.335252314	6.393308895	5.918227066	5.729385336	5.633118711	5.689917387	6.088169702	5.803644776	6.411020476	5.636245862	6.336949399	5.785757767
1632	6.926743814	6.444558974	7.132186769	7.110665429	6.681463996	6.516325372	7.03306822	7.738407542	7.361604086	7.814757773	7.171582512	7.098582426	7.048553196	7.340399976	7.609916961	7.045194925	7.109674164	7.524586639	7.334263112	6.675171104
1633	9.460158022	8.878264345	9.873235903	8.868933284	8.583947593	9.492074164	9.186996226	8.980387182	8.600895998	8.888268419	9.729469011	8.12101948	8.608782795	9.365922749	9.049165261	9.081916629	9.030280314	9.091599564	8.84869634	8.956903375
1634	8.117988413	8.007820046	8.324208344	7.52586022	8.444421421	8.520393542	8.436801662	8.982339003	8.070639277	7.505207866	8.100574287	8.95441632	8.089653728	8.728899557	8.374982517	8.687347572	7.878880286	8.368377819	8.253876921	7.699953078
[truncated: 8,366 more rows]
